# Supplementary material for: Advanced FRET normalization allows quantitative analysis of protein interactions including stoichiometries and relative affinities in living cells
Source: Sci Rep. 2019 Jun 3;9:8233. doi: 10.1038/s41598-019-44650-0 (PMC6547726; doi:10.1038/s41598-019-44650-0)
Supplement: Supplementary file 2 — Dataset 1 [file 41598_2019_44650_MOESM2_ESM.xlsx]

## Sheet: Supplementary Dataset 1_example
don	acc	acctodon	DFRET
#N/A	#N/A	#N/A	#N/A
404924	112611	0.278104	0.0203363
4.09153e+06	2.38209e+06	0.582199	0.0388317
419316	593838	1.41621	0.0526895
#N/A	#N/A	#N/A	#N/A
774873	220337	0.284352	0.00722767
2.50403e+06	1.90633e+06	0.761304	0.0596403
#N/A	#N/A	#N/A	#N/A
#N/A	#N/A	#N/A	#N/A
699056	412292	0.589784	0.0394696
#N/A	#N/A	#N/A	#N/A
925734	630629	0.68122	0.0360143
626902	155188	0.247548	0.0138114
847398	212292	0.250523	0.013198
540004	126179	0.233664	0.00764064
#N/A	#N/A	#N/A	#N/A
480813	551782	1.1476	0.0728147
2.121e+06	1.05834e+06	0.498982	0.0422809
2.81951e+06	1.01757e+06	0.360903	0.0221108
2.51964e+06	1.24077e+06	0.49244	0.0371014
548109	115098	0.209991	0.0251757
2.87258e+06	456330	0.158857	0.0142898
5.51754e+06	1.1593e+06	0.210111	0.00985578
503837	208162	0.413153	0.0320873
463288	528569	1.14091	0.0560328
3.40872e+06	1.2186e+06	0.357495	0.0229142
#N/A	#N/A	#N/A	#N/A
#N/A	#N/A	#N/A	#N/A
2.69351e+06	1.64968e+06	0.612467	0.0366114
990198	912776	0.921811	0.0456258
3.59142e+06	1.42129e+06	0.395747	0.0335491
#N/A	#N/A	#N/A	#N/A
3.83466e+06	3.75289e+06	0.978677	0.0651544
2.79248e+06	2.82419e+06	1.01135	0.0634971
2.64979e+06	330767	0.124828	0.00851987
1.00695e+06	227889	0.226317	0.01381
#N/A	#N/A	#N/A	#N/A
#N/A	#N/A	#N/A	#N/A
#N/A	#N/A	#N/A	#N/A
#N/A	#N/A	#N/A	#N/A
921034	170145	0.184733	0.00722452
1.56363e+06	664930	0.425247	0.023044
#N/A	#N/A	#N/A	#N/A
2.66514e+06	1.05804e+06	0.396995	0.0298664
4.90692e+06	3.53089e+06	0.719573	0.0474886
#N/A	#N/A	#N/A	#N/A
2.05062e+06	1.08878e+06	0.53095	0.0336476
758854	115620	0.152362	0.00537184
3.65173e+06	564107	0.154477	0.0108932
2.64412e+06	875757	0.331209	0.0237379
1.63735e+06	1.33033e+06	0.81249	0.0417421
#N/A	#N/A	#N/A	#N/A
#N/A	#N/A	#N/A	#N/A
2.71188e+06	972351	0.358552	0.0195991
#N/A	#N/A	#N/A	#N/A
#N/A	#N/A	#N/A	#N/A
#N/A	#N/A	#N/A	#N/A
857421	478511	0.558082	0.0320717
1.412e+06	415719	0.294419	0.0283952
3.17061e+06	949128	0.299352	0.0181458
1.49147e+06	1.37921e+06	0.924731	0.0587115
#N/A	#N/A	#N/A	#N/A
#N/A	#N/A	#N/A	#N/A
592481	1.35938e+06	2.29439	0.0640533
784833	269390	0.343246	0.0200912
#N/A	#N/A	#N/A	#N/A
2.83767e+06	1.52741e+06	0.538262	0.0381425
2.07652e+06	261473	0.125919	0.00428143
596470	156253	0.261962	0.0261253
#N/A	#N/A	#N/A	#N/A
#N/A	#N/A	#N/A	#N/A
#N/A	#N/A	#N/A	#N/A
#N/A	#N/A	#N/A	#N/A
1.00179e+06	197611	0.197258	0.0171214
3.65718e+06	2.54286e+06	0.695307	0.0498348
#N/A	#N/A	#N/A	#N/A
3.51863e+06	1.11467e+06	0.316791	0.0673745
2.06237e+06	705821	0.342238	0.025821
803298	557732	0.694303	0.0395927
#N/A	#N/A	#N/A	#N/A
3.24058e+06	969138	0.299063	0.027153
1.72529e+06	873435	0.506254	0.0414168
1.18626e+06	900492	0.759103	0.0557875
2.67613e+06	974257	0.364055	0.0253829
5.2683e+06	2.14997e+06	0.408096	0.0255283
904076	301006	0.332943	0.0241525
2.10909e+06	724295	0.343416	0.0428579
#N/A	#N/A	#N/A	#N/A
3.32478e+06	1.28136e+06	0.385396	0.0294836
#N/A	#N/A	#N/A	#N/A
865335	152076	0.175743	0.0132379
423546	141572	0.334254	0.032292
#N/A	#N/A	#N/A	#N/A
1.55351e+06	415911	0.267724	0.0137395
4.78187e+06	1.32011e+06	0.276065	0.0527021
410340	95721.4	0.233273	0.00259391
#N/A	#N/A	#N/A	#N/A
1.05859e+06	177871	0.168026	0.0145093
502644	565084	1.12422	0.0725311
1.11349e+06	235532	0.211526	0.013837
563592	352150	0.624832	0.0497113
2.27961e+06	947733	0.415744	0.0295343
#N/A	#N/A	#N/A	#N/A
662803	202714	0.305843	0.025496
#N/A	#N/A	#N/A	#N/A
457188	226416	0.495237	0.037042
1.17692e+06	1.43551e+06	1.21971	0.0732163
#N/A	#N/A	#N/A	#N/A
491343	325382	0.66223	0.0396514
#N/A	#N/A	#N/A	#N/A
497147	119961	0.241298	0.00954515
#N/A	#N/A	#N/A	#N/A
2.27403e+06	743541	0.326971	0.028875
2.48098e+06	838935	0.338147	0.0284346
2.69424e+06	764800	0.283865	0.0852212
729929	135347	0.185425	0.00644349
1.25647e+06	287014	0.228429	0.0145592
#N/A	#N/A	#N/A	#N/A
#N/A	#N/A	#N/A	#N/A
#N/A	#N/A	#N/A	#N/A
#N/A	#N/A	#N/A	#N/A
#N/A	#N/A	#N/A	#N/A
3.08531e+06	1.02437e+06	0.332016	0.0304888
#N/A	#N/A	#N/A	#N/A
4.97248e+06	1.50018e+06	0.301697	0.0674802
#N/A	#N/A	#N/A	#N/A
739396	745235	1.0079	0.0671005
#N/A	#N/A	#N/A	#N/A
#N/A	#N/A	#N/A	#N/A
781271	454601	0.581874	0.0473082
352566	146119	0.414445	0.0299038
2.57857e+06	1.03275e+06	0.400513	0.675479
3.88487e+06	2.64308e+06	0.680352	0.0458459
#N/A	#N/A	#N/A	#N/A
1.22015e+06	738359	0.605139	0.0449258
2.00709e+06	608920	0.303385	0.0257612
2.56216e+06	578502	0.225787	0.0216813
1.26386e+06	222652	0.176168	0.00805551
4.11125e+06	3.05083e+06	0.742068	0.0486579
#N/A	#N/A	#N/A	#N/A
678976	1.32944e+06	1.95801	0.0422735
#N/A	#N/A	#N/A	#N/A
#N/A	#N/A	#N/A	#N/A
577672	208067	0.360181	0.0206968
375772	138684	0.369063	0.0139213
#N/A	#N/A	#N/A	#N/A
4.21262e+06	1.49262e+06	0.354321	0.0278145
#N/A	#N/A	#N/A	#N/A
421843	132597	0.314327	0.00344401
5.24399e+06	2.85507e+06	0.544446	0.0403029
3.36815e+06	1.46723e+06	0.435618	0.0290218
#N/A	#N/A	#N/A	#N/A
#N/A	#N/A	#N/A	#N/A
#N/A	#N/A	#N/A	#N/A
2.49563e+06	400949	0.16066	0.0119401
4.25281e+06	834637	0.196255	0.0138699
4.99043e+06	1.54261e+06	0.309114	0.0325719
553066	92392.6	0.167055	0.0163997
#N/A	#N/A	#N/A	#N/A
#N/A	#N/A	#N/A	#N/A
2.05597e+06	524309	0.255018	0.0210635
3.22238e+06	2.82231e+06	0.875847	0.0498663
1.7547e+06	146447	0.0834597	0.00351546
832394	585556	0.70346	0.0476373
#N/A	#N/A	#N/A	#N/A
1.87222e+06	510763	0.272812	0.0223189
2.04248e+06	491647	0.240711	0.0205978
651172	577877	0.887442	0.0373705
3.50671e+06	1.44513e+06	0.412104	0.0267696
1.64441e+06	396181	0.240926	0.0120943
584953	126290	0.215897	0.00812026
3.42961e+06	1.42873e+06	0.416585	0.0320362
2.06034e+06	892174	0.433022	0.0299659
4.82687e+06	2.03111e+06	0.420792	0.0350961
3.17317e+06	639544	0.201547	0.0116578
668370	68292.7	0.102178	0.004114
1.06745e+06	383961	0.3597	0.034769
517264	156047	0.301678	0.0273967
2.13115e+06	668650	0.313751	0.0293458
1.85164e+06	625565	0.337843	0.0355695
1.56367e+06	366900	0.234641	0.0200976
#N/A	#N/A	#N/A	#N/A
637460	479182	0.751705	0.063423
417204	411176	0.985551	0.0524918
#N/A	#N/A	#N/A	#N/A
3.67313e+06	1.49143e+06	0.406038	0.0292505
371247	242702	0.653748	0.0218973
#N/A	#N/A	#N/A	#N/A
1.94322e+06	607623	0.312689	0.0230569
1.89964e+06	225684	0.118804	0.00984026
597428	307009	0.513885	0.041188
#N/A	#N/A	#N/A	#N/A
#N/A	#N/A	#N/A	#N/A
#N/A	#N/A	#N/A	#N/A
#N/A	#N/A	#N/A	#N/A
764641	524284	0.685661	0.0395922
935375	309867	0.331275	0.0187946
#N/A	#N/A	#N/A	#N/A
4.38925e+06	1.68711e+06	0.384373	0.0434318
2.92492e+06	1.1452e+06	0.391531	0.029747
#N/A	#N/A	#N/A	#N/A
#N/A	#N/A	#N/A	#N/A
3.68214e+06	1.18046e+06	0.32059	0.0192957
604025	481755	0.797574	0.0345684
1.82924e+06	1.51017e+06	0.825568	0.0840458
376327	195905	0.520572	0.0348811
2.24466e+06	1.07381e+06	0.478386	0.036136
3.2073e+06	471610	0.147042	0.0123142
1.33312e+06	970466	0.727967	0.0333811
5.21549e+06	1.22762e+06	0.23538	0.0526283
3.66295e+06	1.46322e+06	0.399464	0.0699402
3.57801e+06	1.35557e+06	0.37886	0.0298307
#N/A	#N/A	#N/A	#N/A
2.54785e+06	395819	0.155354	0.0128508
#N/A	#N/A	#N/A	#N/A
2.09111e+06	602441	0.288096	0.0163047
594021	167259	0.28157	0.0160378
1.16652e+06	502751	0.430984	0.0276572
524126	310057	0.591569	0.0363718
914268	228531	0.24996	0.0137794
1.93802e+06	1.07449e+06	0.554429	0.0381443
435439	250763	0.575886	0.0571931
3.81897e+06	963878	0.252392	0.0157625
1.08356e+06	179999	0.166117	0.0175924
#N/A	#N/A	#N/A	#N/A
629158	276462	0.439416	0.0291903
3.5106e+06	1.47657e+06	0.420605	0.0273507
567093	112841	0.198981	0.0203939
3.56066e+06	1.73829e+06	0.488194	0.041203
742419	405883	0.546703	0.0354488
#N/A	#N/A	#N/A	#N/A
#N/A	#N/A	#N/A	#N/A
2.67494e+06	1.01156e+06	0.37816	0.024063
#N/A	#N/A	#N/A	#N/A
919250	296668	0.322728	0.0251067
356302	59922.8	0.16818	0.00735305
#N/A	#N/A	#N/A	#N/A
#N/A	#N/A	#N/A	#N/A
4.2121e+06	1.40341e+06	0.333185	0.0232649
#N/A	#N/A	#N/A	#N/A
#N/A	#N/A	#N/A	#N/A
559326	281632	0.50352	0.0359488
1.98889e+06	326740	0.164283	0.0153949
817391	906318	1.10879	0.0794247
1.36638e+06	348513	0.255062	0.0113779
989767	1.15061e+06	1.16251	0.0560871
2.1708e+06	1.65367e+06	0.761777	0.0546223
4.78725e+06	1.13625e+06	0.23735	0.0150409
400313	225951	0.564436	0.0473906
5.76145e+06	2.31656e+06	0.402079	0.0311665
#N/A	#N/A	#N/A	#N/A
#N/A	#N/A	#N/A	#N/A
#N/A	#N/A	#N/A	#N/A
2.69467e+06	539796	0.20032	0.0183738
2.00285e+06	724140	0.361555	0.0322133
#N/A	#N/A	#N/A	#N/A
#N/A	#N/A	#N/A	#N/A
4.61753e+06	2.35682e+06	0.510407	0.0863384
2.13683e+06	1.81857e+06	0.851057	0.0497806
906940	593684	0.654601	0.0325514
#N/A	#N/A	#N/A	#N/A
614707	363413	0.591197	0.0425871
626424	226468	0.361526	0.0210584
2.52522e+06	1.2251e+06	0.485147	0.032999
#N/A	#N/A	#N/A	#N/A
#N/A	#N/A	#N/A	#N/A
#N/A	#N/A	#N/A	#N/A
1.14994e+06	424969	0.369558	0.0340141
#N/A	#N/A	#N/A	#N/A
3.93353e+06	679338	0.172705	0.0151378
#N/A	#N/A	#N/A	#N/A
1.29048e+06	687810	0.532989	0.046508
873308	365109	0.418076	0.0272046
1.27092e+06	953488	0.750236	0.0454367
#N/A	#N/A	#N/A	#N/A
880958	858960	0.975029	0.0579884
675309	176156	0.260853	0.0113776
#N/A	#N/A	#N/A	#N/A
667728	119531	0.179011	0.0153507
2.96586e+06	1.29263e+06	0.435838	0.030026
1.11245e+06	916902	0.824219	0.0515716
4.59513e+06	1.75626e+06	0.3822	0.0383055
1.25889e+06	520983	0.413844	0.029311
#N/A	#N/A	#N/A	#N/A
#N/A	#N/A	#N/A	#N/A
496024	60913.1	0.122803	0.00131858
#N/A	#N/A	#N/A	#N/A
#N/A	#N/A	#N/A	#N/A
#N/A	#N/A	#N/A	#N/A
#N/A	#N/A	#N/A	#N/A
540793	584089	1.08006	0.0618611
#N/A	#N/A	#N/A	#N/A
1.23493e+06	386201	0.312731	0.0473271
5.09676e+06	1.53433e+06	0.30104	0.0234717
868199	1.32603e+06	1.52733	0.0672359
912931	693045	0.759143	0.0588469
1.08683e+06	701960	0.645881	0.0472735
605158	149422	0.246915	0.0138028
3.71935e+06	931962	0.250571	0.0244642
#N/A	#N/A	#N/A	#N/A
#N/A	#N/A	#N/A	#N/A
995237	259444	0.260686	0.0345131
#N/A	#N/A	#N/A	#N/A
1.29937e+06	650762	0.500828	0.0459341
#N/A	#N/A	#N/A	#N/A
1.08475e+06	119387	0.110059	0.0013158
3.78756e+06	1.50977e+06	0.398613	0.0324821
1.94618e+06	243375	0.125053	0.00829745
#N/A	#N/A	#N/A	#N/A
2.88047e+06	352349	0.122323	0.00889081
1.29737e+06	774332	0.596849	0.0387859
#N/A	#N/A	#N/A	#N/A
545823	333115	0.610298	0.0410589
#N/A	#N/A	#N/A	#N/A
#N/A	#N/A	#N/A	#N/A
#N/A	#N/A	#N/A	#N/A
#N/A	#N/A	#N/A	#N/A
506944	177760	0.350651	0.0320198
703388	194659	0.276746	0.0162611
#N/A	#N/A	#N/A	#N/A
722402	1.19733e+06	1.65743	0.0788209
559813	507070	0.905785	0.0678991
#N/A	#N/A	#N/A	#N/A
1.15859e+06	566428	0.488895	0.0366226
722157	171854	0.237973	0.00999477
#N/A	#N/A	#N/A	#N/A
4.51706e+06	2.08666e+06	0.461952	0.0310507
3.07389e+06	440893	0.143432	0.00979194
916483	274753	0.299791	0.019067
4.89937e+06	2.07394e+06	0.423308	0.0470244
1.22033e+06	1.13431e+06	0.929516	0.0816632
#N/A	#N/A	#N/A	#N/A
2.20514e+06	639877	0.290175	0.0162149
4.48121e+06	2.35261e+06	0.524996	0.0349155
#N/A	#N/A	#N/A	#N/A
2.05411e+06	1.34473e+06	0.654653	0.0461655
920961	711731	0.772814	0.0504725
5.14277e+06	730605	0.142065	0.0125229
3.50104e+06	1.04118e+06	0.297393	0.0190963
#N/A	#N/A	#N/A	#N/A
2.25031e+06	853573	0.379313	0.0325134
859107	581368	0.676711	0.0377078
#N/A	#N/A	#N/A	#N/A
#N/A	#N/A	#N/A	#N/A
#N/A	#N/A	#N/A	#N/A
460021	335358	0.729005	0.0693051
#N/A	#N/A	#N/A	#N/A
2.29014e+06	515606	0.225141	0.0157636
#N/A	#N/A	#N/A	#N/A
3.32724e+06	1.65705e+06	0.498024	0.0608177
1.95451e+06	316609	0.161989	0.0174167
4.03139e+06	1.46625e+06	0.36371	0.0359412
561220	494005	0.880234	0.0646845
#N/A	#N/A	#N/A	#N/A
693755	320788	0.462394	0.0485283
4.38567e+06	1.38268e+06	0.315272	0.0350766
#N/A	#N/A	#N/A	#N/A
#N/A	#N/A	#N/A	#N/A
4.0685e+06	1.28989e+06	0.317043	0.0938132
#N/A	#N/A	#N/A	#N/A
651178	356627	0.547664	0.0285326
#N/A	#N/A	#N/A	#N/A
523131	996908	1.90566	0.0795505
3.5998e+06	1.59227e+06	0.442321	0.0896939
#N/A	#N/A	#N/A	#N/A
464531	83546.2	0.179851	0.0290621
#N/A	#N/A	#N/A	#N/A
#N/A	#N/A	#N/A	#N/A
#N/A	#N/A	#N/A	#N/A
840154	484426	0.576592	0.054954
1.29842e+06	200411	0.15435	0.00739366
#N/A	#N/A	#N/A	#N/A
2.52113e+06	723592	0.287011	0.0225316
730966	405616	0.554904	0.0443373
1.87706e+06	570595	0.303984	0.0208477
398518	191225	0.479839	0.0531004
#N/A	#N/A	#N/A	#N/A
361649	152002	0.420302	0.0140453
3.72058e+06	741071	0.199182	0.0829763
3.46108e+06	422634	0.12211	0.0118661
4.99107e+06	815572	0.163406	0.013528
#N/A	#N/A	#N/A	#N/A
#N/A	#N/A	#N/A	#N/A
661674	161366	0.243876	0.0211836
448473	285510	0.636629	0.0508352
779253	279838	0.35911	0.0282372
2.4138e+06	1.7747e+06	0.73523	0.057056
#N/A	#N/A	#N/A	#N/A
492349	118647	0.240981	0.0210898
696019	446129	0.640973	0.0542828
480531	607619	1.26447	0.0686136
#N/A	#N/A	#N/A	#N/A
3.69828e+06	2.08771e+06	0.564508	0.044071
#N/A	#N/A	#N/A	#N/A
4.13419e+06	2.16592e+06	0.523905	0.0342383
1.85101e+06	593755	0.320774	0.0190059
599736	330693	0.551398	0.0449868
2.2636e+06	1.63744e+06	0.723379	0.0648343
632018	89676.2	0.141889	0.00989824
956994	954770	0.997676	0.0720672
1.0582e+06	85709.6	0.0809954	-0.00308422
492586	254598	0.516861	0.0498819
2.59791e+06	675706	0.260097	0.0248779
#N/A	#N/A	#N/A	#N/A
4.78696e+06	3.04727e+06	0.636578	0.153266
860183	500771	0.582168	0.0432017
#N/A	#N/A	#N/A	#N/A
#N/A	#N/A	#N/A	#N/A
539591	226583	0.419917	0.0335969
#N/A	#N/A	#N/A	#N/A
1.68996e+06	1.12923e+06	0.668202	0.0607504
630758	911666	1.44535	0.0558236
531429	187789	0.353366	0.0991256
830325	322367	0.388242	0.0242774
4.44354e+06	1.80052e+06	0.405199	0.0298542
2.6223e+06	911184	0.347475	0.0274194
1.19096e+06	1060800	0.890714	0.0622843
3.09136e+06	1.38537e+06	0.448143	0.0339345
5.05582e+06	1.25111e+06	0.24746	0.0153362
4.4215e+06	1.72639e+06	0.390455	0.0343088
#N/A	#N/A	#N/A	#N/A
#N/A	#N/A	#N/A	#N/A
3.87105e+06	1.35484e+06	0.349993	0.0253921
350496	82177.2	0.23446	0.00509239
#N/A	#N/A	#N/A	#N/A
#N/A	#N/A	#N/A	#N/A
#N/A	#N/A	#N/A	#N/A
#N/A	#N/A	#N/A	#N/A
402837	228457	0.567121	0.0424533
591512	394919	0.667643	0.0387327
#N/A	#N/A	#N/A	#N/A
817907	369130	0.45131	0.047486
4.33159e+06	2.06308e+06	0.476288	0.040676
4.33389e+06	1.38406e+06	0.319358	0.0959733
392064	237783	0.606491	0.0363668
5.34076e+06	1.54197e+06	0.288718	0.020742
#N/A	#N/A	#N/A	#N/A
466262	120913	0.259325	0.0108229
#N/A	#N/A	#N/A	#N/A
458755	364959	0.795543	0.0608863
#N/A	#N/A	#N/A	#N/A
1.27579e+06	162409	0.127301	0.0149308
#N/A	#N/A	#N/A	#N/A
387138	298682	0.771514	0.0578063
3.77649e+06	795312	0.210596	0.0176695
2.16382e+06	599432	0.277025	0.0232683
389610	106018	0.272113	0.0380665
410861	233997	0.569528	0.0343195
1.08084e+06	153171	0.141715	0.0128366
1.87694e+06	1.67079e+06	0.89017	0.0592694
436320	66250.3	0.151839	0.00469105
#N/A	#N/A	#N/A	#N/A
2.90911e+06	790376	0.27169	0.0513335
651013	339226	0.521074	0.0457348
#N/A	#N/A	#N/A	#N/A
#N/A	#N/A	#N/A	#N/A
2.88619e+06	1.58987e+06	0.550855	0.0533958
#N/A	#N/A	#N/A	#N/A
4.00761e+06	2.32792e+06	0.580873	0.0433438
1.19273e+06	91786.4	0.0769547	0.00295745
#N/A	#N/A	#N/A	#N/A
513322	77552.5	0.15108	0.00625404
1.79354e+06	897973	0.50067	0.0319169
492770	259223	0.526053	0.0391268
3.33016e+06	1.20666e+06	0.362343	0.0249907
#N/A	#N/A	#N/A	#N/A
3.06567e+06	920006	0.3001	0.0310426
2.56121e+06	818827	0.319703	0.0337957
#N/A	#N/A	#N/A	#N/A
537371	111640	0.207753	0.0170152
574892	192902	0.335545	0.022956
2.72451e+06	1.26214e+06	0.463253	0.0366509
2.26625e+06	2.23786e+06	0.987472	0.0977654
3.52237e+06	740560	0.210244	0.0429731
1.35335e+06	1.1035e+06	0.815381	0.0621895
513101	446068	0.869358	0.0680035
1.50183e+06	440732	0.293463	0.0274756
438730	306825	0.699349	0.0397044
3.18859e+06	731754	0.229491	0.0118764
340690	115957	0.340358	0.00951308
2.31846e+06	934801	0.403199	0.0271133
#N/A	#N/A	#N/A	#N/A
#N/A	#N/A	#N/A	#N/A
3.50917e+06	998817	0.284631	0.0190577
652589	343891	0.526965	0.0340069
833531	859582	1.03125	0.0663171
603249	259398	0.430002	0.0308314
794757	209912	0.264121	0.0146972
3.34124e+06	936730	0.280354	0.0207675
2.4867e+06	1.08165e+06	0.434975	0.0329209
720855	121203	0.168138	0.013229
2.32176e+06	2.63124e+06	1.13329	0.115488
#N/A	#N/A	#N/A	#N/A
#N/A	#N/A	#N/A	#N/A
#N/A	#N/A	#N/A	#N/A
3.17366e+06	1.21759e+06	0.383654	0.0388702
1.99872e+06	608803	0.304597	0.0293565
443038	385314	0.869708	0.0771804
#N/A	#N/A	#N/A	#N/A
#N/A	#N/A	#N/A	#N/A
1.93139e+06	184847	0.0957071	0.00207448
#N/A	#N/A	#N/A	#N/A
2.04222e+06	326733	0.15999	0.00713022
394662	216825	0.549394	0.0218201
1.85351e+06	1.24922e+06	0.673977	0.0468014
1.35073e+06	201449	0.149141	0.00571944
#N/A	#N/A	#N/A	#N/A
#N/A	#N/A	#N/A	#N/A
578705	186453	0.322189	0.0210009
#N/A	#N/A	#N/A	#N/A
1.42499e+06	483830	0.339533	0.0265747
1.0594e+06	273710	0.258364	0.00985591
1.68905e+06	242850	0.143779	0.00512657
566953	185883	0.327863	0.0320305
1.56656e+06	845598	0.539779	0.0556004
2.46827e+06	936816	0.379543	0.0285454
#N/A	#N/A	#N/A	#N/A
1.02845e+06	434062	0.422053	0.0380694
#N/A	#N/A	#N/A	#N/A
466159	501734	1.07632	0.0669822
823588	502767	0.610459	0.0478876
676573	1.86655e+06	2.75883	0.0603867
3.32737e+06	657675	0.197656	0.0173205
#N/A	#N/A	#N/A	#N/A
525087	404676	0.770683	0.0956809
1.22318e+06	826217	0.675467	0.0451561
337042	84765.4	0.251498	0.00658415
1.47785e+06	700486	0.473991	0.0395689
2.494e+06	882433	0.353823	0.0231339
699762	155508	0.22223	0.0219065
454038	192510	0.423994	0.0368635
#N/A	#N/A	#N/A	#N/A
917006	765782	0.835089	0.0576658
3.49928e+06	1.66027e+06	0.474462	0.0363399
#N/A	#N/A	#N/A	#N/A
#N/A	#N/A	#N/A	#N/A
842100	607080	0.720912	0.0615931
352011	132500	0.376409	0.0290945
903710	872249	0.965186	0.0495053
3.06067e+06	2.18803e+06	0.714885	0.04529
4.49709e+06	1.11469e+06	0.247869	0.0142208
#N/A	#N/A	#N/A	#N/A
502049	124862	0.248704	0.0184327
5.30898e+06	2.02688e+06	0.381784	0.0984866
368174	115394	0.313423	0.0348923
#N/A	#N/A	#N/A	#N/A
#N/A	#N/A	#N/A	#N/A
#N/A	#N/A	#N/A	#N/A
#N/A	#N/A	#N/A	#N/A
2.96518e+06	960029	0.323767	0.0298414
6.14918e+06	3.05703e+06	0.497143	0.0420987
#N/A	#N/A	#N/A	#N/A
3.47382e+06	1.40547e+06	0.404588	0.0363917
2.38606e+06	735495	0.308246	0.0261764
765992	1.24621e+06	1.62692	0.0742634
1.52326e+06	2.12823e+06	1.39715	0.136164
482226	505524	1.04831	0.0496491
#N/A	#N/A	#N/A	#N/A
#N/A	#N/A	#N/A	#N/A
1.0265e+06	468089	0.456005	0.0445039
1.07674e+06	213159	0.197966	0.00973535
352746	171434	0.485997	0.0369687
2.01702e+06	607416	0.301146	0.0216807
#N/A	#N/A	#N/A	#N/A
973989	182778	0.187659	0.0115612
#N/A	#N/A	#N/A	#N/A
770832	361458	0.468919	0.0305338
437121	379282	0.867681	0.0651424
1.50441e+06	1.03268e+06	0.686436	0.0469501
1.11302e+06	421443	0.37865	0.0282625
391142	117231	0.299715	0.0310298
1.25764e+06	316104	0.251347	0.0547857
1.1553e+06	609129	0.527247	0.0327633
#N/A	#N/A	#N/A	#N/A
3.34211e+06	442155	0.132298	0.00735157
2.08327e+06	1.39178e+06	0.668074	0.0390667
4.45031e+06	1.25658e+06	0.282359	0.022805
#N/A	#N/A	#N/A	#N/A
636899	245060	0.38477	0.0301324
5.85632e+06	2.12556e+06	0.362952	0.0323452
466744	185761	0.397993	0.128574
948983	292662	0.308395	0.0213118
2.18316e+06	325735	0.149203	0.00790402
#N/A	#N/A	#N/A	#N/A
950864	373901	0.393222	0.0347413
2.74096e+06	1.46524e+06	0.534571	0.0419973
4.06307e+06	918336	0.22602	0.0770911
1.78416e+06	470292	0.263593	0.0205081
3.37834e+06	1.68521e+06	0.498827	0.0704529
1.86366e+06	800693	0.429635	0.0358914
1.27538e+06	737392	0.578174	0.0893451
3.21804e+06	1.0891e+06	0.338437	0.0225314
558176	355694	0.637244	0.0400842
3.16108e+06	1.94688e+06	0.615892	0.117146
#N/A	#N/A	#N/A	#N/A
#N/A	#N/A	#N/A	#N/A
#N/A	#N/A	#N/A	#N/A
#N/A	#N/A	#N/A	#N/A
977262	418563	0.428301	0.0335127
927703	198342	0.2138	0.0135423
#N/A	#N/A	#N/A	#N/A
3.05976e+06	883101	0.288618	0.0186665
1.01249e+06	592976	0.585664	0.0374929
#N/A	#N/A	#N/A	#N/A
#N/A	#N/A	#N/A	#N/A
#N/A	#N/A	#N/A	#N/A
2.19985e+06	357097	0.162328	0.00663474
470154	491497	1.0454	0.0497458
399040	341109	0.854824	0.0713613
396937	106290	0.267775	0.0290586
#N/A	#N/A	#N/A	#N/A
2.49082e+06	719432	0.288833	0.0825779
#N/A	#N/A	#N/A	#N/A
#N/A	#N/A	#N/A	#N/A
872064	311913	0.357673	0.0226154
1.9357e+06	507986	0.26243	0.0144205
763783	613146	0.802775	0.0563626
#N/A	#N/A	#N/A	#N/A
620149	312094	0.503256	0.0348277
1.18023e+06	570635	0.483493	0.0287415
2.51973e+06	735705	0.291978	0.021588
#N/A	#N/A	#N/A	#N/A
1.04349e+06	168941	0.1619	0.0151057
#N/A	#N/A	#N/A	#N/A
1.90627e+06	657886	0.345117	0.0215938
624936	174802	0.279712	0.0127431
915739	159782	0.174484	0.00656803
5.11293e+06	1.99911e+06	0.390991	0.0273188
#N/A	#N/A	#N/A	#N/A
#N/A	#N/A	#N/A	#N/A
2.36732e+06	693732	0.293045	0.0196998
3.13494e+06	2.17641e+06	0.694243	0.0431541
1.47879e+06	365625	0.247246	0.0204822
663612	651837	0.982255	0.0687701
1.19788e+06	999725	0.834577	0.0451853
#N/A	#N/A	#N/A	#N/A
#N/A	#N/A	#N/A	#N/A
647432	611032	0.943777	0.0690439
#N/A	#N/A	#N/A	#N/A
912808	622892	0.682391	0.0477628
473275	75142.2	0.158771	0.00919421
823752	468967	0.569306	0.0257269
3.32745e+06	1.44581e+06	0.434511	0.0341374
1.49687e+06	718974	0.480319	0.0399898
2.86126e+06	471289	0.164714	0.0123057
3.51182e+06	1.04209e+06	0.296738	0.0219734
#N/A	#N/A	#N/A	#N/A
#N/A	#N/A	#N/A	#N/A
405539	364701	0.8993	0.0338586
903026	1.08355e+06	1.19991	0.0246361
2.77793e+06	1.52122e+06	0.54761	0.0363236
888701	832784	0.937081	0.0541314
584260	458190	0.784223	0.0461574
4.03369e+06	1.42651e+06	0.353648	0.0245203
1.15123e+06	584632	0.507833	0.0270108
1.948e+06	278430	0.142932	0.00879428
#N/A	#N/A	#N/A	#N/A
#N/A	#N/A	#N/A	#N/A
#N/A	#N/A	#N/A	#N/A
#N/A	#N/A	#N/A	#N/A
2.96231e+06	302688	0.102179	0.00341339
2.64074e+06	1.34666e+06	0.509953	0.102568
#N/A	#N/A	#N/A	#N/A
4.63796e+06	1.64286e+06	0.354219	0.0638494
5.35045e+06	2.03119e+06	0.37963	0.0254213
#N/A	#N/A	#N/A	#N/A
#N/A	#N/A	#N/A	#N/A
508436	552658	1.08698	0.0808404
1.83418e+06	656908	0.358148	0.023537
1.9072e+06	382770	0.200697	0.0129997
984392	366241	0.372048	0.0361105
#N/A	#N/A	#N/A	#N/A
1.95323e+06	1.03169e+06	0.528195	0.0351078
434629	216368	0.497821	0.0463929
#N/A	#N/A	#N/A	#N/A
348264	284862	0.81795	0.0499414
5.959e+06	3.46582e+06	0.581611	0.0464018
2.57791e+06	925738	0.359103	0.0247767
#N/A	#N/A	#N/A	#N/A
1.16133e+06	1.26695e+06	1.09095	0.0784392
716134	225990	0.31557	0.0311858
2.55408e+06	410141	0.160582	0.00967218
#N/A	#N/A	#N/A	#N/A
2.78127e+06	876527	0.315154	0.0197396
#N/A	#N/A	#N/A	#N/A
#N/A	#N/A	#N/A	#N/A
#N/A	#N/A	#N/A	#N/A
2.27287e+06	970257	0.426886	0.0325841
1.06956e+06	205229	0.191882	0.0180474
3.59081e+06	1.22523e+06	0.341212	0.0235122
#N/A	#N/A	#N/A	#N/A
454653	506617	1.11429	0.065463
2.19284e+06	601258	0.274192	0.0178111
#N/A	#N/A	#N/A	#N/A
#N/A	#N/A	#N/A	#N/A
1.56941e+06	971881	0.619266	0.0346853
#N/A	#N/A	#N/A	#N/A
#N/A	#N/A	#N/A	#N/A
4.6846e+06	1.50673e+06	0.321635	0.051482
464960	252937	0.543998	0.0300349
#N/A	#N/A	#N/A	#N/A
#N/A	#N/A	#N/A	#N/A
1.60355e+06	480169	0.299442	0.0160996
688491	98280.9	0.142748	0.021418
#N/A	#N/A	#N/A	#N/A
1.49678e+06	437563	0.292336	0.0264246
4.67586e+06	1.74216e+06	0.372586	0.0272461
1.11442e+06	559475	0.502033	0.050931
502352	284167	0.565672	0.0280974
2.62212e+06	696085	0.265467	0.0139677
335347	105828	0.315578	0.0172296
1.30263e+06	1.95902e+06	1.5039	0.0591119
2.51283e+06	553711	0.220354	0.0180926
2.75369e+06	857331	0.311339	0.0592841
385224	172062	0.446654	0.0498403
3.12244e+06	474775	0.152052	0.0113145
4.4799e+06	588119	0.13128	0.0103523
#N/A	#N/A	#N/A	#N/A
#N/A	#N/A	#N/A	#N/A
637808	654388	1.026	0.0562484
#N/A	#N/A	#N/A	#N/A
#N/A	#N/A	#N/A	#N/A
685007	186605	0.272414	0.0287579
#N/A	#N/A	#N/A	#N/A
5.0291e+06	1.53329e+06	0.304885	0.0525112
945832	878339	0.928641	0.0571516
615740	457496	0.743002	0.031801
#N/A	#N/A	#N/A	#N/A
5.12764e+06	1.47606e+06	0.287864	0.0215082
400358	78404	0.195835	0.0123615
1.66972e+06	610995	0.365927	0.0275891
597474	162540	0.272045	0.0142629
2.01737e+06	1.8349e+06	0.909553	0.0602131
#N/A	#N/A	#N/A	#N/A
#N/A	#N/A	#N/A	#N/A
4.15984e+06	1.21351e+06	0.291721	0.0514194
#N/A	#N/A	#N/A	#N/A
597393	484044	0.81026	0.0717869
416772	68131.3	0.163474	0.00849796
3.75224e+06	1.42718e+06	0.380353	0.0344574
#N/A	#N/A	#N/A	#N/A
#N/A	#N/A	#N/A	#N/A
1.6793e+06	432862	0.257764	0.0275108
630838	229252	0.363408	0.0284801
#N/A	#N/A	#N/A	#N/A
#N/A	#N/A	#N/A	#N/A
455235	474385	1.04207	0.0830026
2.7234e+06	407206	0.149521	0.00644953
2.85496e+06	1.4572e+06	0.510409	0.0444629
#N/A	#N/A	#N/A	#N/A
#N/A	#N/A	#N/A	#N/A
3.71898e+06	2.06352e+06	0.554863	0.0542798
995250	477288	0.479566	0.0434093
752418	576082	0.765641	0.0394751
#N/A	#N/A	#N/A	#N/A
1.47642e+06	240021	0.16257	0.00458172
#N/A	#N/A	#N/A	#N/A
#N/A	#N/A	#N/A	#N/A
#N/A	#N/A	#N/A	#N/A
1.32211e+06	204001	0.1543	0.0125525
1.7413e+06	380034	0.218247	0.0231154
#N/A	#N/A	#N/A	#N/A
#N/A	#N/A	#N/A	#N/A
698800	606235	0.867537	0.0608233
2.7625e+06	1.22441e+06	0.443226	0.0311232
#N/A	#N/A	#N/A	#N/A
#N/A	#N/A	#N/A	#N/A
432356	353120	0.816735	0.0519511
2.04944e+06	1.18541e+06	0.578407	0.0400829
2.41573e+06	1.09707e+06	0.454135	0.0324267
516716	368570	0.713293	0.0256708
1.43456e+06	572036	0.398752	0.0320148
1.9641e+06	1.1368e+06	0.57879	0.03702
#N/A	#N/A	#N/A	#N/A
2.15074e+06	899251	0.418111	0.0307222
#N/A	#N/A	#N/A	#N/A
874805	502986	0.57497	0.0417929
1.34998e+06	1.19561e+06	0.885652	0.0568406
#N/A	#N/A	#N/A	#N/A
3.90391e+06	2.24296e+06	0.574542	0.0454418
2.10652e+06	1.01346e+06	0.481109	0.0196177
656996	204701	0.311571	0.02639
#N/A	#N/A	#N/A	#N/A
1.95898e+06	349911	0.17862	0.0126636
505147	614722	1.21692	0.0426516
#N/A	#N/A	#N/A	#N/A
1.85831e+06	832757	0.448126	0.0351342
1.05392e+06	570578	0.541387	0.0567313
#N/A	#N/A	#N/A	#N/A
422279	197575	0.467877	0.039396
1.60615e+06	991387	0.617244	0.0470106
4.27309e+06	1.22234e+06	0.286054	0.0237417
3.67718e+06	1.15676e+06	0.314577	0.0933207
#N/A	#N/A	#N/A	#N/A
594472	524859	0.882899	0.049331
559210	334058	0.597375	0.0519443
#N/A	#N/A	#N/A	#N/A
2.37797e+06	1.0081e+06	0.423934	0.027655
405839	85263.7	0.210093	0.0308533
#N/A	#N/A	#N/A	#N/A
#N/A	#N/A	#N/A	#N/A
#N/A	#N/A	#N/A	#N/A
401815	211552	0.52649	0.0359471
#N/A	#N/A	#N/A	#N/A
5.10721e+06	1.33142e+06	0.260694	0.017275
547235	504233	0.921418	0.0562412
#N/A	#N/A	#N/A	#N/A
861621	391515	0.454394	0.0243813
419963	72555.4	0.172766	0.0297674
755306	621406	0.822721	0.03846
2.2782e+06	1.75043e+06	0.768338	0.0551288
3.89928e+06	1.07959e+06	0.276869	0.0231247
1.99784e+06	815382	0.408132	0.0354055
#N/A	#N/A	#N/A	#N/A
#N/A	#N/A	#N/A	#N/A
1.03473e+06	415906	0.401946	0.0327687
4.49573e+06	903563	0.200982	0.0413733
781525	351332	0.449547	0.0340816
#N/A	#N/A	#N/A	#N/A
371997	345988	0.930082	0.0667521
#N/A	#N/A	#N/A	#N/A
358258	389005	1.08582	0.0637927
354087	172004	0.485769	0.046749
427408	358327	0.838372	0.0351389
#N/A	#N/A	#N/A	#N/A
3.37169e+06	554321	0.164405	0.00989362
887984	88052	0.0991595	0.000716179
1.44002e+06	1.02531e+06	0.712014	0.0678572
1.42582e+06	559824	0.392633	0.0263572
1.95436e+06	334070	0.170936	0.0146843
1.05857e+06	101929	0.096289	0.00282145
1.21409e+06	977537	0.805157	0.0485637
4.49449e+06	2.40677e+06	0.535493	0.124105
546625	4.96929e+06	9.09087	0.290963
#N/A	#N/A	#N/A	#N/A
836206	549917	0.657633	0.0498896
3.90145e+06	1.28566e+06	0.329533	0.0528418
1.57682e+06	572783	0.363253	0.0232943
1.73306e+06	942740	0.543973	0.0351283
529536	238743	0.450852	0.0307217
2.86302e+06	4.78288e+06	1.67057	0.0711808
1.69907e+06	753756	0.443629	0.0411849
#N/A	#N/A	#N/A	#N/A
548719	336772	0.613742	0.0331097
#N/A	#N/A	#N/A	#N/A
#N/A	#N/A	#N/A	#N/A
3.04257e+06	996125	0.327395	0.0466057
956244	859583	0.898916	0.058255
1.77268e+06	450210	0.253971	0.0149029
2.51284e+06	2.12975e+06	0.847548	0.0730606
433558	125358	0.289139	0.0167317
#N/A	#N/A	#N/A	#N/A
3.05184e+06	687687	0.225336	0.0129772
#N/A	#N/A	#N/A	#N/A
429584	315585	0.734629	0.0390994
#N/A	#N/A	#N/A	#N/A
560405	78544.4	0.140157	0.00555778
694990	487695	0.70173	0.0354005
#N/A	#N/A	#N/A	#N/A
2.8596e+06	746300	0.260981	0.0165638
#N/A	#N/A	#N/A	#N/A
382306	67644	0.176937	0.00193579
5.49106e+06	2.09311e+06	0.381185	0.023632
626193	189046	0.301898	0.0263788
3.95773e+06	3.03416e+06	0.766642	0.0548402
529128	175140	0.330996	0.0283545
4.54161e+06	4.35978e+06	0.959965	0.058351
#N/A	#N/A	#N/A	#N/A
#N/A	#N/A	#N/A	#N/A
#N/A	#N/A	#N/A	#N/A
#N/A	#N/A	#N/A	#N/A
1.50341e+06	874568	0.581723	0.0447021
749869	400835	0.53454	0.0477005
400481	219123	0.547149	0.0217752
3.74179e+06	1.28431e+06	0.343234	0.0770435
1.37084e+06	658631	0.480458	0.0410604
4.63575e+06	1.10751e+06	0.238905	0.0208193
5.37774e+06	1.1318e+06	0.210461	0.0144946
#N/A	#N/A	#N/A	#N/A
#N/A	#N/A	#N/A	#N/A
#N/A	#N/A	#N/A	#N/A
889278	547396	0.615551	0.0302717
#N/A	#N/A	#N/A	#N/A
550288	200822	0.36494	0.0360402
#N/A	#N/A	#N/A	#N/A
3.07407e+06	803939	0.261523	0.020948
465957	527617	1.13233	0.0736102
#N/A	#N/A	#N/A	#N/A
#N/A	#N/A	#N/A	#N/A
#N/A	#N/A	#N/A	#N/A
#N/A	#N/A	#N/A	#N/A
843441	311008	0.368737	0.0205486
615957	169151	0.274614	0.0235574
985616	581386	0.589871	0.0373814
#N/A	#N/A	#N/A	#N/A
4.81215e+06	1.16625e+06	0.242356	0.0147618
728222	752246	1.03299	0.0455294
945584	575058	0.608151	0.0370385
359329	297699	0.828487	0.0377451
#N/A	#N/A	#N/A	#N/A
#N/A	#N/A	#N/A	#N/A
537374	235987	0.439148	0.0351332
1.76631e+06	630924	0.357199	0.0202441
2.41476e+06	1.55024e+06	0.641984	0.0705775
783740	210967	0.26918	0.0125418
1.02663e+06	321684	0.313341	0.0168061
726568	497363	0.684537	0.0445589
395020	127428	0.322585	0.00885888
972475	721072	0.741481	0.0645006
1.04313e+06	372166	0.35678	0.0238629
2.76843e+06	1.14173e+06	0.412412	0.0300353
#N/A	#N/A	#N/A	#N/A
5.20584e+06	1.11895e+06	0.214941	0.0169739
5.0325e+06	2.56725e+06	0.510135	0.139168
570170	253197	0.444072	0.0144285
#N/A	#N/A	#N/A	#N/A
#N/A	#N/A	#N/A	#N/A
441965	342943	0.775951	0.0670977
#N/A	#N/A	#N/A	#N/A
#N/A	#N/A	#N/A	#N/A
2.0175e+06	1.0472e+06	0.51906	0.0298395
#N/A	#N/A	#N/A	#N/A
429566	373668	0.869872	0.0799095
1.58157e+06	517126	0.32697	0.0207246
579127	258095	0.445661	0.0456799
#N/A	#N/A	#N/A	#N/A
#N/A	#N/A	#N/A	#N/A
1.59156e+06	2.09603e+06	1.31697	0.0574581
1.10238e+06	491930	0.446243	0.0238446
2.71003e+06	783052	0.288946	0.0235752
537698	194126	0.361032	0.125775
1.4163e+06	952912	0.672818	0.0469587
#N/A	#N/A	#N/A	#N/A
#N/A	#N/A	#N/A	#N/A
#N/A	#N/A	#N/A	#N/A
366790	338988	0.924201	0.0428174
#N/A	#N/A	#N/A	#N/A
#N/A	#N/A	#N/A	#N/A
496410	106775	0.215095	0.0126165
1.90605e+06	574770	0.301551	0.0167129
#N/A	#N/A	#N/A	#N/A
#N/A	#N/A	#N/A	#N/A
#N/A	#N/A	#N/A	#N/A
1.05135e+06	1.17262e+06	1.11534	0.0605576
2.65001e+06	1.57718e+06	0.595159	0.0464669
779892	261821	0.335715	0.0199423
#N/A	#N/A	#N/A	#N/A
386660	602225	1.55751	0.0551478
#N/A	#N/A	#N/A	#N/A
646586	397137	0.614206	0.0344618
834562	916654	1.09837	0.0743367
3.25028e+06	1.08101e+06	0.332589	0.0260361
#N/A	#N/A	#N/A	#N/A
1.54207e+06	742783	0.481678	0.0311696
806560	392481	0.486611	0.0266266
425164	555137	1.3057	0.0787434
#N/A	#N/A	#N/A	#N/A
649711	97115.7	0.149475	0.0125165
5.02397e+06	1.61003e+06	0.32047	0.0239891
2.37072e+06	404661	0.170691	0.00619381
380302	210495	0.553494	0.0289017
601157	179522	0.298628	0.0229858
1.1497e+06	481194	0.418537	0.0338358
#N/A	#N/A	#N/A	#N/A
2.48435e+06	1.0418e+06	0.419346	0.0391273
2.66824e+06	2.46286e+06	0.923028	0.176369
1.47426e+06	492692	0.334195	0.0295631
492674	410359	0.832923	0.0491061
527501	149947	0.28426	0.0417141
413488	80386.2	0.19441	0.00717097
#N/A	#N/A	#N/A	#N/A
1.77192e+06	762643	0.430404	0.0263441
5.32832e+06	1.85157e+06	0.347495	0.0158785
420495	114608	0.272555	0.00564411
3.72826e+06	2.42802e+06	0.651247	0.081386
8.52822e+06	3.96648e+06	0.4651	0.0589402
3.18071e+06	1.16787e+06	0.367173	0.0301638
1.41042e+06	104763	0.0742782	0.00318805
#N/A	#N/A	#N/A	#N/A
600477	82695.7	0.137717	0.00928695
4.07578e+06	437399	0.107317	0.00815677
346647	92559.4	0.267014	0.0319032
698732	646301	0.924963	0.0615261
#N/A	#N/A	#N/A	#N/A
2.60244e+06	465566	0.178896	0.0155048
778244	513778	0.660176	0.0406478
5.67642e+06	1.0742e+06	0.189239	0.0153033
1.46003e+06	554441	0.379745	0.0213462
3.47374e+06	876937	0.252447	0.020963
2.83669e+06	1.07832e+06	0.380133	0.0219587
4.3641e+06	2.05045e+06	0.469846	0.127383
663186	688180	1.03769	0.0555879
2.64361e+06	957525	0.362204	0.0291681
#N/A	#N/A	#N/A	#N/A
#N/A	#N/A	#N/A	#N/A
1.23037e+06	768714	0.624782	0.039337
1.68125e+06	1.83405e+06	1.09089	0.0328237
#N/A	#N/A	#N/A	#N/A
864417	579258	0.670114	0.0410697
2.00063e+06	1.30862e+06	0.654104	0.127096
1.78287e+06	486699	0.272986	0.022466
#N/A	#N/A	#N/A	#N/A
3.11517e+06	972929	0.31232	0.0191196
3.7503e+06	1.83088e+06	0.488197	0.030981
3.55788e+06	1.52078e+06	0.427439	0.0961061
4.58575e+06	1.34439e+06	0.293168	0.0188328
#N/A	#N/A	#N/A	#N/A
778288	628964	0.808137	0.0469729
3.55118e+06	838107	0.236008	0.0220498
1.17952e+06	198627	0.168396	0.010322
#N/A	#N/A	#N/A	#N/A
3.64774e+06	840272	0.230354	0.01489
#N/A	#N/A	#N/A	#N/A
#N/A	#N/A	#N/A	#N/A
2.32235e+06	1.44243e+06	0.621106	0.039488
494647	258774	0.52315	0.0333417
#N/A	#N/A	#N/A	#N/A
#N/A	#N/A	#N/A	#N/A
1.39478e+06	370280	0.265476	0.0248162
392520	310973	0.792249	0.0476153
831587	533533	0.641585	0.0493961
#N/A	#N/A	#N/A	#N/A
1.69487e+06	916769	0.540909	0.0428824
1.03535e+06	827858	0.799596	0.0432136
#N/A	#N/A	#N/A	#N/A
#N/A	#N/A	#N/A	#N/A
429673	243520	0.566757	0.0482943
416975	105964	0.254126	0.0100287
5.50141e+06	1.33155e+06	0.242038	0.0713609
#N/A	#N/A	#N/A	#N/A
579070	618782	1.06858	0.06379
6.49387e+06	3.2919e+06	0.506924	0.0775491
#N/A	#N/A	#N/A	#N/A
3.30349e+06	510287	0.154469	0.0110782
#N/A	#N/A	#N/A	#N/A
570334	658742	1.15501	0.0513249
1.73419e+06	475652	0.274279	0.0314693
601440	414796	0.689671	0.0521561
2.40285e+06	443152	0.184428	0.011546
#N/A	#N/A	#N/A	#N/A
3.13656e+06	1.19933e+06	0.382372	0.0558685
#N/A	#N/A	#N/A	#N/A
1.0924e+06	1.0981e+06	1.00522	0.0545416
765663	119697	0.156331	0.0144938
366958	124751	0.33996	0.0204965
#N/A	#N/A	#N/A	#N/A
#N/A	#N/A	#N/A	#N/A
1.94259e+06	220006	0.113254	0.00535303
#N/A	#N/A	#N/A	#N/A
494756	612504	1.23799	0.075349
#N/A	#N/A	#N/A	#N/A
1.22055e+06	523567	0.428962	0.0519653
#N/A	#N/A	#N/A	#N/A
547049	280583	0.512902	0.0222227
3.76973e+06	883890	0.234471	0.0418886
689118	388713	0.564073	0.0350259
2.46092e+06	562801	0.228695	0.0171995
1.05639e+06	421089	0.39861	0.0233225
#N/A	#N/A	#N/A	#N/A
#N/A	#N/A	#N/A	#N/A
#N/A	#N/A	#N/A	#N/A
#N/A	#N/A	#N/A	#N/A
857792	423990	0.49428	0.0291155
#N/A	#N/A	#N/A	#N/A
578930	184546	0.318771	0.011708
#N/A	#N/A	#N/A	#N/A
1.0061e+06	627624	0.623815	0.0398091
#N/A	#N/A	#N/A	#N/A
1.38825e+06	533480	0.384283	0.0293798
531997	81351.2	0.152917	0.000505022
4.50371e+06	815940	0.181171	0.0138885
#N/A	#N/A	#N/A	#N/A
3.47878e+06	1.1168e+06	0.321031	0.0202148
3.82546e+06	1.06377e+06	0.278076	0.028416
4.03085e+06	1.92343e+06	0.477178	0.0393871
#N/A	#N/A	#N/A	#N/A
417120	74876	0.179507	0.01819
#N/A	#N/A	#N/A	#N/A
5.83348e+06	2.99354e+06	0.513166	0.0985187
592667	64934.4	0.109563	0.0112067
3.22954e+06	1.1436e+06	0.354106	0.0286696
#N/A	#N/A	#N/A	#N/A
3.22926e+06	721164	0.223321	0.0159097
4.16621e+06	1.05754e+06	0.253837	0.0147782
3.04944e+06	2.64783e+06	0.868299	0.057986
426128	103693	0.243336	0.0105485
#N/A	#N/A	#N/A	#N/A
2.05349e+06	693106	0.337526	0.0223077
2.28534e+06	1.09194e+06	0.477803	0.0450345
#N/A	#N/A	#N/A	#N/A
628695	63051	0.100289	0.000220711
986592	449361	0.455468	0.047419
2.69325e+06	884815	0.328531	0.0211967
5.11609e+06	984304	0.192394	0.00976256
#N/A	#N/A	#N/A	#N/A
4.48914e+06	1.74186e+06	0.388016	0.0329511
#N/A	#N/A	#N/A	#N/A
460649	186885	0.4057	0.0222891
547148	232441	0.424823	0.0288906
934829	488760	0.522833	0.070191
#N/A	#N/A	#N/A	#N/A
#N/A	#N/A	#N/A	#N/A
#N/A	#N/A	#N/A	#N/A
#N/A	#N/A	#N/A	#N/A
472234	387328	0.820203	0.0543586
2.46724e+06	1.89783e+06	0.769211	0.0564193
708593	953735	1.34596	0.0630943
1.82291e+06	561218	0.30787	0.0219287
898900	463764	0.515923	0.0491063
#N/A	#N/A	#N/A	#N/A
3.2755e+06	1.09904e+06	0.335533	0.025746
1.97209e+06	980720	0.4973	0.032444
834935	580748	0.695561	0.0505502
#N/A	#N/A	#N/A	#N/A
4.08036e+06	1.90878e+06	0.467798	0.0336497
#N/A	#N/A	#N/A	#N/A
2.1039e+06	1.33325e+06	0.633701	0.0516112
918520	333136	0.362688	0.0292074
5.04105e+06	1.33088e+06	0.264008	0.0159021
2.96353e+06	1.70233e+06	0.574427	0.0424889
#N/A	#N/A	#N/A	#N/A
644618	285093	0.442266	0.0196449
2.34184e+06	784326	0.334919	0.0225507
4.20669e+06	1.85792e+06	0.441659	0.0304202
#N/A	#N/A	#N/A	#N/A
#N/A	#N/A	#N/A	#N/A
464459	268787	0.578709	0.0394893
3.83438e+06	4.20396e+06	1.09639	0.068502
375411	83718.1	0.223004	0.0129502
2.24999e+06	1.32756e+06	0.590029	0.0548038
572464	200223	0.349756	0.0154369
#N/A	#N/A	#N/A	#N/A
670530	269816	0.402392	0.0306966
1.06329e+06	272444	0.256228	0.01655
#N/A	#N/A	#N/A	#N/A
#N/A	#N/A	#N/A	#N/A
#N/A	#N/A	#N/A	#N/A
703716	205691	0.292293	0.031421
1.78914e+06	2.02241e+06	1.13038	0.0659405
4.39668e+06	2.83734e+06	0.645338	0.0458592
797784	158970	0.199265	0.0129684
426122	156524	0.367321	0.0246894
3.26552e+06	1.62143e+06	0.49653	0.0400152
#N/A	#N/A	#N/A	#N/A
#N/A	#N/A	#N/A	#N/A
602069	624529	1.0373	0.0554393
402795	123102	0.305619	0.0133197
2.42635e+06	1.00682e+06	0.414951	0.0268166
2.2006e+06	1.65088e+06	0.750196	0.115908
476532	347958	0.730188	0.051612
1.09351e+06	365713	0.334439	0.023335
#N/A	#N/A	#N/A	#N/A
484937	466896	0.962795	0.0522017
530245	123415	0.232752	0.015001
5.17075e+06	2.41685e+06	0.467408	0.0378233
722933	191676	0.265136	0.00992144
1.02036e+06	551735	0.540728	0.0335893
1.68874e+06	316340	0.187324	0.011023
#N/A	#N/A	#N/A	#N/A
2.26346e+06	1.40675e+06	0.621504	0.0548238
976162	1.28456e+06	1.31592	0.0717232
1.05691e+06	239840	0.226926	0.0106949
2.155e+06	1.40851e+06	0.653599	0.0433255
1.57492e+06	647983	0.411438	0.0416927
4.31539e+06	1.37685e+06	0.319055	0.0239161
#N/A	#N/A	#N/A	#N/A
1.40072e+06	695834	0.496769	0.0456675
631579	198631	0.314498	0.0249436
#N/A	#N/A	#N/A	#N/A
#N/A	#N/A	#N/A	#N/A
2.4789e+06	3.1963e+06	1.2894	0.0678088
#N/A	#N/A	#N/A	#N/A
1.32808e+06	231612	0.174396	0.00864972
2.77116e+06	1.21852e+06	0.439715	0.0278031
1.69048e+06	141288	0.0835782	0.00762136
#N/A	#N/A	#N/A	#N/A
#N/A	#N/A	#N/A	#N/A
2.82191e+06	2.11817e+06	0.750617	0.0487069
#N/A	#N/A	#N/A	#N/A
891261	284480	0.319188	0.0216636
#N/A	#N/A	#N/A	#N/A
3.50883e+06	625540	0.178276	0.0115463
3.67019e+06	1.13473e+06	0.309176	0.0831064
#N/A	#N/A	#N/A	#N/A
960190	175316	0.182584	0.0125647
753176	146041	0.1939	0.0135437
#N/A	#N/A	#N/A	#N/A
#N/A	#N/A	#N/A	#N/A
1.23104e+06	351411	0.285458	0.0207315
687847	280842	0.408291	0.0354304
812019	330165	0.406598	0.0295771
1.74454e+06	668736	0.383331	0.0313727
2.63346e+06	1.53077e+06	0.581278	0.0377759
917563	402961	0.439164	0.0245685
#N/A	#N/A	#N/A	#N/A
527360	57005.1	0.108095	0.00792477
573801	373782	0.651413	0.0342448
#N/A	#N/A	#N/A	#N/A
#N/A	#N/A	#N/A	#N/A
#N/A	#N/A	#N/A	#N/A
#N/A	#N/A	#N/A	#N/A
#N/A	#N/A	#N/A	#N/A
472670	81161.8	0.171709	0.0149862
636534	173055	0.27187	0.0156089
1.20413e+06	393746	0.326996	0.0261718
1.32509e+06	448057	0.338132	0.0296112
#N/A	#N/A	#N/A	#N/A
902102	95968	0.106383	0.0263532
2.39151e+06	154409	0.0645655	0.000148559
1.52393e+06	326494	0.214244	0.0161348
#N/A	#N/A	#N/A	#N/A
#N/A	#N/A	#N/A	#N/A
#N/A	#N/A	#N/A	#N/A
2.019e+06	624584	0.309353	0.0245476
#N/A	#N/A	#N/A	#N/A
1.48704e+06	1.01792e+06	0.684525	0.0496723
373070	458068	1.22784	0.0708079
1.73066e+06	1.09422e+06	0.632256	0.0446638
539351	383485	0.711012	0.03909
3.19076e+06	1.22967e+06	0.385384	0.0292208
#N/A	#N/A	#N/A	#N/A
413152	483550	1.17039	0.0606612
#N/A	#N/A	#N/A	#N/A
#N/A	#N/A	#N/A	#N/A
2.04877e+06	722945	0.352868	0.0283115
694793	311745	0.448687	0.0309521
3.49673e+06	1.13464e+06	0.324486	0.025956
1.01663e+06	489252	0.481249	0.0259514
549085	319392	0.58168	0.0388152
4.7386e+06	1.96532e+06	0.414748	0.0279864
#N/A	#N/A	#N/A	#N/A
#N/A	#N/A	#N/A	#N/A
1.37006e+06	307105	0.224154	0.0234597
701746	280446	0.39964	0.0433124
#N/A	#N/A	#N/A	#N/A
4.70478e+06	1.84329e+06	0.39179	0.0793052
5.2565e+06	3.55793e+06	0.676864	0.182239
1.34034e+06	316472	0.236113	0.0181985
3.26505e+06	2.22712e+06	0.682107	0.0490971
#N/A	#N/A	#N/A	#N/A
2.50803e+06	1.73725e+06	0.692674	0.0494063
595926	313622	0.526277	0.0451564
510380	156353	0.306347	0.0202442
3.49461e+06	433971	0.124183	0.0111613
945576	633008	0.669441	0.034077
#N/A	#N/A	#N/A	#N/A
3.77722e+06	1.65004e+06	0.43684	0.0668378
354173	267902	0.756415	0.0632364
#N/A	#N/A	#N/A	#N/A
#N/A	#N/A	#N/A	#N/A
1.23164e+06	538964	0.4376	0.0359744
#N/A	#N/A	#N/A	#N/A
880103	793239	0.901302	0.0436013
#N/A	#N/A	#N/A	#N/A
3.40189e+06	1.08593e+06	0.319215	0.0302432
596639	187345	0.314001	0.0816718
#N/A	#N/A	#N/A	#N/A
5.12673e+06	1.67239e+06	0.32621	0.0256454
769964	294286	0.382208	0.0358111
1.00307e+06	318570	0.317596	0.0224675
4.61598e+06	1.75863e+06	0.380988	0.024975
4.32705e+06	2.77198e+06	0.640617	0.0650804
1.23698e+06	518957	0.419536	0.0388865
700732	110254	0.157341	0.0098075
3.35453e+06	1.20357e+06	0.358788	0.0284994
654516	770599	1.17736	0.0551783
664077	96686.7	0.145595	0.0179944
1.80792e+06	481634	0.266402	0.01811
688283	204458	0.297055	0.0225084
427238	433170	1.01388	0.0770287
#N/A	#N/A	#N/A	#N/A
#N/A	#N/A	#N/A	#N/A
532321	181992	0.341883	0.0251883
4.95898e+06	2.3655e+06	0.477013	0.0463583
3.3843e+06	710363	0.209899	0.012991
3.71763e+06	1.32967e+06	0.357665	0.0253228
825802	159392	0.193015	0.0167649
681770	194669	0.285535	0.0105221
#N/A	#N/A	#N/A	#N/A
1.40806e+06	209690	0.148922	0.00871278
#N/A	#N/A	#N/A	#N/A
1.64984e+06	426681	0.25862	0.0209098
#N/A	#N/A	#N/A	#N/A
844577	266451	0.315485	0.0195846
585632	234481	0.40039	0.0228885
#N/A	#N/A	#N/A	#N/A
3.20236e+06	1.27011e+06	0.396615	0.0244767
1.55902e+06	452408	0.290187	0.0233782
1.61698e+06	217975	0.134803	0.00789667
1.95661e+06	1.32949e+06	0.67949	0.0414271
#N/A	#N/A	#N/A	#N/A
#N/A	#N/A	#N/A	#N/A
#N/A	#N/A	#N/A	#N/A
595284	172334	0.289499	0.0170757
#N/A	#N/A	#N/A	#N/A
661264	153536	0.232185	0.0203619
#N/A	#N/A	#N/A	#N/A
539539	211035	0.391138	0.0269078
#N/A	#N/A	#N/A	#N/A
#N/A	#N/A	#N/A	#N/A
5.91058e+06	1.69935e+06	0.28751	0.0377671
609565	6.31446e+06	10.359	0.325216
3.41865e+06	512140	0.149808	0.00863721
3.01991e+06	1.49629e+06	0.495475	0.0341355
562998	226208	0.401791	0.0266681
#N/A	#N/A	#N/A	#N/A
#N/A	#N/A	#N/A	#N/A
2.17102e+06	1.1242e+06	0.517822	0.0633561
871870	670865	0.769456	0.0677325
3.15733e+06	1.02943e+06	0.326045	0.0397946
5.00484e+06	892489	0.178325	0.0138927
1.73544e+06	468169	0.26977	0.027608
#N/A	#N/A	#N/A	#N/A
570916	522105	0.914503	0.051457
#N/A	#N/A	#N/A	#N/A
4.27156e+06	1.30687e+06	0.305947	0.0368777
#N/A	#N/A	#N/A	#N/A
#N/A	#N/A	#N/A	#N/A
5.17472e+06	2.19839e+06	0.424833	0.0286942
#N/A	#N/A	#N/A	#N/A
#N/A	#N/A	#N/A	#N/A
2.23914e+06	517249	0.231004	0.023914
#N/A	#N/A	#N/A	#N/A
#N/A	#N/A	#N/A	#N/A
#N/A	#N/A	#N/A	#N/A
#N/A	#N/A	#N/A	#N/A
#N/A	#N/A	#N/A	#N/A
4.07695e+06	1.98867e+06	0.487784	0.088208
#N/A	#N/A	#N/A	#N/A
1.19307e+06	286467	0.240109	0.0096107
669889	98158.2	0.146529	0.012392
1.82369e+06	967797	0.530681	0.0371932
#N/A	#N/A	#N/A	#N/A
2.81215e+06	1.15538e+06	0.410855	0.0309489
1.50185e+06	884653	0.589043	0.034536
#N/A	#N/A	#N/A	#N/A
542034	276947	0.51094	0.0503602
855075	736959	0.861865	0.058651
343905	158801	0.461757	0.0300116
942483	177992	0.188854	0.00720919
2.1021e+06	4.09249e+06	1.94686	0.0699095
#N/A	#N/A	#N/A	#N/A
#N/A	#N/A	#N/A	#N/A
2.57697e+06	460214	0.178587	0.0169628
357115	50658.6	0.141855	0.00198859
1.13587e+06	236279	0.208017	0.017642
#N/A	#N/A	#N/A	#N/A
#N/A	#N/A	#N/A	#N/A
#N/A	#N/A	#N/A	#N/A
#N/A	#N/A	#N/A	#N/A
#N/A	#N/A	#N/A	#N/A
2.10832e+06	875413	0.415219	0.0362114
#N/A	#N/A	#N/A	#N/A
#N/A	#N/A	#N/A	#N/A
#N/A	#N/A	#N/A	#N/A
#N/A	#N/A	#N/A	#N/A
4.26309e+06	1.11685e+06	0.261981	0.0922875
635263	527408	0.83022	0.0640173
2.06372e+06	387426	0.187732	0.0111945
#N/A	#N/A	#N/A	#N/A
3.32418e+06	2.75987e+06	0.83024	0.0594815
#N/A	#N/A	#N/A	#N/A
2.80395e+06	1.05026e+06	0.374564	0.0260833
820125	92571.5	0.112875	0.00439945
#N/A	#N/A	#N/A	#N/A
702909	500107	0.711482	0.0481943
#N/A	#N/A	#N/A	#N/A
1.86794e+06	1.0817e+06	0.579087	0.0367158
#N/A	#N/A	#N/A	#N/A
4.71036e+06	1.37288e+06	0.291459	0.0228126
#N/A	#N/A	#N/A	#N/A
4.64781e+06	1.31165e+06	0.282208	0.0704465
1.82304e+06	706589	0.387587	0.025825
2.48829e+06	1.92138e+06	0.772171	0.0491866
6.68303e+06	2.07327e+06	0.310229	0.0380591
#N/A	#N/A	#N/A	#N/A
2.29244e+06	758727	0.33097	0.0236567
811444	60174.5	0.0741573	0.0018575
788299	300819	0.381605	0.0236318
658151	315659	0.479615	0.0328758
#N/A	#N/A	#N/A	#N/A
827255	117861	0.142472	0.00994074
617495	279702	0.452963	0.0251829
2.76439e+06	676075	0.244566	0.0178366
1.89556e+06	490283	0.258649	0.0185449
345540	502615	1.45458	0.043194
610869	1.62372e+06	2.65804	0.0837339
886259	281492	0.317618	0.0220019
1.81303e+06	427493	0.23579	0.0152701
929925	378005	0.40649	0.0336881
464975	87588.5	0.188373	0.0244642
1.58912e+06	833610	0.524573	0.0370802
704305	166573	0.236506	0.0505538
#N/A	#N/A	#N/A	#N/A
#N/A	#N/A	#N/A	#N/A
355135	123422	0.347535	0.0342918
2.48797e+06	791674	0.318201	0.0252311
#N/A	#N/A	#N/A	#N/A
#N/A	#N/A	#N/A	#N/A
#N/A	#N/A	#N/A	#N/A
#N/A	#N/A	#N/A	#N/A
1.83084e+06	1.09008e+06	0.595399	0.0527025
649835	68306.8	0.105114	0.0110051
#N/A	#N/A	#N/A	#N/A
1.56683e+06	714075	0.455744	0.0764686
5.48771e+06	1.74787e+06	0.318507	0.0492128
#N/A	#N/A	#N/A	#N/A
572199	459768	0.80351	0.0522599
841089	169658	0.201712	0.0115449
#N/A	#N/A	#N/A	#N/A
1.2154e+06	154272	0.126931	0.0110206
3.08616e+06	1.43076e+06	0.463605	0.0339144
1.00596e+06	410175	0.407746	0.0512652
#N/A	#N/A	#N/A	#N/A
1.19192e+06	334755	0.280852	0.0261217
#N/A	#N/A	#N/A	#N/A
362668	60482.1	0.16677	0.00766146
382488	58477.4	0.152887	0.0100815
3.91889e+06	1.22319e+06	0.312126	0.0257115
507630	123459	0.243207	0.00982786
#N/A	#N/A	#N/A	#N/A
5.28061e+06	1.4486e+06	0.274325	0.0850904
#N/A	#N/A	#N/A	#N/A
#N/A	#N/A	#N/A	#N/A
#N/A	#N/A	#N/A	#N/A
2.34783e+06	697382	0.297032	0.0188214
431736	98942	0.229173	0.0172292
671309	372991	0.555618	0.0330534
5.60507e+06	1.73978e+06	0.310394	0.039556
687551	68913.2	0.10023	0.00486624
1.39137e+06	864913	0.621628	0.0478899
838512	539299	0.643162	0.0417814
#N/A	#N/A	#N/A	#N/A
#N/A	#N/A	#N/A	#N/A
480594	165400	0.344158	0.0232728
1.41412e+06	410575	0.290339	0.0459951
960133	519055	0.540607	0.0334861
#N/A	#N/A	#N/A	#N/A
#N/A	#N/A	#N/A	#N/A
#N/A	#N/A	#N/A	#N/A
3.59468e+06	1.74061e+06	0.48422	0.035513
1.09349e+06	727948	0.665713	0.0446404
655511	439928	0.671123	0.036978
#N/A	#N/A	#N/A	#N/A
3.44746e+06	399332	0.115834	0.00510946
465460	187767	0.403401	0.0481863
2.11013e+06	1.20303e+06	0.570123	0.0394731
2.7522e+06	910650	0.330881	0.0190093
1.1546e+06	120256	0.104153	0.00354948
#N/A	#N/A	#N/A	#N/A
#N/A	#N/A	#N/A	#N/A
784885	528333	0.673134	0.0481211
4.14162e+06	1.34736e+06	0.325322	0.025438
1.44605e+06	539850	0.373327	0.0262608
#N/A	#N/A	#N/A	#N/A
1.21148e+06	483391	0.39901	0.0244311
4.15955e+06	1.41551e+06	0.340305	0.0229444
#N/A	#N/A	#N/A	#N/A
1.30004e+06	408293	0.314062	0.0197397
795136	432802	0.544313	0.0380057
#N/A	#N/A	#N/A	#N/A
1.88322e+06	651102	0.345739	0.0237177
#N/A	#N/A	#N/A	#N/A
#N/A	#N/A	#N/A	#N/A
3.88524e+06	2.89176e+06	0.744292	0.0507517
723276	1.03991e+06	1.43778	0.0537554
1.214e+06	585500	0.482288	0.0419754
762078	478677	0.628121	0.0386747
556566	323995	0.582131	0.0515397
694294	415661	0.598682	0.0344683
351633	81498.1	0.23177	0.0156929
4.66567e+06	1.61237e+06	0.345582	0.0297052
1.82645e+06	345461	0.189144	0.0126471
622746	107288	0.172282	0.00761122
1.42984e+06	513640	0.359229	0.0229991
4.42571e+06	1.45779e+06	0.32939	0.0221192
607329	106036	0.174595	0.0108844
#N/A	#N/A	#N/A	#N/A
#N/A	#N/A	#N/A	#N/A
1.05436e+06	360048	0.341485	0.0304287
2.36797e+06	1.16459e+06	0.491809	0.0431454
3.94842e+06	3.48542e+06	0.882737	0.0611182
#N/A	#N/A	#N/A	#N/A
2.35319e+06	638331	0.271262	0.0161233
#N/A	#N/A	#N/A	#N/A
1.1207e+06	397385	0.354587	0.022598
580162	136169	0.234708	0.019199
410153	282119	0.687839	0.0348276
#N/A	#N/A	#N/A	#N/A
1.36496e+06	783160	0.573762	0.0523355
#N/A	#N/A	#N/A	#N/A
770785	1.29258e+06	1.67697	0.0765606
1.7592e+06	294251	0.167264	0.00661785
#N/A	#N/A	#N/A	#N/A
2.74921e+06	1.07679e+06	0.391671	0.0980994
6.59723e+06	1.34274e+06	0.203531	0.00695423
1.38842e+06	593491	0.427458	0.0225733
795227	342743	0.431001	0.0335867
1.45871e+06	1.40998e+06	0.966595	0.0517806
361781	83431.8	0.230614	0.0055963
548061	218304	0.398321	0.02672
1.14506e+06	473613	0.413615	0.0338137
867447	91045.4	0.104958	0.00575213
510730	627405	1.22845	0.0516496
1.72086e+06	1.10012e+06	0.639287	0.0617236
491227	280290	0.570591	0.0391642
2.30377e+06	937299	0.406855	0.0279613
3.8852e+06	548820	0.141259	0.00648426
#N/A	#N/A	#N/A	#N/A
#N/A	#N/A	#N/A	#N/A
3.35887e+06	795790	0.236922	0.0205581
397375	281976	0.709598	0.0530432
661144	555772	0.840621	0.0428082
484290	1.07014e+06	2.2097	0.085595
#N/A	#N/A	#N/A	#N/A
891864	1.85468e+06	2.07956	0.0733073
#N/A	#N/A	#N/A	#N/A
2.48762e+06	256656	0.103173	0.00356389
394081	201976	0.512523	0.0721218
#N/A	#N/A	#N/A	#N/A
#N/A	#N/A	#N/A	#N/A
3.18222e+06	647772	0.20356	0.033654
#N/A	#N/A	#N/A	#N/A
410683	118049	0.287446	0.00619653
#N/A	#N/A	#N/A	#N/A
1.79292e+06	377176	0.21037	0.0140436
538131	196175	0.364548	0.0161123
#N/A	#N/A	#N/A	#N/A
1.21461e+06	233300	0.192077	0.0138385
#N/A	#N/A	#N/A	#N/A
#N/A	#N/A	#N/A	#N/A
3.12398e+06	890103	0.284926	0.0366477
#N/A	#N/A	#N/A	#N/A
1.43224e+06	829691	0.579297	0.0464348
2.22378e+06	2.23262e+06	1.00397	0.0685956
1.80642e+06	604500	0.33464	0.0239193
#N/A	#N/A	#N/A	#N/A
3.88399e+06	1.68376e+06	0.433514	0.0287836
1.68141e+06	482334	0.286864	0.031518
1.58217e+06	839488	0.530592	0.0314895
2.92697e+06	1.09401e+06	0.373768	0.0943371
#N/A	#N/A	#N/A	#N/A
776261	418028	0.538515	0.0322776
3.80658e+06	1.6031e+06	0.42114	0.0360459
1.57841e+06	421615	0.267114	0.0191909
#N/A	#N/A	#N/A	#N/A
655997	399629	0.609193	0.0358263
3.21136e+06	983013	0.306105	0.0898361
3.42701e+06	1.00292e+06	0.29265	0.0196121
4.71284e+06	1.72915e+06	0.366902	0.0248137
2.92695e+06	607260	0.207472	0.0309141
3.44765e+06	1.50307e+06	0.43597	0.0382579
403173	393718	0.976548	0.0443726
#N/A	#N/A	#N/A	#N/A
814242	219773	0.269911	0.011941
#N/A	#N/A	#N/A	#N/A
1.57938e+06	566376	0.358607	0.0299213
5.28653e+06	3.32034e+06	0.628075	0.0365941
#N/A	#N/A	#N/A	#N/A
#N/A	#N/A	#N/A	#N/A
#N/A	#N/A	#N/A	#N/A
363234	155693	0.42863	0.0324948
1.66923e+06	719869	0.431257	0.0310907
3.10449e+06	1.47081e+06	0.47377	0.0339923
501546	575700	1.14785	0.0626955
730110	168870	0.231294	0.0075605
378754	280836	0.741472	0.0381854
#N/A	#N/A	#N/A	#N/A
#N/A	#N/A	#N/A	#N/A
#N/A	#N/A	#N/A	#N/A
#N/A	#N/A	#N/A	#N/A
748697	138926	0.185556	0.0126246
359746	63493.9	0.176497	0.00240911
#N/A	#N/A	#N/A	#N/A
414816	210569	0.507622	0.0337814
711123	380176	0.534614	0.0433323
#N/A	#N/A	#N/A	#N/A
383632	119131	0.310536	0.0301199
#N/A	#N/A	#N/A	#N/A
575687	501526	0.871178	0.0619908
#N/A	#N/A	#N/A	#N/A
1.34056e+06	405633	0.302584	0.024502
458140	149252	0.325779	0.0234398
1.17783e+06	738869	0.627313	0.0630199
1.59625e+06	823598	0.515957	0.0378243
#N/A	#N/A	#N/A	#N/A
773029	439449	0.568477	0.0352752
2.46243e+06	418717	0.170042	0.0187323
387375	72931.9	0.188272	0.0247965
#N/A	#N/A	#N/A	#N/A
470036	322837	0.686833	0.0414555
#N/A	#N/A	#N/A	#N/A
2.91795e+06	562969	0.192933	0.0300249
901395	327955	0.363831	0.057239
4.14626e+06	1.59963e+06	0.3858	0.0280277
660797	349260	0.528543	0.0285024
1.36445e+06	609934	0.447018	0.0335181
1.18665e+06	895285	0.754462	0.0309336
1.53673e+06	693606	0.451351	0.0519414
385521	138076	0.358153	0.0386486
787484	212424	0.26975	0.0157792
#N/A	#N/A	#N/A	#N/A
2.42894e+06	2.14959e+06	0.884988	0.213202
1.57441e+06	1.86065e+06	1.18181	0.066568
#N/A	#N/A	#N/A	#N/A
#N/A	#N/A	#N/A	#N/A
562171	310477	0.552282	0.0402427
#N/A	#N/A	#N/A	#N/A
#N/A	#N/A	#N/A	#N/A
417141	84522.3	0.202623	0.0209247
5.202e+06	1.88214e+06	0.361812	0.102711
#N/A	#N/A	#N/A	#N/A
574347	393933	0.68588	0.0550104
5.51908e+06	2.19305e+06	0.397358	0.0452756
4.2894e+06	2.73414e+06	0.637416	0.109045
533420	60450.7	0.113327	0.00668471
2.8737e+06	1.29054e+06	0.449088	0.0284316
522211	67973.2	0.130164	0.0116139
#N/A	#N/A	#N/A	#N/A
333437	59609.9	0.178774	0.0121252
1.46418e+06	1.52293e+06	1.04012	0.0595204
#N/A	#N/A	#N/A	#N/A
493756	227529	0.460812	0.0219382
#N/A	#N/A	#N/A	#N/A
1.92196e+06	833408	0.433624	0.0408093
561563	239092	0.425761	0.0262515
3.68002e+06	803042	0.218217	0.0892677
1.36154e+06	387775	0.284806	0.0287114
465710	134044	0.287827	0.0247556
2.75099e+06	764218	0.277797	0.0333675
#N/A	#N/A	#N/A	#N/A
1.04297e+06	495727	0.475304	0.0466284
774401	627131	0.809827	0.0500164
1.91873e+06	1.71458e+06	0.893601	0.0572558
509236	156784	0.307882	0.0297625
656035	517794	0.789278	0.0494582
#N/A	#N/A	#N/A	#N/A
#N/A	#N/A	#N/A	#N/A
1.0854e+06	696037	0.64127	0.0500735
4.73601e+06	2.55845e+06	0.540213	0.0420939
1.11638e+06	203855	0.182603	0.00749708
890150	912081	1.02464	0.0646969
1.49364e+06	479375	0.320943	0.0163761
#N/A	#N/A	#N/A	#N/A
3.88369e+06	1.11831e+06	0.28795	0.026565
#N/A	#N/A	#N/A	#N/A
2.88137e+06	800798	0.277922	0.0220326
1.491e+06	2.31244e+06	1.55093	0.0697594
#N/A	#N/A	#N/A	#N/A
1.74154e+06	704292	0.404408	0.0282075
1.31317e+06	135249	0.102994	0.00471588
#N/A	#N/A	#N/A	#N/A
#N/A	#N/A	#N/A	#N/A
3.71957e+06	959460	0.257949	0.0155748
475517	251991	0.529931	0.0308294
891909	131658	0.147613	0.00802066
4.57831e+06	1.51646e+06	0.331227	0.0711829
836593	1.06334e+06	1.27104	0.0670355
1.03781e+06	514817	0.496063	0.0276106
2.65021e+06	592117	0.223423	0.0147808
880847	286808	0.325604	0.0178844
4.03085e+06	1.09902e+06	0.272652	0.0191019
#N/A	#N/A	#N/A	#N/A
1.33892e+06	543251	0.405738	0.0332479
#N/A	#N/A	#N/A	#N/A
5.55439e+06	1.38767e+06	0.249832	0.0168217
1.08975e+06	599453	0.550081	0.0133598
5.14384e+06	2.22891e+06	0.433317	0.0251965
3.14892e+06	1.30899e+06	0.415694	0.0275605
3.18269e+06	1.05876e+06	0.33266	0.0653057
#N/A	#N/A	#N/A	#N/A
2.09824e+06	632197	0.301299	0.0237179
515788	150784	0.292337	0.0203543
3.59073e+06	1.1029e+06	0.307152	0.0361712
#N/A	#N/A	#N/A	#N/A
766198	165243	0.215666	0.015632
#N/A	#N/A	#N/A	#N/A
4.0673e+06	1.81603e+06	0.446495	0.0340126
358586	222419	0.620267	0.070683
#N/A	#N/A	#N/A	#N/A
#N/A	#N/A	#N/A	#N/A
2.83462e+06	1.20588e+06	0.42541	0.0251749
2.04754e+06	1.22727e+06	0.599388	0.072188
5.16838e+06	3.17148e+06	0.613631	0.0419846
#N/A	#N/A	#N/A	#N/A
2.17012e+06	413920	0.190736	0.0110181
1.81864e+06	487991	0.268328	0.0171289
5.16182e+06	3.34507e+06	0.64804	0.0899516
1.15598e+06	157854	0.136554	0.00899992
#N/A	#N/A	#N/A	#N/A
1.15157e+06	257654	0.223741	0.0189881
1.80773e+06	532446	0.294538	0.019258
1.08377e+06	2.14422e+06	1.97848	0.0626385
#N/A	#N/A	#N/A	#N/A
410383	132114	0.321929	0.01311
734411	419701	0.57148	0.042465
492631	150258	0.30501	0.0171999
7.34736e+06	5.13745e+06	0.699224	0.114551
4.06551e+06	1.85623e+06	0.456581	0.0319671
#N/A	#N/A	#N/A	#N/A
608127	331785	0.545585	0.0265243
#N/A	#N/A	#N/A	#N/A
443805	282276	0.636035	0.0691895
1.76898e+06	566458	0.320218	0.0243108
4.83768e+06	1.83846e+06	0.380028	0.0285275
558615	354364	0.634362	0.0499095
6.76774e+06	1.60684e+06	0.237427	0.0441387
429019	189992	0.442852	0.0458016
385049	240985	0.625857	0.0492274
#N/A	#N/A	#N/A	#N/A
3.01921e+06	777593	0.257548	0.016174
2.14771e+06	221887	0.103314	0.00833401
1.7497e+06	147798	0.0844701	0.00364668
993870	689418	0.69367	0.0474724
#N/A	#N/A	#N/A	#N/A
#N/A	#N/A	#N/A	#N/A
1.37638e+06	454126	0.329942	0.0228661
685742	64626.7	0.0942436	0.00561849
#N/A	#N/A	#N/A	#N/A
1.00876e+06	116018	0.11501	0.00802313
#N/A	#N/A	#N/A	#N/A
517199	93802.3	0.181366	0.0250192
1.26087e+06	1.05593e+06	0.837461	0.0627081
3.46219e+06	4.25242e+06	1.22825	0.0627835
#N/A	#N/A	#N/A	#N/A
#N/A	#N/A	#N/A	#N/A
691089	200167	0.289639	0.016593
4.24583e+06	3.00783e+06	0.70842	0.0459997
#N/A	#N/A	#N/A	#N/A
910977	229463	0.251887	0.0198449
4.33622e+06	2.316e+06	0.534106	0.131514
1.67006e+06	161075	0.0964484	0.000607557
#N/A	#N/A	#N/A	#N/A
#N/A	#N/A	#N/A	#N/A
#N/A	#N/A	#N/A	#N/A
1.58982e+06	362373	0.227933	0.0122348
3.44203e+06	1.35288e+06	0.393046	0.02896
2.43983e+06	872049	0.357423	0.0320952
#N/A	#N/A	#N/A	#N/A
1.59355e+06	434736	0.27281	0.0170664
4.74976e+06	2.15269e+06	0.45322	0.0759345
707611	139919	0.197734	0.0163374
1.65219e+06	325962	0.197291	0.015235
#N/A	#N/A	#N/A	#N/A
1.08324e+06	188586	0.174095	0.00681824
437077	221502	0.506781	0.039461
4.62091e+06	3.20119e+06	0.692762	0.126862
1.55119e+06	1.15136e+06	0.742244	0.0617119
#N/A	#N/A	#N/A	#N/A
#N/A	#N/A	#N/A	#N/A
#N/A	#N/A	#N/A	#N/A
#N/A	#N/A	#N/A	#N/A
1.34928e+06	433566	0.321331	0.0154903
667199	227781	0.341399	0.0298467
585665	171580	0.292965	0.0150057
945172	1.14845e+06	1.21507	0.0622386
341860	156710	0.458404	0.018154
464710	356912	0.768032	0.0415676
338394	76749	0.226804	-0.00289715
3.67316e+06	1.91476e+06	0.521284	0.0331909
#N/A	#N/A	#N/A	#N/A
677358	253385	0.374078	0.0235404
388836	178740	0.45968	0.0251116
#N/A	#N/A	#N/A	#N/A
#N/A	#N/A	#N/A	#N/A
#N/A	#N/A	#N/A	#N/A
#N/A	#N/A	#N/A	#N/A
2.35835e+06	969589	0.411131	0.0305822
#N/A	#N/A	#N/A	#N/A
5.42803e+06	1.56815e+06	0.288899	0.0261476
1.62622e+06	1.48161e+06	0.911076	0.0569253
1.99073e+06	705598	0.354442	0.0201154
#N/A	#N/A	#N/A	#N/A
965818	174683	0.180866	0.00531581
532614	114166	0.214351	0.0156398
2.72199e+06	1.31139e+06	0.481777	0.0747598
3.58452e+06	1.35263e+06	0.377355	0.0297099
#N/A	#N/A	#N/A	#N/A
1.81153e+06	796759	0.439826	0.0365943
#N/A	#N/A	#N/A	#N/A
976875	202164	0.206949	0.00501831
354564	335608	0.946536	0.0467135
354187	356484	1.00649	0.0505641
2.57344e+06	355587	0.138175	0.0125965
#N/A	#N/A	#N/A	#N/A
451749	305865	0.67707	0.0293666
1.86275e+06	869738	0.466911	0.0329352
476764	237096	0.497302	0.021505
407944	74191.9	0.181868	0.0155653
1.02647e+06	469306	0.457203	0.0256723
#N/A	#N/A	#N/A	#N/A
495750	468590	0.945214	0.0726318
3.09329e+06	4.31724e+06	1.39568	0.10632
#N/A	#N/A	#N/A	#N/A
2.66935e+06	1.13918e+06	0.426765	0.0276091
856723	135364	0.158002	0.00731732
#N/A	#N/A	#N/A	#N/A
490806	154436	0.314658	0.0231944
#N/A	#N/A	#N/A	#N/A
348993	124712	0.357348	0.0147811
3.15657e+06	1.29719e+06	0.410948	0.0318401
#N/A	#N/A	#N/A	#N/A
472578	179012	0.378798	0.0232476
4.50398e+06	1.25304e+06	0.278208	0.0247515
834620	260837	0.312522	0.0248308
#N/A	#N/A	#N/A	#N/A
#N/A	#N/A	#N/A	#N/A
3.98558e+06	1.43578e+06	0.360244	0.0269715
400230	98210.1	0.245384	0.0042953
380965	163331	0.428731	0.0187644
#N/A	#N/A	#N/A	#N/A
510726	667233	1.30644	0.0644061
352399	574990	1.63164	0.0476678
#N/A	#N/A	#N/A	#N/A
2.36253e+06	1.01854e+06	0.431123	0.0293558
3.87603e+06	1.06105e+06	0.273747	0.0183631
4.32109e+06	1.79301e+06	0.414944	0.0440928
1.46191e+06	802946	0.549246	0.0572505
#N/A	#N/A	#N/A	#N/A
#N/A	#N/A	#N/A	#N/A
#N/A	#N/A	#N/A	#N/A
3.85104e+06	1.17629e+06	0.305447	0.021839
1.00946e+06	383845	0.380248	0.0388923
1.92201e+06	2.56229e+06	1.33313	0.0722548
#N/A	#N/A	#N/A	#N/A
549802	247707	0.450538	0.038463
#N/A	#N/A	#N/A	#N/A
2.03859e+06	1.89636e+06	0.930231	0.0594968
650880	227972	0.350252	0.027541
714428	53748.5	0.0752329	-0.00207475
1.24717e+06	820721	0.658066	0.053592
1.56261e+06	1.45241e+06	0.929476	0.058218
2.412e+06	634326	0.262987	0.0168046
521852	92439.3	0.177137	0.00735205
4.65378e+06	884745	0.190113	0.0103247
2.93478e+06	986483	0.336135	0.0244945
#N/A	#N/A	#N/A	#N/A
#N/A	#N/A	#N/A	#N/A
3.46744e+06	718074	0.207091	0.0117008
#N/A	#N/A	#N/A	#N/A
403110	76001.5	0.188538	0.0228856
2.93438e+06	1.86179e+06	0.634475	0.0470491
839660	479961	0.571613	0.0349612
4.81798e+06	1.44808e+06	0.300557	0.0224423
2.92814e+06	735212	0.251085	0.0173106
#N/A	#N/A	#N/A	#N/A
#N/A	#N/A	#N/A	#N/A
#N/A	#N/A	#N/A	#N/A
#N/A	#N/A	#N/A	#N/A
545638	941650	1.72578	0.0891374
2.97523e+06	1.99972e+06	0.672123	0.0523543
#N/A	#N/A	#N/A	#N/A
2.40222e+06	1.45501e+06	0.605694	0.04689
1.23613e+06	158081	0.127884	0.011516
1.10019e+06	269155	0.244644	0.0156896
1.00138e+06	881736	0.880525	0.0697677
1.55906e+06	677110	0.434306	0.0452964
4.16248e+06	1.63864e+06	0.393669	0.0299521
#N/A	#N/A	#N/A	#N/A
2.53055e+06	994144	0.392857	0.0298984
1.29638e+06	628972	0.485175	0.0348646
#N/A	#N/A	#N/A	#N/A
465972	86923.3	0.186542	0.014845
#N/A	#N/A	#N/A	#N/A
#N/A	#N/A	#N/A	#N/A
366695	63814.2	0.174025	0.00923979
549269	265720	0.48377	0.0265193
#N/A	#N/A	#N/A	#N/A
385717	139756	0.362328	0.0691517
385900	198030	0.513165	0.0393396
#N/A	#N/A	#N/A	#N/A
448583	450611	1.00452	0.0645464
2.43921e+06	1.14966e+06	0.471323	0.026957
570173	109227	0.191569	0.00478981
1.09705e+06	780042	0.711038	0.0501301
1.02586e+06	1.63292e+06	1.59175	0.0528903
526279	218602	0.415373	0.0519939
1.26447e+06	365377	0.288956	0.0227237
3.19404e+06	1.34305e+06	0.420487	0.0396331
#N/A	#N/A	#N/A	#N/A
#N/A	#N/A	#N/A	#N/A
613152	94164.7	0.153575	0.0185946
401304	242001	0.603036	0.0399978
#N/A	#N/A	#N/A	#N/A
1.40065e+06	645163	0.460616	0.0309455
991178	183546	0.185179	0.00727989
#N/A	#N/A	#N/A	#N/A
483190	560964	1.16096	0.0584216
893693	603144	0.674889	0.0554486
568521	323385	0.568818	0.0509755
1.65757e+06	2.35027e+06	1.4179	0.0679988
1.07953e+06	422124	0.391025	0.022352
4.85608e+06	1.87173e+06	0.38544	0.0356443
#N/A	#N/A	#N/A	#N/A
#N/A	#N/A	#N/A	#N/A
1.30292e+06	901039	0.691555	0.0543184
#N/A	#N/A	#N/A	#N/A
360272	248913	0.690903	0.0638491
383964	118274	0.308033	0.0142566
#N/A	#N/A	#N/A	#N/A
1.90535e+06	1.13243e+06	0.594342	0.0595961
776452	207556	0.267314	0.0415321
2.54155e+06	1.59441e+06	0.627338	0.0611125
#N/A	#N/A	#N/A	#N/A
2.99309e+06	950612	0.317602	0.0299447
#N/A	#N/A	#N/A	#N/A
4.59763e+06	1.624e+06	0.353226	0.0257289
669530	168550	0.251743	0.0314841
385690	189722	0.491903	0.0243195
2.48219e+06	783275	0.315558	0.0295191
#N/A	#N/A	#N/A	#N/A
#N/A	#N/A	#N/A	#N/A
2.7214e+06	1.06965e+06	0.393052	0.0278593
396254	218921	0.552477	0.0427343
466895	59081.7	0.126542	0.0147257
617318	516147	0.836112	0.0632313
531935	280542	0.527399	0.026622
#N/A	#N/A	#N/A	#N/A
1.93421e+06	269382	0.139272	0.00445175
718509	425043	0.591562	0.0465345
#N/A	#N/A	#N/A	#N/A
758685	337316	0.444607	0.0244095
#N/A	#N/A	#N/A	#N/A
1.15898e+06	385476	0.332598	0.0192356
937751	673924	0.718659	0.0421859
#N/A	#N/A	#N/A	#N/A
564584	204901	0.362924	0.0210011
#N/A	#N/A	#N/A	#N/A
643166	210507	0.327299	0.0185297
#N/A	#N/A	#N/A	#N/A
2.91578e+06	988791	0.339118	0.025463
585908	338865	0.578358	0.0397517
#N/A	#N/A	#N/A	#N/A
4.50273e+06	1.18711e+06	0.263642	0.0825227
1.83792e+06	631880	0.343801	0.0227451
#N/A	#N/A	#N/A	#N/A
4.19e+06	1.97269e+06	0.470809	0.134422
#N/A	#N/A	#N/A	#N/A
#N/A	#N/A	#N/A	#N/A
1.84423e+06	842607	0.456889	0.0318936
#N/A	#N/A	#N/A	#N/A
3.43648e+06	1.00112e+06	0.291323	0.0286207
2.32277e+06	606384	0.26106	0.0163164
1.41831e+06	726637	0.512325	0.0319623
2.21903e+06	1.96381e+06	0.884988	0.0553375
#N/A	#N/A	#N/A	#N/A
4.33255e+06	857719	0.197971	0.0127003
1.85609e+06	1.1406e+06	0.614514	0.0582283
2.90922e+06	966663	0.332276	0.0229632
1.90025e+06	507189	0.266907	0.0191604
1.0126e+06	373608	0.368958	0.0255778
5.14094e+06	715683	0.139212	0.00743714
#N/A	#N/A	#N/A	#N/A
1.81238e+06	394665	0.21776	0.0139329
#N/A	#N/A	#N/A	#N/A
360080	105593	0.293248	0.0157591
828585	171169	0.20658	0.0172273
3.19594e+06	1.04456e+06	0.326838	0.0326879
1.50221e+06	229855	0.153011	0.00918226
697669	455283	0.652577	0.032149
618465	403231	0.651987	0.050239
1.34858e+06	106864	0.0792413	0.0154405
5.15195e+06	1.95999e+06	0.380436	0.0296698
1.91698e+06	1.27267e+06	0.663892	0.0609118
592832	190155	0.320757	0.0195401
4.52126e+06	1.4385e+06	0.318163	0.0265864
1.53509e+06	246922	0.160852	0.0177234
5.27071e+06	2.06599e+06	0.391975	0.0858583
513899	73105.3	0.142256	0.00609405
2.9737e+06	925497	0.311227	0.0258563
862812	1.02391e+06	1.18671	0.0605076
#N/A	#N/A	#N/A	#N/A
669639	898941	1.34243	0.0579072
603905	468978	0.776576	0.0388519
360864	272811	0.755994	0.0405107
#N/A	#N/A	#N/A	#N/A
1.42462e+06	688565	0.483331	0.0403206
4.3287e+06	1.54097e+06	0.35599	0.0239855
#N/A	#N/A	#N/A	#N/A
347330	219535	0.632065	0.0209019
419229	132509	0.316077	0.0220279
#N/A	#N/A	#N/A	#N/A
1.93698e+06	1.19717e+06	0.618058	0.0414848
1.39728e+06	503606	0.360419	0.0213944
466517	253645	0.5437	0.0412728
#N/A	#N/A	#N/A	#N/A
1.40786e+06	638543	0.453554	0.0287495
967650	672645	0.695132	0.0407475
1.29108e+06	133734	0.103583	0.0022766
715878	282361	0.394426	0.0382108
3.3973e+06	847761	0.24954	0.0159677
#N/A	#N/A	#N/A	#N/A
683785	207528	0.303499	0.0232767
3.76925e+06	1.48238e+06	0.393283	0.0331443
3.61667e+06	2.15361e+06	0.595468	0.0461056
#N/A	#N/A	#N/A	#N/A
5.55557e+06	1.93805e+06	0.348849	0.084247
#N/A	#N/A	#N/A	#N/A
#N/A	#N/A	#N/A	#N/A
[truncated: 8,001 more rows]
