# Supplementary material for: Advanced FRET normalization allows quantitative analysis of protein interactions including stoichiometries and relative affinities in living cells
Source: Sci Rep. 2019 Jun 3;9:8233. doi: 10.1038/s41598-019-44650-0 (PMC6547726; doi:10.1038/s41598-019-44650-0)
Supplement: Supplementary file 3 — Dataset 2 [file 41598_2019_44650_MOESM3_ESM.xlsx]

## Sheet: Donor only
	label	ROI	area	Dd pre	Fd pre	Ad pre	Dd post	Fd post	Ad post		ΔDd								hival:	11
1	05_001.nd2			869.031	429.288	3.937	869.859	429.653	3.11		0.828		S1:
2	05_002.nd2			765.393	378.526	3.729	757.524	374.123	2.863		-7.869		slope	0.501366	-7.4348	intercept
3	05_003.nd2			1038.51	515.167	2.157	1045.69	519.249	2.346		7.185		+/-	0.00704333	9.95969	+/-
4	05_004.nd2			762.456	375.543	2.152	764.678	376.346	1.794		2.222		r^2	0.998424	13.6692	s(y)
5	05_005.nd2			2700.11	1328.51	3.53	2709.25	1334.66	4.72		9.136		F	5067.03	8	degrees of freedom
6	05_006.nd2			665.756	319.029	1.073	689.886	330.837	1.528		24.13		regression ss	946755	1494.77	residual ss
7	05_007.nd2			1482.91	729.314	2.291	1502.18	738.068	2.514		19.271
8	05_008.nd2			1058.96	515.773	2.46	1073.33	522.627	2.326		14.36		S3:
9	05_009.nd2			1403.87	698.415	1.97	1399.83	696.318	1.492		-4.041		slope	0.000678747	1.89222	intercept
10	05_010.nd2			1992.39	1023.18	4.27	2055.07	1054.89	4.539		62.678		+/-	0.000514476	0.727499	+/-
11											#N/A		r^2	0.178691	0.998456	s(y)
12											#N/A		F	1.74055	8	degrees of freedom
13											#N/A		regression ss	1.73518	7.97532	residual ss
14											#N/A
15											#N/A		Donor change (df):
16											#N/A		slope	0.0118517	-2.30834	intercept
17											#N/A		+/-	0.0102123	14.4409	+/-
18											#N/A		r^2	0.144094	19.8193	s(y)
19											#N/A		F	1.34682	8	degrees of freedom
20											#N/A		regression ss	529.04	3142.45	residual ss
21											#N/A
22											#N/A
23											#N/A
24											#N/A
25											#N/A
26											#N/A
27											#N/A
28											#N/A
29											#N/A
30											#N/A
31											#N/A
32											#N/A
33											#N/A
34											#N/A
35											#N/A
36											#N/A
37											#N/A
38											#N/A
39											#N/A
40											#N/A
41											#N/A
42											#N/A
43											#N/A
44											#N/A
45											#N/A
46											#N/A
47											#N/A
48											#N/A
49											#N/A
50											#N/A

## Sheet: Acceptor only
	label	ROI	area	Da pre	Fa pre	Aa pre	Da post	Fa post	Aa post		ΔDa	ΔAa								hival:	12
1	02_001.nd2			0.323	30.949	448.639	0.475	23.95	317.466		0.152	131.173		S2:
2	02_002.nd2			0.799	56.009	814.871	1.215	44.963	606.158		0.416	208.713		slope	0.0483297	7.50223	intercept
3	02_003.nd2			0.597	87.287	1457.93	1.421	67.607	1012.63		0.824	445.305		+/-	0.00223301	3.40484	+/-
4	02_004.nd2			0.858	44.228	752.58	1.457	27.793	406.31		0.599	346.27		r^2	0.981149	6.32556	s(y)
5	02_005.nd2			3.115	55.284	976.898	3.895	35.927	542.773		0.78	434.125		F	468.43	9	degrees of freedom
6	02_006.nd2			1.707	45.16	917.638	1.961	26.453	448.238		0.254	469.4		regression ss	18743.2	360.115	residual ss
7	02_007.nd2			2.871	46.681	891.076	3.357	32.611	511.951		0.486	379.125
8	02_008.nd2			-1.317	135.025	2811.55	0.068	79.34	1398.16		1.385	1413.39		S4:
9	02_009.nd2			0.379	51.53	1000.01	1.479	33.827	554.277		1.1	445.73		slope	-0.000759984	1.86385	intercept
10	02_010.nd2			-0.035	166.441	3179.2	1.066	119.535	1993.07		1.101	1186.13		+/-	0.000396771	0.604985	+/-
11	02_011.nd2			0.646	35.43	643.756	0.857	24.024	360.764		0.211	282.992		r^2	0.289596	1.12395	s(y)
12											#N/A	#N/A		F	3.66884	9	degrees of freedom
13											#N/A	#N/A		regression ss	4.63472	11.3694	residual ss
14											#N/A	#N/A
15											#N/A	#N/A		Acceptor photoswitching (af):
16											#N/A	#N/A		slope	0.000817295	0.237709	intercept
17											#N/A	#N/A		+/-	0.000201785	0.130699	+/-
18											#N/A	#N/A		r^2	0.64574	0.256605	s(y)
19											#N/A	#N/A		F	16.405	9	degrees of freedom
20											#N/A	#N/A		regression ss	1.08021	0.592616	residual ss
21											#N/A	#N/A
22											#N/A	#N/A
23											#N/A	#N/A
24											#N/A	#N/A
25											#N/A	#N/A
26											#N/A	#N/A
27											#N/A	#N/A
28											#N/A	#N/A
29											#N/A	#N/A
30											#N/A	#N/A
31											#N/A	#N/A
32											#N/A	#N/A
33											#N/A	#N/A
34											#N/A	#N/A
35											#N/A	#N/A
36											#N/A	#N/A
37											#N/A	#N/A
38											#N/A	#N/A
39											#N/A	#N/A
40											#N/A	#N/A
41											#N/A	#N/A
42											#N/A	#N/A
43											#N/A	#N/A
44											#N/A	#N/A
45											#N/A	#N/A
46											#N/A	#N/A
47											#N/A	#N/A
48											#N/A	#N/A
49											#N/A	#N/A
50											#N/A	#N/A

## Sheet: Fusion protein
	label	ROI	area	Dda pre	Fda pre	Ada pre	Dda post	Fda post	Ada post		Dc pre	Fc pre	Ac pre	Dc post	Fc post	Ac post	App FRET Eff.	ΔDdac	App. A:D	E (acc bl.)		Descriptive statistics
1	06_001.nd2			287.37	222.263	410.198	324.472	217.911	288.734		287.682	58.214	410.003	324.691	41.1781	288.514	0.168299	113.059	1.02311	0.282125
2	06_002.nd2			837.146	680.755	1351.98	959.896	668.092	945.83		838.173	195.21	1351.41	960.614	140.793	945.178	0.188904	373.172	1.11563	0.308064		n	17
3	06_003.nd2			538.497	412.711	732.8	579.824	400.256	594.455		539.054	107.05	732.434	580.275	80.6149	594.061	0.165685	183.78	1.01328	0.254249		Mean	0.298954
4	06_004.nd2			457.901	360.579	644.705	540.704	343.282	379.195		458.391	99.6142	644.394	540.992	53.7385	378.828	0.178518	186.722	0.998886	0.289441		standard deviation	0.0190175
5	06_005.nd2			435.041	344.902	643.125	512.715	331.426	398.251		435.53	95.4746	642.829	513.017	54.9861	397.903	0.1798	189.3	1.02881	0.302963		SEM	0.00461243
6	06_006.nd2			537.702	421.914	753.907	638.633	408.949	461.346		538.275	115.623	753.542	638.983	66.3088	460.912	0.176821	242.288	0.965382	0.310402		95% CI	0.0090402
7	06_008.nd2			307.331	238.093	425.429	362.957	230.153	259.773		307.654	63.295	425.22	363.154	35.537	259.527	0.17063	132.725	0.965577	0.301388
8	06_009.nd2			786.504	632.583	1190.87	933.264	614.597	744.09		787.409	180.275	1190.34	933.829	110.476	743.456	0.186295	364.182	1.03365	0.316243		Median	0.301388
9	06_010.nd2			1151.98	924.194	1598.3	1343.28	888.4	1002.37		1153.19	268.815	1597.52	1344.04	166.142	1001.46	0.189039	473.57	0.982022	0.291112		Q1	0.290044
10	06_012.nd2			810.187	652.294	1140.93	940.934	627.16	758.073		811.054	190.545	1140.38	941.51	118.513	757.434	0.190241	358.931	0.974694	0.306783		Q3	0.310402
11	06_013.nd2			771.406	574.703	893.329	905.736	554.106	501.052		772.085	144.457	892.805	906.116	75.6242	500.437	0.157611	283.429	0.845849	0.268522		Q1 range	0.0113445
12	06_014.nd2			319.53	250.737	478.136	374.845	246.593	318.79		319.893	67.2558	477.919	375.087	43.1424	318.535	0.173721	153.743	1.00904	0.324601		Q3 range	0.00901384
13	06_016.nd2			1025.74	815.808	1467.32	1181.05	804.963	981.636		1026.85	230.099	1466.62	1181.8	165.047	980.834	0.183061	429.849	1.00681	0.295084
14	06_017.nd2			431.562	343.015	646.484	503.955	328.129	409.937		432.053	95.1681	646.191	504.266	55.5115	409.595	0.180509	182.715	1.05111	0.29721		S1	0.501366
15	06_018.nd2			566.462	454.209	832.621	651.51	441.289	588.911		567.094	129.665	832.236	651.957	85.9794	588.468	0.186098	266.1	0.99885	0.319373		S2	0.0483297
16	06_019.nd2			699.892	550.306	1033.57	810.813	535.875	720.369		700.677	149.081	1033.09	811.36	94.2982	719.818	0.17544	336.771	0.995803	0.324615		S3	0.000678747
17	06_020.nd2			768.999	584.356	1011.35	905.59	566.118	603.791		769.767	149.568	1010.83	906.048	82.705	603.176	0.162691	314.479	0.932288	0.290044		S4	-0.000759984
18											#N/A	#N/A	#N/A	#N/A	#N/A	#N/A	#N/A	#N/A	#N/A	#N/A
19											#N/A	#N/A	#N/A	#N/A	#N/A	#N/A	#N/A	#N/A	#N/A	#N/A		df	0.0118517
20											#N/A	#N/A	#N/A	#N/A	#N/A	#N/A	#N/A	#N/A	#N/A	#N/A		af	0.000817295
21											#N/A	#N/A	#N/A	#N/A	#N/A	#N/A	#N/A	#N/A	#N/A	#N/A
22											#N/A	#N/A	#N/A	#N/A	#N/A	#N/A	#N/A	#N/A	#N/A	#N/A
23											#N/A	#N/A	#N/A	#N/A	#N/A	#N/A	#N/A	#N/A	#N/A	#N/A
24											#N/A	#N/A	#N/A	#N/A	#N/A	#N/A	#N/A	#N/A	#N/A	#N/A
25											#N/A	#N/A	#N/A	#N/A	#N/A	#N/A	#N/A	#N/A	#N/A	#N/A
26											#N/A	#N/A	#N/A	#N/A	#N/A	#N/A	#N/A	#N/A	#N/A	#N/A
27											#N/A	#N/A	#N/A	#N/A	#N/A	#N/A	#N/A	#N/A	#N/A	#N/A
28											#N/A	#N/A	#N/A	#N/A	#N/A	#N/A	#N/A	#N/A	#N/A	#N/A
29											#N/A	#N/A	#N/A	#N/A	#N/A	#N/A	#N/A	#N/A	#N/A	#N/A
30											#N/A	#N/A	#N/A	#N/A	#N/A	#N/A	#N/A	#N/A	#N/A	#N/A
31											#N/A	#N/A	#N/A	#N/A	#N/A	#N/A	#N/A	#N/A	#N/A	#N/A
32											#N/A	#N/A	#N/A	#N/A	#N/A	#N/A	#N/A	#N/A	#N/A	#N/A
33											#N/A	#N/A	#N/A	#N/A	#N/A	#N/A	#N/A	#N/A	#N/A	#N/A
34											#N/A	#N/A	#N/A	#N/A	#N/A	#N/A	#N/A	#N/A	#N/A	#N/A
35											#N/A	#N/A	#N/A	#N/A	#N/A	#N/A	#N/A	#N/A	#N/A	#N/A
36											#N/A	#N/A	#N/A	#N/A	#N/A	#N/A	#N/A	#N/A	#N/A	#N/A
37											#N/A	#N/A	#N/A	#N/A	#N/A	#N/A	#N/A	#N/A	#N/A	#N/A
38											#N/A	#N/A	#N/A	#N/A	#N/A	#N/A	#N/A	#N/A	#N/A	#N/A
39											#N/A	#N/A	#N/A	#N/A	#N/A	#N/A	#N/A	#N/A	#N/A	#N/A
40											#N/A	#N/A	#N/A	#N/A	#N/A	#N/A	#N/A	#N/A	#N/A	#N/A
41											#N/A	#N/A	#N/A	#N/A	#N/A	#N/A	#N/A	#N/A	#N/A	#N/A
42											#N/A	#N/A	#N/A	#N/A	#N/A	#N/A	#N/A	#N/A	#N/A	#N/A
43											#N/A	#N/A	#N/A	#N/A	#N/A	#N/A	#N/A	#N/A	#N/A	#N/A
44											#N/A	#N/A	#N/A	#N/A	#N/A	#N/A	#N/A	#N/A	#N/A	#N/A
45											#N/A	#N/A	#N/A	#N/A	#N/A	#N/A	#N/A	#N/A	#N/A	#N/A
46											#N/A	#N/A	#N/A	#N/A	#N/A	#N/A	#N/A	#N/A	#N/A	#N/A
47											#N/A	#N/A	#N/A	#N/A	#N/A	#N/A	#N/A	#N/A	#N/A	#N/A
48											#N/A	#N/A	#N/A	#N/A	#N/A	#N/A	#N/A	#N/A	#N/A	#N/A
49											#N/A	#N/A	#N/A	#N/A	#N/A	#N/A	#N/A	#N/A	#N/A	#N/A
50											#N/A	#N/A	#N/A	#N/A	#N/A	#N/A	#N/A	#N/A	#N/A	#N/A

## Sheet: Single proteins
	label	ROI	area	Dda pre	Fda pre	Ada pre	Dda post	Fda post	Ada post		Dc pre	Fc pre	Ac pre	Dc post	Fc post	Ac post	App FRET Eff.	ΔDdac	App. A:D	E (acc bl.)		Descriptive statistics
1	07_001.nd2			521.517	281.584	284.469	530.131	288.964	189.334		521.733	6.27427	284.114	530.275	13.9696	188.974	0.0118829	6.81171	0.537541	0.0128877
2	07_002.nd2			432.694	257.691	630.227	437.631	233.901	343.721		433.173	10.0685	629.933	437.892	-2.24141	343.424	0.0227157	-1.42502	1.45903	-0.00330059		n	13
3	07_003.nd2			492.954	279.175	488.145	499.165	271.584	343.416		493.325	8.26271	487.81	499.426	4.60791	343.077	0.0164731	0.459558	0.9879	0.000930685		Mean	-0.0116527
4	07_004.nd2			627.262	321.042	342.877	628.396	330.69	206.991		627.522	-10.1263	342.451	628.553	5.57151	206.564	-0.0164016	-16.4248	0.560388	-0.0268776		standard deviation	0.0147749
5	07_005.nd2			1015.89	535.716	379.111	1020.87	535.325	234.281		1016.18	7.94791	378.421	1021.05	12.1169	233.588	0.00776065	-19.0576	0.379513	-0.0191126		SEM	0.00409783
6	07_006.nd2			1119.41	590.797	415.294	1123.47	586.403	255.175		1119.73	9.37019	414.534	1123.66	10.742	254.412	0.00829884	-24.5062	0.378494	-0.0223756		95% CI	0.00803159
7	07_007.nd2			560.815	325.064	917.714	570.079	332.246	610.803		561.513	-0.793929	917.333	570.543	16.6943	610.416	-0.00141591	6.35034	1.61541	0.0111829
8	07_008.nd2			450.846	289.76	984.998	455.99	260.801	537.211		451.594	15.7561	984.691	456.399	6.02993	536.901	0.0337138	-2.00925	2.19022	-0.00446912		Median	-0.0191126
9	07_010.nd2			541.365	296.25	680.228	542.212	283.08	403.519		541.882	-8.28808	679.86	542.518	-8.40475	403.151	-0.0155326	-14.7713	1.28979	-0.0280232		Q1	-0.0223756
10	07_011.nd2			475.634	305.86	1412.98	481.627	297.889	994.051		476.708	-1.41871	1412.66	482.383	8.01212	993.723	-0.00298495	-1.07041	2.97003	-0.00225047		Q3	-0.00225047
11	07_012.nd2			155.888	102.928	463.894	157.235	99.0596	374.536		156.241	2.18002	463.788	157.52	1.98859	374.429	0.013761	-3.35174	3.0335	-0.0219227		Q1 range	0.00326298
12	07_013.nd2			645.977	372.113	1059.32	647.144	361.153	639.499		646.781	-3.33678	1058.88	647.63	5.56749	639.06	-0.00518581	-18.0584	1.68418	-0.0287224		Q3 range	0.0168621
13				1023.98	540.22	573.195	1029	549.668	354.221		1024.42	-1.0568	572.5	1029.27	16.5415	353.522	-0.00103267	-19.5267	0.569713	-0.0194316
14											#N/A	#N/A	#N/A	#N/A	#N/A	#N/A	#N/A	#N/A	#N/A	#N/A		S1	0.501366
15											#N/A	#N/A	#N/A	#N/A	#N/A	#N/A	#N/A	#N/A	#N/A	#N/A		S2	0.0483297
16											#N/A	#N/A	#N/A	#N/A	#N/A	#N/A	#N/A	#N/A	#N/A	#N/A		S3	0.000678747
17											#N/A	#N/A	#N/A	#N/A	#N/A	#N/A	#N/A	#N/A	#N/A	#N/A		S4	-0.000759984
18											#N/A	#N/A	#N/A	#N/A	#N/A	#N/A	#N/A	#N/A	#N/A	#N/A
19											#N/A	#N/A	#N/A	#N/A	#N/A	#N/A	#N/A	#N/A	#N/A	#N/A		df	0.0118517
20											#N/A	#N/A	#N/A	#N/A	#N/A	#N/A	#N/A	#N/A	#N/A	#N/A		af	0.000817295
21											#N/A	#N/A	#N/A	#N/A	#N/A	#N/A	#N/A	#N/A	#N/A	#N/A
22											#N/A	#N/A	#N/A	#N/A	#N/A	#N/A	#N/A	#N/A	#N/A	#N/A
23											#N/A	#N/A	#N/A	#N/A	#N/A	#N/A	#N/A	#N/A	#N/A	#N/A
24											#N/A	#N/A	#N/A	#N/A	#N/A	#N/A	#N/A	#N/A	#N/A	#N/A
25											#N/A	#N/A	#N/A	#N/A	#N/A	#N/A	#N/A	#N/A	#N/A	#N/A
26											#N/A	#N/A	#N/A	#N/A	#N/A	#N/A	#N/A	#N/A	#N/A	#N/A
27											#N/A	#N/A	#N/A	#N/A	#N/A	#N/A	#N/A	#N/A	#N/A	#N/A
28											#N/A	#N/A	#N/A	#N/A	#N/A	#N/A	#N/A	#N/A	#N/A	#N/A
29											#N/A	#N/A	#N/A	#N/A	#N/A	#N/A	#N/A	#N/A	#N/A	#N/A
30											#N/A	#N/A	#N/A	#N/A	#N/A	#N/A	#N/A	#N/A	#N/A	#N/A
31											#N/A	#N/A	#N/A	#N/A	#N/A	#N/A	#N/A	#N/A	#N/A	#N/A
32											#N/A	#N/A	#N/A	#N/A	#N/A	#N/A	#N/A	#N/A	#N/A	#N/A
33											#N/A	#N/A	#N/A	#N/A	#N/A	#N/A	#N/A	#N/A	#N/A	#N/A
34											#N/A	#N/A	#N/A	#N/A	#N/A	#N/A	#N/A	#N/A	#N/A	#N/A
35											#N/A	#N/A	#N/A	#N/A	#N/A	#N/A	#N/A	#N/A	#N/A	#N/A
36											#N/A	#N/A	#N/A	#N/A	#N/A	#N/A	#N/A	#N/A	#N/A	#N/A
37											#N/A	#N/A	#N/A	#N/A	#N/A	#N/A	#N/A	#N/A	#N/A	#N/A
38											#N/A	#N/A	#N/A	#N/A	#N/A	#N/A	#N/A	#N/A	#N/A	#N/A
39											#N/A	#N/A	#N/A	#N/A	#N/A	#N/A	#N/A	#N/A	#N/A	#N/A
40											#N/A	#N/A	#N/A	#N/A	#N/A	#N/A	#N/A	#N/A	#N/A	#N/A
41											#N/A	#N/A	#N/A	#N/A	#N/A	#N/A	#N/A	#N/A	#N/A	#N/A
42											#N/A	#N/A	#N/A	#N/A	#N/A	#N/A	#N/A	#N/A	#N/A	#N/A
43											#N/A	#N/A	#N/A	#N/A	#N/A	#N/A	#N/A	#N/A	#N/A	#N/A
44											#N/A	#N/A	#N/A	#N/A	#N/A	#N/A	#N/A	#N/A	#N/A	#N/A
45											#N/A	#N/A	#N/A	#N/A	#N/A	#N/A	#N/A	#N/A	#N/A	#N/A
46											#N/A	#N/A	#N/A	#N/A	#N/A	#N/A	#N/A	#N/A	#N/A	#N/A
47											#N/A	#N/A	#N/A	#N/A	#N/A	#N/A	#N/A	#N/A	#N/A	#N/A
48											#N/A	#N/A	#N/A	#N/A	#N/A	#N/A	#N/A	#N/A	#N/A	#N/A
49											#N/A	#N/A	#N/A	#N/A	#N/A	#N/A	#N/A	#N/A	#N/A	#N/A
50											#N/A	#N/A	#N/A	#N/A	#N/A	#N/A	#N/A	#N/A	#N/A	#N/A

## Sheet: Results
		single proteins	fusion protein
	n	13	17
	Mean	-0.0116527	0.298954
	standard deviation	0.0147749	0.0190175
	SEM	0.00409783	0.00461243
	95% CI	0.00803159	0.0090402
	Median	-0.0191126	0.301388
	Q1	-0.0223756	0.290044
	Q3	-0.00225047	0.310402
	Q1 range	0.00326298	0.0113445
	Q3 range	0.0168621	0.00901384
	S1	0.501366
	S2	0.0483297
	S3	0.000678747
	S4	-0.000759984
	df	0.0118517
	af	0.000817295
