# Supplementary material for: Advanced FRET normalization allows quantitative analysis of protein interactions including stoichiometries and relative affinities in living cells
Source: Sci Rep. 2019 Jun 3;9:8233. doi: 10.1038/s41598-019-44650-0 (PMC6547726; doi:10.1038/s41598-019-44650-0)
Supplement: Supplementary file 4 — Dataset 3 [file 41598_2019_44650_MOESM4_ESM.xlsx]

## Sheet: BG det.
No.	D(bg)	F(bg)	A(bg)		donor	FRET	acceptor
1	5722.3	9521.6	3295.1		5722.3	9521.6	3295.1				donor	FRET	acceptor				donor	FRET	acceptor		donor	FRET	acceptor			donor		FRET		acceptor
2	14505.9	26155.5	10423.1		14505.9	26155.5	10423.1			min	2284	4248.8	1447.7			1	0	0	0		0	0	0		233.25	0	384.986	0	157.091	0
3	6145.9	9646.7	3553.8		6145.9	9646.7	3553.8			Q1	5722.27	9338.1	3689.15			2	466.5	769.971	314.183		0	0	0		699.75	0	1154.96	0	471.274	0
4	5582.7	7909.1	3512.4		5582.7	7909.1	3512.4			med	7315.25	11746.1	4820.3			3	933	1539.94	628.365		0	0	0		1166.25	0	1924.93	0	785.456	0
5	6675.4	9103.9	3606.9		6675.4	9103.9	3606.9			Q3	9330	15399.4	6283.65			4	1399.5	2309.91	942.548		0	0	0		1632.75	0	2694.9	0	1099.64	0
6	9899.8	18664.8	6765.7		9899.8	18664.8	6765.7			max	27104.7	57071.4	20646.5			5	1866	3079.89	1256.73		1	0	4		2099.25	0.0121951	3464.87	0	1413.82	0.0540541
7	11003.2	18326.2	9017.5		11003.2	18326.2	9017.5									6	2332.5	3849.86	1570.91		2	7	9		2565.75	0.0243902	4234.84	0.0843373	1728	0.121622
8	4991.8	8637.3	3695.3		4991.8	8637.3	3695.3									7	2799	4619.83	1885.09		9	10	14		3032.25	0.109756	5004.81	0.120482	2042.19	0.189189
9	7343.7	11849.3	5056.7		7343.7	11849.3	5056.7									8	3265.5	5389.8	2199.28		17	18	24		3498.75	0.207317	5774.78	0.216867	2356.37	0.324324
10	8516.2	13793.3	6317.1		8516.2	13793.3	6317.1									9	3732	6159.77	2513.46		35	36	34		3965.25	0.426829	6544.76	0.433735	2670.55	0.459459
11	18834.5	42042.1	13637.7		18834.5	42042.1	13637.7									10	4198.5	6929.74	2827.64		46	48	49		4431.75	0.560976	7314.73	0.578313	2984.73	0.662162
12	4612.3	7804.1	3082.1		4612.3	7804.1	3082.1									11	4665	7699.71	3141.82		50	56	71		4898.25	0.609756	8084.7	0.674699	3298.92	0.959459
13	11474.1	20492	8255.8		11474.1	20492	8255.8									12	5131.5	8469.68	3456.01		71	74	64		5364.75	0.865854	8854.67	0.891566	3613.1	0.864865
14	10661.4	17894.1	7082.6		10661.4	17894.1	7082.6									13	5598	9239.66	3770.19		74	75	67		5831.25	0.902439	9624.64	0.903614	3927.28	0.905405
15	7510.3	11386.1	4838.3		7510.3	11386.1	4838.3									14	6064.5	10009.6	4084.37		74	77	69		6297.75	0.902439	10394.6	0.927711	4241.46	0.932432
16	8683.7	15503.3	6553.7		8683.7	15503.3	6553.7									15	6531	10779.6	4398.55		73	68	74		6764.25	0.890244	11164.6	0.819277	4555.65	1
17	5563.9	7486.5	3171.7		5563.9	7486.5	3171.7									16	6997.5	11549.6	4712.74		82	83	62		7230.75	1	11934.6	1	4869.83	0.837838
18	6272.5	9012.2	3145.5		6272.5	9012.2	3145.5									17	7464	12319.5	5026.92		66	68	74		7697.25	0.804878	12704.5	0.819277	5184.01	1
19	3579.3	4848.3	1813.8		3579.3	4848.3	1813.8									18	7930.5	13089.5	5341.1		58	51	54		8163.75	0.707317	13474.5	0.614458	5498.19	0.72973
20	8487.2	12563.4	5294.4		8487.2	12563.4	5294.4									19	8397	13859.5	5655.28		42	41	46		8630.25	0.512195	14244.5	0.493976	5812.38	0.621622
21	9025.5	15663.9	6190.1		9025.5	15663.9	6190.1									20	8863.5	14629.5	5969.47		50	38	35		9096.75	0.609756	15014.4	0.457831	6126.56	0.472973
22	7529.3	11167.1	4412.6		7529.3	11167.1	4412.6									21	9330	15399.4	6283.65		47	44	39		9563.25	0.573171	15784.4	0.53012	6440.74	0.527027
23	4294.4	6548.5	3192.1		4294.4	6548.5	3192.1									22	9796.5	16169.4	6597.83		38	33	38		10029.8	0.463415	16554.4	0.39759	6754.92	0.513514
24	6843.9	10683.3	4061.7		6843.9	10683.3	4061.7									23	10263	16939.4	6912.01		35	31	31		10496.2	0.426829	17324.4	0.373494	7069.11	0.418919
25	5464.4	10757.9	4687.9		5464.4	10757.9	4687.9									24	10729.5	17709.3	7226.2		23	22	20		10962.8	0.280488	18094.3	0.26506	7383.29	0.27027
26	4253.8	7509.3	2572.7		4253.8	7509.3	2572.7									25	11196	18479.3	7540.38		21	16	12		11429.2	0.256098	18864.3	0.192771	7697.47	0.162162
27	12398.2	19118.7	8113		12398.2	19118.7	8113									26	11662.5	19249.3	7854.56		13	16	21		11895.8	0.158537	19634.3	0.192771	8011.65	0.283784
28	10039.3	17130.8	6926.8		10039.3	17130.8	6926.8									27	12129	20019.3	8168.74		9	16	20		12362.2	0.109756	20404.2	0.192771	8325.84	0.27027
29	4263.1	7111.8	2776.6		4263.1	7111.8	2776.6									28	12595.5	20789.2	8482.93		10	13	9		12828.8	0.121951	21174.2	0.156627	8640.02	0.121622
30	5462.2	8366.8	3860.2		5462.2	8366.8	3860.2									29	13062	21559.2	8797.11		12	9	9		13295.2	0.146341	21944.2	0.108434	8954.2	0.121622
31	9114	15246.6	6489.7		9114	15246.6	6489.7									30	13528.5	22329.2	9111.29		11	6	10		13761.8	0.134146	22714.2	0.0722892	9268.38	0.135135
32	14122.3	23560.1	10151.1		14122.3	23560.1	10151.1									31	13995	23099.1	9425.48		4	8	3		14228.2	0.0487805	23484.1	0.0963855	9582.57	0.0405405
33	4693.2	7433.6	2887.5		4693.2	7433.6	2887.5									32	14461.5	23869.1	9739.66		2	6	7		14694.8	0.0243902	24254.1	0.0722892	9896.75	0.0945946
34	10121.8	14842.6	6318.8		10121.8	14842.6	6318.8									33	14928	24639.1	10053.8		8	5	4		15161.2	0.097561	25024.1	0.060241	10210.9	0.0540541
35	5059.1	7782	3232.8		5059.1	7782	3232.8									34	15394.5	25409.1	10368		5	6	5		15627.8	0.0609756	25794	0.0722892	10525.1	0.0675676
36	6943.8	11384.6	4595.7		6943.8	11384.6	4595.7									35	15861	26179	10682.2		3	2	2		16094.2	0.0365854	26564	0.0240964	10839.3	0.027027
37	7484.9	11747.1	4573.1		7484.9	11747.1	4573.1									36	16327.5	26949	10996.4		0	2	2		16560.8	0	27334	0.0240964	11153.5	0.027027
38	5581	8612.4	3776.3		5581	8612.4	3776.3									37	16794	27719	11310.6		2	2	4		17027.2	0.0243902	28104	0.0240964	11467.7	0.0540541
39	8922.4	12921	5220.8		8922.4	12921	5220.8									38	17260.5	28488.9	11624.8		1	2	3		17493.8	0.0121951	28873.9	0.0240964	11781.8	0.0405405
40	6327.4	10226.3	3871.2		6327.4	10226.3	3871.2									39	17727	29258.9	11938.9		0	3	1		17960.2	0	29643.9	0.0361446	12096	0.0135135
41	13903.5	26108.8	10672		13903.5	26108.8	10672									40	18193.5	30028.9	12253.1
42	9006.7	13514.7	5666		9006.7	13514.7	5666
43	8900.6	15485.5	6798.3		8900.6	15485.5	6798.3
44	5426.1	8347.5	3387.8		5426.1	8347.5	3387.8
45	7014.8	9954.1	3311.9		7014.8	9954.1	3311.9
46	6865.1	10592.4	4524.3		6865.1	10592.4	4524.3
47	6716.1	11632.1	4662		6716.1	11632.1	4662
48	6119.7	10149.6	4330.9		6119.7	10149.6	4330.9
49	3114.7	5164.1	1877.4		3114.7	5164.1	1877.4
50	19895.2	31250.3	12448.8		19895.2	31250.3	12448.8
51	6948.2	11931.5	5340.7		6948.2	11931.5	5340.7
52	8752.2	16449.8	6119.7		8752.2	16449.8	6119.7
53	6056.4	11066.5	4959.5		6056.4	11066.5	4959.5
54	5027.1	7710.5	3312.9		5027.1	7710.5	3312.9
55	4441.8	8076.5	3611.8		4441.8	8076.5	3611.8
56	6999.3	11123	5270.9		6999.3	11123	5270.9
57	4461.4	7347.2	3202.3		4461.4	7347.2	3202.3
58	13691.3	23476.6	8308.9		13691.3	23476.6	8308.9
59	3832	5870.7	2107.7		3832	5870.7	2107.7
60	9682.6	17057.5	6684		9682.6	17057.5	6684
61	5608.5	8146.2	3237.8		5608.5	8146.2	3237.8
62	4970.2	8450.3	3431.1		4970.2	8450.3	3431.1
63	5322.4	8924.5	3403.8		5322.4	8924.5	3403.8
64	10761.4	17568.8	8416.2		10761.4	17568.8	8416.2
65	6542.8	11644.6	4174		6542.8	11644.6	4174
66	6681.7	10886.7	4535.5		6681.7	10886.7	4535.5
67	5732.1	8699.5	3711.3		5732.1	8699.5	3711.3
68	16043.8	38297.6	14463.9		16043.8	38297.6	14463.9
69	8205.2	12582.6	4434.4		8205.2	12582.6	4434.4
70	7341.2	14163.6	5826.4		7341.2	14163.6	5826.4
71	3840.7	7224.5	2931.2		3840.7	7224.5	2931.2
72	5684.4	9100	4208.1		5684.4	9100	4208.1
73	6104.1	11665.5	5169.9		6104.1	11665.5	5169.9
74	9329	16005.4	6883.8		9329	16005.4	6883.8
75	4120	5490.3	1992.5		4120	5490.3	1992.5
76	7753.3	12550.6	5149.5		7753.3	12550.6	5149.5
77	11071.7	15489.2	6361.5		11071.7	15489.2	6361.5
78	3762.6	6095.5	2390.8		3762.6	6095.5	2390.8
79	9460.8	14489.6	12730.9		9460.8	14489.6	12730.9
80	8758.6	12939.9	5789.8		8758.6	12939.9	5789.8
81	5049.1	8548.6	3803.5		5049.1	8548.6	3803.5
82	10251.2	17804.6	7331.4		10251.2	17804.6	7331.4
83	11882.7	19603.8	8563.3		11882.7	19603.8	8563.3
84	5352.7	8343.3	2982.2		5352.7	8343.3	2982.2
85	6637.4	8925	3183.6		6637.4	8925	3183.6
86	6629.8	10447.3	3850.4		6629.8	10447.3	3850.4
87	5749.8	8736.5	3341.9		5749.8	8736.5	3341.9
88	10799.3	17075.8	6537.3		10799.3	17075.8	6537.3
89	10677.9	16977.7	6440.3		10677.9	16977.7	6440.3
90	5249	7987.7	3476.2		5249	7987.7	3476.2
91	4046.5	6481.7	2487.3		4046.5	6481.7	2487.3
92	17490.2	29673.3	10340.6		17490.2	29673.3	10340.6
93	6842	11741.4	5248.3		6842	11741.4	5248.3
94	12721.9	21519	8547.8		12721.9	21519	8547.8
95	8971.5	12252.3	5076.5		8971.5	12252.3	5076.5
96	11289.7	13441.2	5745.5		11289.7	13441.2	5745.5
97	5156.1	8320	3177.3		5156.1	8320	3177.3
98	5243.3	9282.6	4112.9		5243.3	9282.6	4112.9
99	5752.6	11168.4	5242.3		5752.6	11168.4	5242.3
100	9834.7	13934.6	5778.9		9834.7	13934.6	5778.9
101	13785.7	25123.3	9829.8		13785.7	25123.3	9829.8
102	6860.4	10821.8	4625.7		6860.4	10821.8	4625.7
103	12288.5	20283.8	8265.5		12288.5	20283.8	8265.5
104	5282.3	7758.1	2939.5		5282.3	7758.1	2939.5
105	4750.7	6967.7	3380.5		4750.7	6967.7	3380.5
106	10553.6	15770	6926.3		10553.6	15770	6926.3
107	6232.8	10484.6	4275.4		6232.8	10484.6	4275.4
108	6018.1	11327.9	4688.3		6018.1	11327.9	4688.3
109	7884.1	13619.1	5052.5		7884.1	13619.1	5052.5
110	5636.7	12558.1	4398.4		5636.7	12558.1	4398.4
111	5868.7	9862.8	4760.8		5868.7	9862.8	4760.8
112	4609.8	7968.9	3037.9		4609.8	7968.9	3037.9
113	13583.7	23242.5	9332.7		13583.7	23242.5	9332.7
114	7097.2	11484.3	4622.7		7097.2	11484.3	4622.7
115	8824.9	13772.5	5522.6		8824.9	13772.5	5522.6
116	9744.7	17961.6	7558.3		9744.7	17961.6	7558.3
117	10532.4	14992	5892		10532.4	14992	5892
118	7199.1	13003	5598.9		7199.1	13003	5598.9
119	7169.3	10846.5	4221.8		7169.3	10846.5	4221.8
120	3916.3	5891.8	2535.4		3916.3	5891.8	2535.4
121	4083.3	7573	3197.4		4083.3	7573	3197.4
122	5038.3	7748.8	2489.3		5038.3	7748.8	2489.3
123	4357.3	7802.1	3075.9		4357.3	7802.1	3075.9
124	3944.2	5528.5	1868.4		3944.2	5528.5	1868.4
125	11006	17716.2	7317.2		11006	17716.2	7317.2
126	2923.5	5049.7	2135.3		2923.5	5049.7	2135.3
127	5331.2	10006.8	3472.1		5331.2	10006.8	3472.1
128	6361.2	11504.9	4992.4		6361.2	11504.9	4992.4
129	8779.6	15282.8	5989.8		8779.6	15282.8	5989.8
130	11852	14928.9	4919.8		11852	14928.9	4919.8
131	10084.4	18337.5	7459.3		10084.4	18337.5	7459.3
132	6142.4	9940.8	3405.2		6142.4	9940.8	3405.2
133	4825	6627.4	2754.8		4825	6627.4	2754.8
134	8168.9	12895.5	5174.3		8168.9	12895.5	5174.3
135	9205.8	15060.6	4867.5		9205.8	15060.6	4867.5
136	9197.7	15399.2	6816		9197.7	15399.2	6816
137	5442.1	8313	2833.3		5442.1	8313	2833.3
138	6655.1	10336.5	3486.8		6655.1	10336.5	3486.8
139	4633.1	6674.4	2968.3		4633.1	6674.4	2968.3
140	7409.1	10555.6	3277		7409.1	10555.6	3277
141	5344.7	9477.6	3950.9		5344.7	9477.6	3950.9
142	7943.2	13089.3	5686.3		7943.2	13089.3	5686.3
143	9317.3	15802.9	6593.9		9317.3	15802.9	6593.9
144	8412.2	16485	6510.2		8412.2	16485	6510.2
145	15612.2	27011.3	11674.2		15612.2	27011.3	11674.2
146	7999.4	12447	4919.6		7999.4	12447	4919.6
147	6105.4	10326	4694.5		6105.4	10326	4694.5
148	4700.6	6488.5	2864.4		4700.6	6488.5	2864.4
149	7243.8	11608.8	4713.3		7243.8	11608.8	4713.3
150	6095.8	9970.6	4308.9		6095.8	9970.6	4308.9
151	4638.2	7825.5	3080.9		4638.2	7825.5	3080.9
152	5841.6	10110.5	4173.5		5841.6	10110.5	4173.5
153	4643.7	8992.8	4069.1		4643.7	8992.8	4069.1
154	6025.1	9883.4	3685.7		6025.1	9883.4	3685.7
155	13440.6	19985.3	7787.8		13440.6	19985.3	7787.8
156	6206.8	10185.5	4069.5		6206.8	10185.5	4069.5
157	8297.4	15274.5	5919.2		8297.4	15274.5	5919.2
158	13817.3	23016.3	10156.5		13817.3	23016.3	10156.5
159	4894.5	7471.9	3348.1		4894.5	7471.9	3348.1
160	13519.1	23886.6	10423		13519.1	23886.6	10423
161	9320	15642.5	7036.4		9320	15642.5	7036.4
162	7520.5	11161.9	4817.9		7520.5	11161.9	4817.9
163	8338.4	13349.7	4769.7		8338.4	13349.7	4769.7
164	10246.9	16890.1	7847		10246.9	16890.1	7847
165	7345.2	12111.6	4753.7		7345.2	12111.6	4753.7
166	5156.3	8486.2	3603.1		5156.3	8486.2	3603.1
167	9009.5	19504.1	5440.6		9009.5	19504.1	5440.6
168	6875.5	10062.3	4169.3		6875.5	10062.3	4169.3
169	10659	16876	6918.3		10659	16876	6918.3
170	7837.7	12540.5	5609.4		7837.7	12540.5	5609.4
171	8233.9	14532.8	6595.3		8233.9	14532.8	6595.3
172	6862.5	13018.5	5487.7		6862.5	13018.5	5487.7
173	4660.7	7907	2931.5		4660.7	7907	2931.5
174	11348.7	17200.6	7400.8		11348.7	17200.6	7400.8
175	11416.9	20254	8340		11416.9	20254	8340
176	5455.8	9559.4	3772.5		5455.8	9559.4	3772.5
177	6367.1	9786.4	3932.5		6367.1	9786.4	3932.5
178	7455.9	12983.9	4971.3		7455.9	12983.9	4971.3
179	10591	18548	7952.4		10591	18548	7952.4
180	13880.1	21603.8	9285.8		13880.1	21603.8	9285.8
181	5647.8	10142.4	4129.8		5647.8	10142.4	4129.8
182	11178	19338.7	8369.1		11178	19338.7	8369.1
183	6067.8	9387.9	3339.5		6067.8	9387.9	3339.5
184	9619.5	17416.9	6273.3		9619.5	17416.9	6273.3
185	6964.9	11060.8	4385.7		6964.9	11060.8	4385.7
186	6762.5	11452.3	4407.5		6762.5	11452.3	4407.5
187	6842.2	10793.7	5104		6842.2	10793.7	5104
188	8212.6	14610.9	6847.3		8212.6	14610.9	6847.3
189	12545.1	22613.1	9935.5		12545.1	22613.1	9935.5
190	4786.2	8111.6	3428.9		4786.2	8111.6	3428.9
191	13419	19880.9	8461.8		13419	19880.9	8461.8
192	5013.9	8432.5	2999.3		5013.9	8432.5	2999.3
193	10321	15713.8	6411.5		10321	15713.8	6411.5
194	7398.8	10439.1	3592		7398.8	10439.1	3592
195	4948.2	9040.2	3698.5		4948.2	9040.2	3698.5
196	6371.1	10535.5	4123.3		6371.1	10535.5	4123.3
197	6879.6	10230.5	3918.8		6879.6	10230.5	3918.8
198	4845.8	8413.1	3315.9		4845.8	8413.1	3315.9
199	6646.2	10924.6	4566.4		6646.2	10924.6	4566.4
200	13474.7	21332.3	8201.3		13474.7	21332.3	8201.3
201	3673.8	6313.9	2904.4		3673.8	6313.9	2904.4
202	11470.2	21241.8	9825.7		11470.2	21241.8	9825.7
203	10459.4	17305.5	7177.6		10459.4	17305.5	7177.6
204	7187.2	11659.1	4373.8		7187.2	11659.1	4373.8
205	5105.1	8888	3996.4		5105.1	8888	3996.4
206	11851.3	21996.5	9770.3		11851.3	21996.5	9770.3
207	5804.8	8511.8	4010.3		5804.8	8511.8	4010.3
208	9156.4	14993.2	6324.8		9156.4	14993.2	6324.8
209	7160.2	11063	4664.9		7160.2	11063	4664.9
210	5657.5	8491.7	3506.2		5657.5	8491.7	3506.2
211	3263.6	4726.1	1957.3		3263.6	4726.1	1957.3
212	9247.5	16926.7	8079.3		9247.5	16926.7	8079.3
213	7828.2	13397.3	5076.6		7828.2	13397.3	5076.6
214	9640.7	15923.9	6998.4		9640.7	15923.9	6998.4
215	10225	17197.4	7273.9		10225	17197.4	7273.9
216	4484.6	7135.5	2479.1		4484.6	7135.5	2479.1
217	8861.5	15006.3	5442		8861.5	15006.3	5442
218	9246.8	16706	8432.5		9246.8	16706	8432.5
219	6443.9	10037	4765.2		6443.9	10037	4765.2
220	7397.6	10792	4592.9		7397.6	10792	4592.9
221	4183	6972.4	3152.1		4183	6972.4	3152.1
222	7746.6	12146.1	5237		7746.6	12146.1	5237
223	11618.9	21197.5	8948.4		11618.9	21197.5	8948.4
224	9920	17369.4	7064.9		9920	17369.4	7064.9
225	10918.4	19359.2	8296.2		10918.4	19359.2	8296.2
226	6994.7	8356.5	3441.5		6994.7	8356.5	3441.5
227	6834.7	9417.2	3113.6		6834.7	9417.2	3113.6
228	6529.3	12179.2	4880.1		6529.3	12179.2	4880.1
229	7720.5	12629.6	4509.1		7720.5	12629.6	4509.1
230	4496.7	6004	2909.8		4496.7	6004	2909.8
231	10786	20833	6968.8		10786	20833	6968.8
232	5198.4	10821.8	5347.8		5198.4	10821.8	5347.8
233	7138.5	10676.5	4464.7		7138.5	10676.5	4464.7
234	5106.7	8550.5	3111.5		5106.7	8550.5	3111.5
235	10375.3	18270.7	6802.2		10375.3	18270.7	6802.2
236	7997.7	13082.1	5782.8		7997.7	13082.1	5782.8
237	7605.9	12030.5	4602		7605.9	12030.5	4602
238	4751.3	8883.9	3632		4751.3	8883.9	3632
239	8590.6	13872.9	6637		8590.6	13872.9	6637
240	4224.9	6195.4	2314.8		4224.9	6195.4	2314.8
241	5794.5	10604	4558.9		5794.5	10604	4558.9
242	6181	9540.2	4042.5		6181	9540.2	4042.5
243	4051.6	7619.4	4238.3		4051.6	7619.4	4238.3
244	6836.5	13582.2	6658.6		6836.5	13582.2	6658.6
245	7819.3	13540.4	5474		7819.3	13540.4	5474
246	4588.9	6442.4	2433.3		4588.9	6442.4	2433.3
247	6108.8	9473.8	4108.5		6108.8	9473.8	4108.5
248	10682.9	19591.3	7951.7		10682.9	19591.3	7951.7
249	14277.5	23553.8	10977		14277.5	23553.8	10977
250	7802.3	12269.1	5408.5		7802.3	12269.1	5408.5
251	10475.6	17503	7135.8		10475.6	17503	7135.8
252	10111	14762.9	5591.3		10111	14762.9	5591.3
253	3012.9	4568.5	1533.8		3012.9	4568.5	1533.8
254	9481.9	14965.8	5662.7		9481.9	14965.8	5662.7
255	5337	8417.3	3422		5337	8417.3	3422
256	9894.7	15868.7	6980		9894.7	15868.7	6980
257	5262.1	8741	3213.8		5262.1	8741	3213.8
258	8177.6	13910	5451.8		8177.6	13910	5451.8
259	7917.3	11183.1	4986.4		7917.3	11183.1	4986.4
260	7381.1	11466.4	5230.3		7381.1	11466.4	5230.3
261	6213.7	9732.1	4391.4		6213.7	9732.1	4391.4
262	2951.7	4248.8	1503.8		2951.7	4248.8	1503.8
263	5751.8	9436.9	4152.4		5751.8	9436.9	4152.4
264	7784.9	12480	4694.6		7784.9	12480	4694.6
265	5138.6	8520.5	3328.4		5138.6	8520.5	3328.4
266	8801.8	15104.3	7333.3		8801.8	15104.3	7333.3
267	4127.4	5506.2	1509.8		4127.4	5506.2	1509.8
268	6370	10168.7	4082.2		6370	10168.7	4082.2
269	6052.1	10158	4126.5		6052.1	10158	4126.5
270	4236.6	7141.6	2986.3		4236.6	7141.6	2986.3
271	7403	11723.7	3908.8		7403	11723.7	3908.8
272	7028	13275.4	5406.9		7028	13275.4	5406.9
273	12418.6	20057	8043.6		12418.6	20057	8043.6
274	5395.5	8764.9	3357.8		5395.5	8764.9	3357.8
275	4733.4	7862	3176.3		4733.4	7862	3176.3
276	6053.9	9780.3	4345.7		6053.9	9780.3	4345.7
277	3925.9	6722.8	3244.2		3925.9	6722.8	3244.2
278	13218	25571.3	8814.5		13218	25571.3	8814.5
279	5408.1	9062	3376.8		5408.1	9062	3376.8
280	10991.1	21103.6	9096		10991.1	21103.6	9096
281	7212.7	11622.1	4523.4		7212.7	11622.1	4523.4
282	5160.2	8051.1	3345.9		5160.2	8051.1	3345.9
283	10418.7	16907.8	6861.3		10418.7	16907.8	6861.3
284	5713.8	9917.9	4992.9		5713.8	9917.9	4992.9
285	7981.2	13509	6297.2		7981.2	13509	6297.2
286	6909.2	9798.3	3590.7		6909.2	9798.3	3590.7
287	5641.6	8872.5	3617.4		5641.6	8872.5	3617.4
288	8177.3	12894.5	5710.3		8177.3	12894.5	5710.3
289	10461.3	16585	7005.4		10461.3	16585	7005.4
290	6170.8	11762.8	5511.3		6170.8	11762.8	5511.3
291	4969.9	7245.2	3008.8		4969.9	7245.2	3008.8
292	9947.8	14833.6	6069.9		9947.8	14833.6	6069.9
293	7329.2	12379	4913.9		7329.2	12379	4913.9
294	8383	16174.2	6078.7		8383	16174.2	6078.7
295	4047.1	6423.6	1664.8		4047.1	6423.6	1664.8
296	3837	5861.7	2569.3		3837	5861.7	2569.3
297	12048.7	21826.3	9425.1		12048.7	21826.3	9425.1
298	7860.6	13222.4	5892.2		7860.6	13222.4	5892.2
299	7657	13534.9	4835.9		7657	13534.9	4835.9
300	7189.1	12043.3	5190.3		7189.1	12043.3	5190.3
301	4985.6	8797	3715.6		4985.6	8797	3715.6
302	8122	9365.3	4375		8122	9365.3	4375
303	8490.3	14518.5	5291.5		8490.3	14518.5	5291.5
304	7855.4	12357	5547.7		7855.4	12357	5547.7
305	6306.1	9424	3778.4		6306.1	9424	3778.4
306	10492.8	17612.8	7636		10492.8	17612.8	7636
307	6247	7934.9	2587.1		6247	7934.9	2587.1
308	4580.6	6305.1	2185		4580.6	6305.1	2185
309	5647.5	9810	3791.9		5647.5	9810	3791.9
310	5805.5	9229.4	3455.9		5805.5	9229.4	3455.9
311	12264.2	20713.7	8259.1		12264.2	20713.7	8259.1
312	10809.4	16762.1	6249.5		10809.4	16762.1	6249.5
313	4738.7	7157.6	3531.2		4738.7	7157.6	3531.2
314	7334.5	11422.1	5077.6		7334.5	11422.1	5077.6
315	7318	11442.3	4836.3		7318	11442.3	4836.3
316	9815.2	18514.5	7455.3		9815.2	18514.5	7455.3
317	6449.7	10308.5	4224.4		6449.7	10308.5	4224.4
318	12835	23615.8	8205.6		12835	23615.8	8205.6
319	5541.5	9920	4218.7		5541.5	9920	4218.7
320	9744.7	18153.5	7224		9744.7	18153.5	7224
321	5221.8	9456.2	3992.2		5221.8	9456.2	3992.2
322	6748.2	10893.6	4181.8		6748.2	10893.6	4181.8
323	7063.4	12865.5	5292		7063.4	12865.5	5292
324	8898.3	13691.9	4777.5		8898.3	13691.9	4777.5
325	8624.1	13305.9	4770		8624.1	13305.9	4770
326	10284	16722	6629.4		10284	16722	6629.4
327	9584	15968.7	5991.5		9584	15968.7	5991.5
328	9487.6	16276.9	6738.3		9487.6	16276.9	6738.3
329	5825.8	9452.4	4113.3		5825.8	9452.4	4113.3
330	5907	11679.2	4776.6		5907	11679.2	4776.6
331	8224.3	16357.9	6781.5		8224.3	16357.9	6781.5
332	9788.4	16424.4	6929.3		9788.4	16424.4	6929.3
333	13652.8	22520.8	8508.5		13652.8	22520.8	8508.5
334	6592.3	11240.4	3776.2		6592.3	11240.4	3776.2
335	8510.5	11978.5	3850.1		8510.5	11978.5	3850.1
336	9646.6	16161.2	6077.6		9646.6	16161.2	6077.6
337	5139.8	8872.4	3489.4		5139.8	8872.4	3489.4
338	11682.7	20124.9	9057.1		11682.7	20124.9	9057.1
339	4319.9	5932.5	2424.4		4319.9	5932.5	2424.4
340	5725.3	9422.9	3619		5725.3	9422.9	3619
341	9746.3	16612.9	6761.2		9746.3	16612.9	6761.2
342	15344.1	25259.2	9003.9		15344.1	25259.2	9003.9
343	9545.1	16001.5	6647.1		9545.1	16001.5	6647.1
344	6021.9	8791.3	3309.2		6021.9	8791.3	3309.2
345	6679.8	11977.1	5030		6679.8	11977.1	5030
346	10700.5	18067.4	8409.1		10700.5	18067.4	8409.1
347	14016.2	24722.6	10481.4		14016.2	24722.6	10481.4
348	5317.5	9510	3690.3		5317.5	9510	3690.3
349	9446.7	12885.7	5148.4		9446.7	12885.7	5148.4
350	5265.8	10607.8	4610.4		5265.8	10607.8	4610.4
351	10433	17523.9	7126.3		10433	17523.9	7126.3
352	8851.9	14284	5452.3		8851.9	14284	5452.3
353	8850.4	15463.8	6489.7		8850.4	15463.8	6489.7
354	11655.8	19847.1	8746		11655.8	19847.1	8746
355	5257.7	8961.2	2872		5257.7	8961.2	2872
356	20975.1	51347.5	16875.8		20975.1	51347.5	16875.8
357	9370.1	16142.5	6894.3		9370.1	16142.5	6894.3
358	10266.8	16741.6	7172.9		10266.8	16741.6	7172.9
359	5557.6	8122.9	3227.3		5557.6	8122.9	3227.3
360	3449.7	6563.6	2581.4		3449.7	6563.6	2581.4
361	6666.2	10298.6	4123.4		6666.2	10298.6	4123.4
362	10586.8	17035.4	5754.9		10586.8	17035.4	5754.9
363	8049.7	11827.3	4383.7		8049.7	11827.3	4383.7
364	5576.4	8825	3439.1		5576.4	8825	3439.1
365	11268.1	19570.5	7724.9		11268.1	19570.5	7724.9
366	6948.3	9837	4039.8		6948.3	9837	4039.8
367	6396.3	11382	4798.9		6396.3	11382	4798.9
368	6832.3	10188.8	3184.8		6832.3	10188.8	3184.8
369	5479.4	10302.7	4575.3		5479.4	10302.7	4575.3
370	11689.3	21314.1	8962.9		11689.3	21314.1	8962.9
371	5820	8585.4	3279.3		5820	8585.4	3279.3
372	5602.4	8971.5	3851.8		5602.4	8971.5	3851.8
373	7262.9	12591.8	4895.7		7262.9	12591.8	4895.7
374	6403.5	10883.3	4838		6403.5	10883.3	4838
375	3594.3	5327.1	1879.5		3594.3	5327.1	1879.5
376	6026.7	8764.2	3144.5		6026.7	8764.2	3144.5
377	4650.6	6179.5	2065.3		4650.6	6179.5	2065.3
378	5585.1	8144.5	3027.3		5585.1	8144.5	3027.3
379	6050.3	11008.6	4261.9		6050.3	11008.6	4261.9
380	5271.1	7033.9	3075.8		5271.1	7033.9	3075.8
381	8727.7	13913.1	4705.4		8727.7	13913.1	4705.4
382	5905.2	9799.6	4436.9		5905.2	9799.6	4436.9
383	10213.7	15858.3	6338.8		10213.7	15858.3	6338.8
384	11075.8	17052.9	6311.9		11075.8	17052.9	6311.9
385	8884.7	13554.5	5503.2		8884.7	13554.5	5503.2
386	11890.7	23637.8	13164.7		11890.7	23637.8	13164.7
387	15668.9	22172	8168.6		15668.9	22172	8168.6
388	9819.1	15746	6479.4		9819.1	15746	6479.4
389	8288.3	12729.5	5106.8		8288.3	12729.5	5106.8
390	5350.3	7858	2396.9		5350.3	7858	2396.9
391	9579.3	14622.8	5493.3		9579.3	14622.8	5493.3
392	7210.9	14952.7	5682.8		7210.9	14952.7	5682.8
393	8814.8	13738.1	5833.4		8814.8	13738.1	5833.4
394	6711.7	12140.5	5318.9		6711.7	12140.5	5318.9
395	11394	17574.2	6486.7		11394	17574.2	6486.7
396	7314.6	13147.6	5324.8		7314.6	13147.6	5324.8
397	7105.5	11586.7	4545.8		7105.5	11586.7	4545.8
398	15938.2	25094.8	8347.1		15938.2	25094.8	8347.1
399	10803.7	20576.9	7885.4		10803.7	20576.9	7885.4
400	16235.6	22180.9	6843.2		16235.6	22180.9	6843.2
401	7822.5	12342.9	5208.9		7822.5	12342.9	5208.9
402	15712.1	28205.8	11719.8		15712.1	28205.8	11719.8
403	10403.6	16478.5	6978.1		10403.6	16478.5	6978.1
404	8009.5	15203.8	6658		8009.5	15203.8	6658
405	7812.1	12700.5	4995.9		7812.1	12700.5	4995.9
406	14952.8	23968.3	8612.5		14952.8	23968.3	8612.5
407	5941.6	9020.6	3097.5		5941.6	9020.6	3097.5
408	11156	16715.5	6983.9		11156	16715.5	6983.9
409	7108.4	11616	4945.4		7108.4	11616	4945.4
410	8881	14192.4	5874.4		8881	14192.4	5874.4
411	9881.9	15991.7	5970.2		9881.9	15991.7	5970.2
412	6238.2	9920.2	4003.6		6238.2	9920.2	4003.6
413	12658.9	20561.1	8056		12658.9	20561.1	8056
414	7800.7	13494.6	5811.7		7800.7	13494.6	5811.7
415	3818.8	7708.7	4208.1		3818.8	7708.7	4208.1
416	14111	20846.3	9655.8		14111	20846.3	9655.8
417	7779.2	11911.5	4504.8		7779.2	11911.5	4504.8
418	6063.5	9567.5	4525.3		6063.5	9567.5	4525.3
419	9013.2	16581.5	6521.9		9013.2	16581.5	6521.9
420	5045.4	8485.8	3203.8		5045.4	8485.8	3203.8
421	8131	10865	4216.7		8131	10865	4216.7
422	5131.7	7785	3056		5131.7	7785	3056
423	10102.3	20190.2	7491.7		10102.3	20190.2	7491.7
424	9380	12891.6	4482.4		9380	12891.6	4482.4
425	6574.2	11629.1	5626.8		6574.2	11629.1	5626.8
426	4525.8	7237.4	2961		4525.8	7237.4	2961
427	4198.1	7080.9	2625.5		4198.1	7080.9	2625.5
428	7355.9	12927.9	5495.3		7355.9	12927.9	5495.3
429	7648.5	12418.5	4641.9		7648.5	12418.5	4641.9
430	9328.6	15789.9	6384.8		9328.6	15789.9	6384.8
431	4539.3	7131.4	3204.3		4539.3	7131.4	3204.3
432	7432.5	13575.7	5433.1		7432.5	13575.7	5433.1
433	8094.9	11966.4	4736.8		8094.9	11966.4	4736.8
434	6216.8	9459.3	3727.5		6216.8	9459.3	3727.5
435	10769.4	17436.6	7153.4		10769.4	17436.6	7153.4
436	3654.3	6798.4	2744.7		3654.3	6798.4	2744.7
437	9041.5	13540	5123.1		9041.5	13540	5123.1
438	9358.1	15704.2	7429.1		9358.1	15704.2	7429.1
439	5452.2	7328.1	3482.6		5452.2	7328.1	3482.6
440	3700.1	6593.7	2490.6		3700.1	6593.7	2490.6
441	9338.7	15246.4	5632.1		9338.7	15246.4	5632.1
442	7943.4	13024.5	4560.9		7943.4	13024.5	4560.9
443	5462.3	9441.4	4182.2		5462.3	9441.4	4182.2
444	6675.1	13874.7	5580.4		6675.1	13874.7	5580.4
445	4068.1	6381.8	2539.7		4068.1	6381.8	2539.7
446	6111	10343.4	4223.8		6111	10343.4	4223.8
447	8351.9	14183.8	5778.7		8351.9	14183.8	5778.7
448	9650	17190.8	7761		9650	17190.8	7761
449	6905.3	11764.6	4387.5		6905.3	11764.6	4387.5
450	5828.2	10549.2	4104.5		5828.2	10549.2	4104.5
451	8281.6	16250.5	7266.8		8281.6	16250.5	7266.8
452	6353.6	10112.5	4451.8		6353.6	10112.5	4451.8
453	5966	9406.9	3115.8		5966	9406.9	3115.8
454	7438.9	12373.8	4885.2		7438.9	12373.8	4885.2
455	6902.5	12277.3	5038.5		6902.5	12277.3	5038.5
456	11741.2	21039.2	9175.5		11741.2	21039.2	9175.5
457	8543.1	11924	5085.3		8543.1	11924	5085.3
458	6491.1	10305.2	4286.8		6491.1	10305.2	4286.8
459	6603.3	12457.7	5089.5		6603.3	12457.7	5089.5
460	7611.2	10512.6	4538.4		7611.2	10512.6	4538.4
461	12910.5	20795.1	7958.7		12910.5	20795.1	7958.7
462	8987.3	13677.9	5577.2		8987.3	13677.9	5577.2
463	5165.2	8551.7	3303.9		5165.2	8551.7	3303.9
464	10690.9	17601	6410.7		10690.9	17601	6410.7
465	8774.3	13254.7	5071.3		8774.3	13254.7	5071.3
466	7264.2	11743.8	4086.1		7264.2	11743.8	4086.1
467	6320.7	10299.5	3361.3		6320.7	10299.5	3361.3
468	6065.2	9081.2	3752.3		6065.2	9081.2	3752.3
469	5424.8	9118.4	3220		5424.8	9118.4	3220
470	5722.9	10514	3712.8		5722.9	10514	3712.8
471	5080.7	8832.2	4275.3		5080.7	8832.2	4275.3
472	7402.3	12273.9	5097.6		7402.3	12273.9	5097.6
473	5350.6	8637.6	3302.6		5350.6	8637.6	3302.6
474	4109.4	6842.2	2867.7		4109.4	6842.2	2867.7
475	7967.3	14167.9	5401.6		7967.3	14167.9	5401.6
476	6265.8	10505.8	3994.4		6265.8	10505.8	3994.4
477	10248.9	18420.8	7966.2		10248.9	18420.8	7966.2
478	15008.7	27864.1	11396.6		15008.7	27864.1	11396.6
479	7139.9	10404	4510.3		7139.9	10404	4510.3
480	4606.8	7002.7	3054.1		4606.8	7002.7	3054.1
481	6942.3	11583.2	4876.6		6942.3	11583.2	4876.6
482	4495.6	7944.7	2974.2		4495.6	7944.7	2974.2
483	3824.2	6110.8	1914		3824.2	6110.8	1914
484	13811.2	23864.1	9745.7		13811.2	23864.1	9745.7
485	9217.7	12972.1	4419.6		9217.7	12972.1	4419.6
486	7065.5	9017	3607.3		7065.5	9017	3607.3
487	5306	9675.5	3471.8		5306	9675.5	3471.8
488	8821.6	15400.1	6452.5		8821.6	15400.1	6452.5
489	5888.7	7672.4	2969.9		5888.7	7672.4	2969.9
490	5602.5	10109.9	5530.9		5602.5	10109.9	5530.9
491	5103.2	9098.6	3692.2		5103.2	9098.6	3692.2
492	8044	12364.6	5392.5		8044	12364.6	5392.5
493	12819.3	21012	8414.4		12819.3	21012	8414.4
494	8214	15145.1	6065		8214	15145.1	6065
495	10223.1	14639.2	6386.8		10223.1	14639.2	6386.8
496	7685.8	13706.2	5583		7685.8	13706.2	5583
497	6393.3	12118.9	5164.7		6393.3	12118.9	5164.7
498	6305.7	11019.7	4563.4		6305.7	11019.7	4563.4
499	5939.4	9909.5	3607.7		5939.4	9909.5	3607.7
500	6714.2	9995.8	4187.9		6714.2	9995.8	4187.9
501	6766.6	11900.2	4397.3		6766.6	11900.2	4397.3
502	6021.3	9521.7	4816		6021.3	9521.7	4816
503	7643.7	12943.1	5263.4		7643.7	12943.1	5263.4
504	10148.7	17155.7	6618.4		10148.7	17155.7	6618.4
505	5032.5	9417.4	3304.4		5032.5	9417.4	3304.4
506	6015.9	11317	3380.7		6015.9	11317	3380.7
507	8128.7	12672.3	5435.6		8128.7	12672.3	5435.6
508	7022.2	10361.5	4417.8		7022.2	10361.5	4417.8
509	7525.2	10075.2	3192.8		7525.2	10075.2	3192.8
510	6473.9	11306	4945.8		6473.9	11306	4945.8
511	2600.8	4546.9	2598.1		2600.8	4546.9	2598.1
512	5704.1	9356.6	3957.6		5704.1	9356.6	3957.6
513	5076.9	8360.2	3237.7		5076.9	8360.2	3237.7
514	3789.5	6309	2715.2		3789.5	6309	2715.2
515	9726.3	14106.1	5705.5		9726.3	14106.1	5705.5
516	12066.8	19266.9	8589.6		12066.8	19266.9	8589.6
517	9191.8	15419.8	6272.9		9191.8	15419.8	6272.9
518	7585.1	11675.4	6097.2		7585.1	11675.4	6097.2
519	7616.7	12615.3	4958.7		7616.7	12615.3	4958.7
520	13436.2	21917.6	7977.6		13436.2	21917.6	7977.6
521	6835.9	9453.5	3906.8		6835.9	9453.5	3906.8
522	12939.3	22183.2	10001.1		12939.3	22183.2	10001.1
523	6044.3	9147.2	3920.6		6044.3	9147.2	3920.6
524	7219.1	12667.2	5723.7		7219.1	12667.2	5723.7
525	8187.4	13242.9	5548		8187.4	13242.9	5548
526	7861.2	10922.8	3907.5		7861.2	10922.8	3907.5
527	10810.7	17251.1	7016.2		10810.7	17251.1	7016.2
528	13516.7	22775.1	9373.1		13516.7	22775.1	9373.1
529	9454.5	14714	6901.3		9454.5	14714	6901.3
530	5365	10148.5	4613.3		5365	10148.5	4613.3
531	5418.6	9831.1	3997		5418.6	9831.1	3997
532	6106.1	6759.2	2807.2		6106.1	6759.2	2807.2
533	4444.7	7421.9	2446.5		4444.7	7421.9	2446.5
534	6832.2	10149.4	4015.4		6832.2	10149.4	4015.4
535	27104.7	57071.4	20646.5		27104.7	57071.4	20646.5
536	8102.5	15726.9	6149.9		8102.5	15726.9	6149.9
537	8429.7	16962.6	7419.7		8429.7	16962.6	7419.7
538	8047.7	12591	5194.8		8047.7	12591	5194.8
539	5755.5	9617.5	3458.5		5755.5	9617.5	3458.5
540	10988.2	18548.9	7858		10988.2	18548.9	7858
541	4188.2	7667.4	2645.8		4188.2	7667.4	2645.8
542	4694.5	6603.1	2458		4694.5	6603.1	2458
543	6194.8	9889.5	4188.9		6194.8	9889.5	4188.9
544	3404	5657.1	2375.5		3404	5657.1	2375.5
545	7477	10992.5	4833.7		7477	10992.5	4833.7
546	7383.5	11333.1	4889.6		7383.5	11333.1	4889.6
547	6001.3	8994.5	3829		6001.3	8994.5	3829
548	11370.7	18629.1	8214.2		11370.7	18629.1	8214.2
549	6747.8	11745.1	4702.8		6747.8	11745.1	4702.8
550	7758.3	12081.9	4899.6		7758.3	12081.9	4899.6
551	11554.3	20105	7827.7		11554.3	20105	7827.7
552	8799.6	14060.7	6048		8799.6	14060.7	6048
553	7327.5	12800.4	5523.5		7327.5	12800.4	5523.5
554	9443.6	15154.2	5618.3		9443.6	15154.2	5618.3
555	6765.8	13096.2	5336		6765.8	13096.2	5336
556	9736.5	13593.1	5147.2		9736.5	13593.1	5147.2
557	3577.3	6939.9	2184.2		3577.3	6939.9	2184.2
558	6627.7	11334.2	4992.4		6627.7	11334.2	4992.4
559	7348.5	12579.4	4717.4		7348.5	12579.4	4717.4
560	9722.2	18776.3	7139.9		9722.2	18776.3	7139.9
561	4235.3	6537.7	2584.3		4235.3	6537.7	2584.3
562	6425.3	10865.2	4056.5		6425.3	10865.2	4056.5
563	8520	15836.6	6085.7		8520	15836.6	6085.7
564	9139.8	14404.4	5816.7		9139.8	14404.4	5816.7
565	3703.7	7132.2	2883.4		3703.7	7132.2	2883.4
566	7750.9	12184	5057.2		7750.9	12184	5057.2
567	9668.7	14852.3	5566.4		9668.7	14852.3	5566.4
568	6331.2	10604.8	3904.1		6331.2	10604.8	3904.1
569	8771.7	15665.5	6497.3		8771.7	15665.5	6497.3
570	8350.3	16507.4	7068		8350.3	16507.4	7068
571	10108.7	15694.2	6462.8		10108.7	15694.2	6462.8
572	7416.5	12061.1	5067.5		7416.5	12061.1	5067.5
573	10760.6	18824.6	7648.1		10760.6	18824.6	7648.1
574	13127.5	21245.5	8610.2		13127.5	21245.5	8610.2
575	6230.3	10701.6	4005		6230.3	10701.6	4005
576	8977.8	14146.4	5108.1		8977.8	14146.4	5108.1
577	5776.3	10113.8	4483.9		5776.3	10113.8	4483.9
578	4248.2	7406.3	2510.2		4248.2	7406.3	2510.2
579	5816.9	9074	3169.8		5816.9	9074	3169.8
580	5897.8	9393.7	3998.1		5897.8	9393.7	3998.1
581	5484.8	7418.2	2601.1		5484.8	7418.2	2601.1
582	4555.9	7758	3597.8		4555.9	7758	3597.8
583	7604.1	12851.7	5273.7		7604.1	12851.7	5273.7
584	5597.9	9161.9	4192.5		5597.9	9161.9	4192.5
585	5250.2	9377.1	3702.2		5250.2	9377.1	3702.2
586	4790.2	8570.1	3166.6		4790.2	8570.1	3166.6
587	4021	7381.5	3168.8		4021	7381.5	3168.8
588	8971	18159	6979.8		8971	18159	6979.8
589	4960.2	8953.4	3582		4960.2	8953.4	3582
590	8866	14552.4	6290.4		8866	14552.4	6290.4
591	7910.7	12062.6	4908.2		7910.7	12062.6	4908.2
592	8664.5	14783	6772		8664.5	14783	6772
593	15382.2	24858.4	9092		15382.2	24858.4	9092
594	5338.7	9051.5	3362.5		5338.7	9051.5	3362.5
595	9363	15188.8	6246.2		9363	15188.8	6246.2
596	7431.2	11573.9	6015.3		7431.2	11573.9	6015.3
597	10709.2	17103.4	6751.2		10709.2	17103.4	6751.2
598	9703	18335.6	7337.5		9703	18335.6	7337.5
599	8943.1	13476.7	5289.3		8943.1	13476.7	5289.3
600	4068.3	7168.2	2683		4068.3	7168.2	2683
601	2864.2	4404.1	1789.9		2864.2	4404.1	1789.9
602	12687	17323.6	6554.2		12687	17323.6	6554.2
603	9094.3	13841.4	5505.2		9094.3	13841.4	5505.2
604	2284	5729.4	2604.9		2284	5729.4	2604.9
605	6903.4	9906.5	4057.2		6903.4	9906.5	4057.2
606	6893.1	11708.7	5321.3		6893.1	11708.7	5321.3
607	9610.7	14610.1	6112.9		9610.7	14610.1	6112.9
608	6292.5	10539.1	4215.7		6292.5	10539.1	4215.7
609	13065.7	22204.2	9510.9		13065.7	22204.2	9510.9
610	8135.5	12304.4	5005.4		8135.5	12304.4	5005.4
611	7084.9	12437.5	4889.7		7084.9	12437.5	4889.7
612	6099.7	10607.8	5641.4		6099.7	10607.8	5641.4
613	4742.8	7372.7	2991.3		4742.8	7372.7	2991.3
614	4180.2	7157.3	3327.6		4180.2	7157.3	3327.6
615	4454.2	7346.2	3207.3		4454.2	7346.2	3207.3
616	9610.8	18425.9	7874		9610.8	18425.9	7874
617	10137.7	17014.2	6153.8		10137.7	17014.2	6153.8
618	5656	10873.6	4023		5656	10873.6	4023
619	9585.1	17229.6	7128.1		9585.1	17229.6	7128.1
620	9556.5	17245	6024.2		9556.5	17245	6024.2
621	5714.8	9041.8	3245.4		5714.8	9041.8	3245.4
622	20292.9	39039.3	16869.7		20292.9	39039.3	16869.7
623	4094.1	4479.9	1447.7		4094.1	4479.9	1447.7
624	4627.2	7471.1	3132.6		4627.2	7471.1	3132.6
625	5746.3	9609.2	4224.1		5746.3	9609.2	4224.1
626	6789.3	10054.7	3954.6		6789.3	10054.7	3954.6
627	6600.4	9678.5	3578.3		6600.4	9678.5	3578.3
628	10701.9	19474.9	7584		10701.9	19474.9	7584
629	9190.2	12610.8	4600.5		9190.2	12610.8	4600.5
630	4599.2	8385.1	3595.2		4599.2	8385.1	3595.2
631	10012.7	17741.6	6318.1		10012.7	17741.6	6318.1
632	7486	10375.5	4464.8		7486	10375.5	4464.8
633	3877.6	6396.1	2659		3877.6	6396.1	2659
634	7785.6	13252.7	5529.7		7785.6	13252.7	5529.7
635	15269.7	29073.9	11580		15269.7	29073.9	11580
636	4914.2	6700.9	2031.4		4914.2	6700.9	2031.4
637	3668.7	6822.4	2670		3668.7	6822.4	2670
638	6397	11305	4412.5		6397	11305	4412.5
639	6326.2	8605.5	3251		6326.2	8605.5	3251
640	3415.2	5740.4	2203.8		3415.2	5740.4	2203.8
641	6573	10788.1	4429.5		6573	10788.1	4429.5
642	11283	18960.6	7792.5		11283	18960.6	7792.5
643	7123.5	11720.5	5689.7		7123.5	11720.5	5689.7
644	8446.8	13333	5032.5		8446.8	13333	5032.5
645	8191.2	13638.1	6138.2		8191.2	13638.1	6138.2
646	5512.3	9674.1	3880.8		5512.3	9674.1	3880.8
647	7320.8	10282.4	4485.6		7320.8	10282.4	4485.6
648	6359.1	9812.7	4105.5		6359.1	9812.7	4105.5
649	8719.2	14770.7	6430.3		8719.2	14770.7	6430.3
650	10433	16453.4	7332		10433	16453.4	7332
651	5991.9	8880.6	3342.4		5991.9	8880.6	3342.4
652	4249.5	6378	2498.2		4249.5	6378	2498.2
653	7811.5	12981.6	5388.1		7811.5	12981.6	5388.1
654	9270.1	14087.2	5123.8		9270.1	14087.2	5123.8
655	12311.3	20575.7	7969.5		12311.3	20575.7	7969.5
656	5689.5	9097.6	3692.7		5689.5	9097.6	3692.7
657	8383.3	14833.9	6312.2		8383.3	14833.9	6312.2
658	22263.5	45518.4	18363.4		22263.5	45518.4	18363.4
659	9550.9	17762	7922.2		9550.9	17762	7922.2
660	10581.2	17828.8	7927.4		10581.2	17828.8	7927.4
661	11634.8	18374.7	6908.8		11634.8	18374.7	6908.8
662	5274.2	8471.5	3518.3		5274.2	8471.5	3518.3
663	4661.2	6896.2	2967.8		4661.2	6896.2	2967.8
664	4749.3	7993.9	3162		4749.3	7993.9	3162
665	5554.7	8938.1	3468.9		5554.7	8938.1	3468.9
666	10552.5	16530.1	7476.2		10552.5	16530.1	7476.2
667	6167.3	9798.4	4385.7		6167.3	9798.4	4385.7
668	7342.7	12142.2	5112.9		7342.7	12142.2	5112.9
669	8594.5	14595.9	5520.9		8594.5	14595.9	5520.9
670	13893.9	20621.5	9062.2		13893.9	20621.5	9062.2
671	5722.2	8601.3	3638.4		5722.2	8601.3	3638.4
672	13835.8	19512.7	6411.8		13835.8	19512.7	6411.8
673	7717.7	12618.8	4808.1		7717.7	12618.8	4808.1
674	7279.7	12930.7	5488.8		7279.7	12930.7	5488.8
675	7513.8	11370.9	3948		7513.8	11370.9	3948
676	8803.9	11802.5	4975.8		8803.9	11802.5	4975.8
677	6035.2	11473.2	5412.3		6035.2	11473.2	5412.3
678	4675	7408.1	2764		4675	7408.1	2764
679	9110.3	15259.9	6471.1		9110.3	15259.9	6471.1
680	8631.1	14311.6	5985.6		8631.1	14311.6	5985.6
681	6632.8	9718.6	5015.5		6632.8	9718.6	5015.5
682	6387.3	10637.3	4596.9		6387.3	10637.3	4596.9
683	4929.4	9178.8	3144.2		4929.4	9178.8	3144.2
684	7155.6	11613.9	4793.2		7155.6	11613.9	4793.2
685	4872.2	6584.3	2498.7		4872.2	6584.3	2498.7
686	8184.7	13658.1	5836.1		8184.7	13658.1	5836.1
687	6083.9	10234.5	4499.8		6083.9	10234.5	4499.8
688	7456.8	10801.2	4836.1		7456.8	10801.2	4836.1
689	9246.4	15560	5525.3		9246.4	15560	5525.3
690	8222.6	13011.2	4147.2		8222.6	13011.2	4147.2
691	9993.4	17136.4	6891.5		9993.4	17136.4	6891.5
692	6073.2	10277.6	3958.2		6073.2	10277.6	3958.2
693	6703.7	10490.6	4035.6		6703.7	10490.6	4035.6
694	6912.5	12372	5218.8		6912.5	12372	5218.8
695	9595.6	14048.1	5977.5		9595.6	14048.1	5977.5
696	6024.1	9090.7	3678.7		6024.1	9090.7	3678.7
697	7866.2	13277.6	4822.7		7866.2	13277.6	4822.7
698	5205.2	7287.5	2246.8		5205.2	7287.5	2246.8
699	7413.7	11913	4922		7413.7	11913	4922
700	7880	12873.3	5179.7		7880	12873.3	5179.7
701	4052.7	5964.9	2495.3		4052.7	5964.9	2495.3
702	6157.3	11109.5	4122.4		6157.3	11109.5	4122.4
703	7783.5	13443.1	4946		7783.5	13443.1	4946
704	6038	9445.1	3928.1		6038	9445.1	3928.1
705	7839.8	11630.5	5536		7839.8	11630.5	5536
706	10540.8	18695.4	6645.1		10540.8	18695.4	6645.1
707	6746.1	11619.7	4616.8		6746.1	11619.7	4616.8
708	4559.3	7189.2	2798.5		4559.3	7189.2	2798.5
709	11838.7	21905.6	9409.9		11838.7	21905.6	9409.9
710	7800	12426.1	4241.7		7800	12426.1	4241.7
711	11110.8	11504.9	3762.7		11110.8	11504.9	3762.7
712	10628.5	16258.9	6992.9		10628.5	16258.9	6992.9
713	8296.7	12672.3	5081.4		8296.7	12672.3	5081.4
714	7015.8	11279.2	4274.3		7015.8	11279.2	4274.3
715	6387.7	10899	4608.8		6387.7	10899	4608.8
716	3763.8	5133.9	2298.5		3763.8	5133.9	2298.5
717	4971.6	6480.7	2555.3		4971.6	6480.7	2555.3
718	5939.8	10553.2	4162		5939.8	10553.2	4162
719	9333	15039.1	5673.2		9333	15039.1	5673.2
720	7607.7	14588.2	6357.9		7607.7	14588.2	6357.9
721	9731	16260.4	6222.9		9731	16260.4	6222.9
722	3121.7	4961.3	2247.9		3121.7	4961.3	2247.9
723	5486.7	8015.8	3489.1		5486.7	8015.8	3489.1
724	9216.7	15783.5	5921.3		9216.7	15783.5	5921.3
725	7741.5	11849.1	4534.5		7741.5	11849.1	4534.5
726	5002.3	9622.9	4212.1		5002.3	9622.9	4212.1
727	8639.1	11591.1	3916.6		8639.1	11591.1	3916.6
728	7512.9	11036.2	3623.2		7512.9	11036.2	3623.2
729	8982.5	13503	4894.7		8982.5	13503	4894.7
730	7090.8	11618.9	4443.6		7090.8	11618.9	4443.6
731	7137.6	9788.4	4897.7		7137.6	9788.4	4897.7
732	4607.2	7851.8	3466.7		4607.2	7851.8	3466.7
733	10740.2	16234.1	6585.6		10740.2	16234.1	6585.6
734	9527.9	15434	6075.3		9527.9	15434	6075.3
735	11828.3	19379.7	7249.6		11828.3	19379.7	7249.6
736	11312.8	20176.7	8202.6		11312.8	20176.7	8202.6
737	8941.1	13164.7	5713.7		8941.1	13164.7	5713.7
738	12931.4	20110.4	7953.5		12931.4	20110.4	7953.5
739	9460.7	16622.3	6133		9460.7	16622.3	6133
740	6541.2	9703.6	3445.7		6541.2	9703.6	3445.7
741	13223.2	27014.6	9277.1		13223.2	27014.6	9277.1
742	5682	9076	3539.3		5682	9076	3539.3
743	5217	8840	3449.8		5217	8840	3449.8
744	6134.6	11332.2	5224.7		6134.6	11332.2	5224.7
745	3325.2	5400.9	2032.4		3325.2	5400.9	2032.4
746	7974.7	14083	5812.8		7974.7	14083	5812.8
747	10798.2	14504.4	5622.5		10798.2	14504.4	5622.5
748	5494.2	7429	2780		5494.2	7429	2780
749	8507.5	13815.8	5356.2		8507.5	13815.8	5356.2
750	3158.2	5888.4	2572.8		3158.2	5888.4	2572.8
751	11899.2	17657.4	7485.2		11899.2	17657.4	7485.2
752	7196.5	12516.1	4959		7196.5	12516.1	4959
753	7451.3	12182.5	5104.9		7451.3	12182.5	5104.9
754	4605.5	7823.6	3043		4605.5	7823.6	3043
755	6735.5	11381	4826.7		6735.5	11381	4826.7
756	7537.5	12623.1	5717.6		7537.5	12623.1	5717.6
757	7277.3	11738.5	4628		7277.3	11738.5	4628
758	4220.2	6850.6	2249.2		4220.2	6850.6	2249.2
759	8751.8	15601.1	5992.3		8751.8	15601.1	5992.3
760	11342.8	16540	6687.7		11342.8	16540	6687.7
761	6904.7	11996.7	5610.3		6904.7	11996.7	5610.3
762	10327	19642.4	6656		10327	19642.4	6656
763	7955.2	12249.5	4661.9		7955.2	12249.5	4661.9
764	6837.4	10059.1	3954.9		6837.4	10059.1	3954.9
765	4564.4	6793.2	2982.4		4564.4	6793.2	2982.4
766	7430	11507.6	4700.6		7430	11507.6	4700.6
767	2947.8	5152	2046.9		2947.8	5152	2046.9
768	8011.6	12296.9	4615.3		8011.6	12296.9	4615.3
769	8131.5	12305.4	5205		8131.5	12305.4	5205
770	7728.4	12593.7	5910.6		7728.4	12593.7	5910.6
771	6370	9927.3	4170.2		6370	9927.3	4170.2
772	7525.4	13907.7	6148.6		7525.4	13907.7	6148.6
773	5743.9	9054.8	3592.6		5743.9	9054.8	3592.6
774	4982.7	8314.7	3594		4982.7	8314.7	3594
775	12436.8	20430.5	8742.1		12436.8	20430.5	8742.1
776	5805.7	9477.8	4095.3		5805.7	9477.8	4095.3
777	7595.6	11900.8	5165.7		7595.6	11900.8	5165.7
778	7971.7	13631	5755.1		7971.7	13631	5755.1
779	6989.2	11284.1	4371.6		6989.2	11284.1	4371.6
780	5270.1	9530.3	3243.6		5270.1	9530.3	3243.6
781	10707.2	20240.4	8104.9		10707.2	20240.4	8104.9
782	6203.7	8049.2	3241.2		6203.7	8049.2	3241.2
783	6469.1	10393.5	4874.8		6469.1	10393.5	4874.8
784	9704	16062.7	6575.6		9704	16062.7	6575.6
785	10331.1	15145.7	6689.8		10331.1	15145.7	6689.8
786	11068.3	20843.7	8112		11068.3	20843.7	8112
787	8541.5	14639.6	6055.2		8541.5	14639.6	6055.2
788	4732.8	7806.9	3036.2		4732.8	7806.9	3036.2
789	6539.2	10216.7	4230.4		6539.2	10216.7	4230.4
790	9185.5	15744.4	5780.9		9185.5	15744.4	5780.9
791	9072.9	14090.5	5955.7		9072.9	14090.5	5955.7
792	5199.6	7031.2	2737.3		5199.6	7031.2	2737.3
793	6395.7	9015.7	3407.4		6395.7	9015.7	3407.4
794	6660.5	11031.9	3993.9		6660.5	11031.9	3993.9
795	10625.4	18726.5	7179.7		10625.4	18726.5	7179.7
796	3323.2	4625.8	1855.9		3323.2	4625.8	1855.9
797	7868.8	11943.7	4520.3		7868.8	11943.7	4520.3
798	7241.7	12227.8	5082.6		7241.7	12227.8	5082.6
799	8324.7	12375.5	3978.3		8324.7	12375.5	3978.3
800	7777.7	13296.2	5371.8		7777.7	13296.2	5371.8
801	7308.8	11696.4	4503		7308.8	11696.4	4503
802	5972.4	8709	3009.8		5972.4	8709	3009.8
803	8122.7	12193.7	4128.8		8122.7	12193.7	4128.8
804	10174.5	15896.1	5591.5		10174.5	15896.1	5591.5
805	6404.8	10480.9	4518.6		6404.8	10480.9	4518.6
806	5162.6	9388.6	2964.6		5162.6	9388.6	2964.6
807	6399	8945.5	3310.2		6399	8945.5	3310.2
808	7488.3	11575.6	4394		7488.3	11575.6	4394
809	3291.8	4907.4	2260.6		3291.8	4907.4	2260.6
810	15516.4	29512.3	12231.2		15516.4	29512.3	12231.2
811	4146.2	6948.8	3209.7		4146.2	6948.8	3209.7
812	4108.9	6499.5	3082.3		4108.9	6499.5	3082.3
813	8465.3	12261.7	4681.1		8465.3	12261.7	4681.1
814	4711.3	8008.7	2803.6		4711.3	8008.7	2803.6
815	3754.4	5832	2069.8		3754.4	5832	2069.8
816	4398.7	6940.3	2350		4398.7	6940.3	2350
817	5596.2	8765.1	3739.6		5596.2	8765.1	3739.6
818	9979	15448	6299.8		9979	15448	6299.8
819	7807.6	11144.1	5032.5		7807.6	11144.1	5032.5
820	13835.6	22570.7	9126.2		13835.6	22570.7	9126.2
821	4463.7	6726.4	3031		4463.7	6726.4	3031
822	4964.2	8278.9	3799.4		4964.2	8278.9	3799.4
823	7484.2	11975.4	4084.5		7484.2	11975.4	4084.5
824	9376.7	15583.5	6617.8		9376.7	15583.5	6617.8
825	9574	13977	5324		9574	13977	5324
826	8603.2	11975.4	4282.5		8603.2	11975.4	4282.5
827	4981.5	9048.3	3993.7		4981.5	9048.3	3993.7
828	10772.7	12541.9	3642.3		10772.7	12541.9	3642.3
829	6161.2	9589.4	3935.7		6161.2	9589.4	3935.7
830	5265.5	8219.1	3739		5265.5	8219.1	3739
831	7223.8	12344.5	5471.9		7223.8	12344.5	5471.9
832	4517	8312.5	3123.2		4517	8312.5	3123.2
833	11341.5	18471.1	6834.1		11341.5	18471.1	6834.1
834	6190.3	10374.5	4760.5		6190.3	10374.5	4760.5
835	8260.3	14332.1	5751.8		8260.3	14332.1	5751.8
836	6407.3	11253.4	5564.1		6407.3	11253.4	5564.1
837	7639.3	10967	4281.2		7639.3	10967	4281.2
838	7191.1	10436.2	4408		7191.1	10436.2	4408
839	6697.2	9915.2	4072.3		6697.2	9915.2	4072.3
840	6431	10061.4	3956.5		6431	10061.4	3956.5
841	12548.4	23888.1	9499.4		12548.4	23888.1	9499.4
842	7315.9	11667.7	5097.9		7315.9	11667.7	5097.9
843	6900.5	10944.6	4646.1		6900.5	10944.6	4646.1
844	6606.8	11519	4817.4		6606.8	11519	4817.4
845	11105.6	19088.9	6813.3		11105.6	19088.9	6813.3
846	7713	13343.4	6051		7713	13343.4	6051
847	5127.4	7604.1	3092.4		5127.4	7604.1	3092.4
848	5781.2	9229.6	3243.6		5781.2	9229.6	3243.6
849	7059.7	12483.7	5866.5		7059.7	12483.7	5866.5
850	15490.8	26067	11293.1		15490.8	26067	11293.1
851	6593.2	10315.3	4231.3		6593.2	10315.3	4231.3
852	4484.6	6082.3	1927.2		4484.6	6082.3	1927.2
853	10129.7	15209	5921.6		10129.7	15209	5921.6
854	9235.1	15090.7	6376.3		9235.1	15090.7	6376.3
855	11415.8	23882.7	8285		11415.8	23882.7	8285
856	8818.7	15123.2	6767.4		8818.7	15123.2	6767.4
857	11290.5	25964.9	9793.9		11290.5	25964.9	9793.9
858	9785.4	14537	5874.7		9785.4	14537	5874.7
859	6402.2	9914.3	3929.9		6402.2	9914.3	3929.9
860	6837.8	10277.7	4165.3		6837.8	10277.7	4165.3
861	4707.7	8317.8	3235.6		4707.7	8317.8	3235.6
862	4968.2	8380	3366.8		4968.2	8380	3366.8
863	16897.7	29283.7	11738.3		16897.7	29283.7	11738.3
864	7157.8	13537.4	5293		7157.8	13537.4	5293
865	13150.4	24211	11134.3		13150.4	24211	11134.3
866	9093.7	14047.7	5698.3		9093.7	14047.7	5698.3
867	10699.6	18884.7	6883.8		10699.6	18884.7	6883.8
868	4655.8	7873.2	3859		4655.8	7873.2	3859
869	2792.2	4496.1	1753.9		2792.2	4496.1	1753.9
870	10502	19198.6	8169.2		10502	19198.6	8169.2
871	4528.8	7921.4	3746.7		4528.8	7921.4	3746.7
872	7356.9	13654.5	5872.2		7356.9	13654.5	5872.2
873	6594.8	11718.2	5141.8		6594.8	11718.2	5141.8
874	7951.7	12196.8	3745.1		7951.7	12196.8	3745.1
875	8702.2	16794	7280.3		8702.2	16794	7280.3
876	10049.3	18081.4	6629		10049.3	18081.4	6629
877	4988.9	8980	3767.3		4988.9	8980	3767.3
878	4307.2	6637.7	2121.8		4307.2	6637.7	2121.8
879	7030.8	13057.9	5470.6		7030.8	13057.9	5470.6
880	8061.6	14076.1	5058.1		8061.6	14076.1	5058.1
881	8353.9	12934.7	5189.7		8353.9	12934.7	5189.7
882	9979	17032.5	7260.2		9979	17032.5	7260.2
883	5984.8	10175.9	4308.1		5984.8	10175.9	4308.1
884	5222.3	7630.8	2692.9		5222.3	7630.8	2692.9
885	3669.9	6538.8	2767.2		3669.9	6538.8	2767.2
886	9841.6	15587.9	5731.7		9841.6	15587.9	5731.7
887	8317.7	11709.6	5286.1		8317.7	11709.6	5286.1
888	7998.9	13000.5	5458.3		7998.9	13000.5	5458.3
889	7635.8	11860.2	3813.1		7635.8	11860.2	3813.1
890	6055.9	10845.5	4763.3		6055.9	10845.5	4763.3
891	9193.1	13667.7	5113.2		9193.1	13667.7	5113.2
892	5088.2	8537.6	3641.2		5088.2	8537.6	3641.2
893	6296.5	9364	4267.3		6296.5	9364	4267.3
894	5196.5	9431.5	4643.3		5196.5	9431.5	4643.3
895	6077.1	9413.1	3895.5		6077.1	9413.1	3895.5
896	9174.2	16424.4	7490.5		9174.2	16424.4	7490.5
897	5355.7	10809.9	4505.9		5355.7	10809.9	4505.9
898	6777.7	10125.4	3811		6777.7	10125.4	3811
899	5626.2	10327.1	4758.2		5626.2	10327.1	4758.2
900	5229.7	7819	2895.3		5229.7	7819	2895.3
901	8248	11974	4538		8248	11974	4538
902	9700.7	10517.4	3653.5		9700.7	10517.4	3653.5
903	6512.2	10175	3831		6512.2	10175	3831
904	4850.7	7108.9	2547.3		4850.7	7108.9	2547.3
905	5392.5	8111.1	3006		5392.5	8111.1	3006
906	12950.3	26500	9253.4		12950.3	26500	9253.4
907	7379.5	13783.6	5153.5		7379.5	13783.6	5153.5
908	8973.5	15056.1	5905.6		8973.5	15056.1	5905.6
909	4808.2	8678.6	3568.2		4808.2	8678.6	3568.2
910	15037.3	26488.6	11514.8		15037.3	26488.6	11514.8
911	8363.8	15682	6209.7		8363.8	15682	6209.7
912	7539.6	12971.2	5154		7539.6	12971.2	5154
913	7858.7	12623.7	4701.8		7858.7	12623.7	4701.8
914	11257	15569.4	6433.5		11257	15569.4	6433.5
915	6904.4	11419.1	4336.4		6904.4	11419.1	4336.4
916	6928.9	11276.7	4605.9		6928.9	11276.7	4605.9
917	8338.3	15021.5	6281.4		8338.3	15021.5	6281.4
918	7049.6	10716.4	4817.8		7049.6	10716.4	4817.8
919	9921.1	15810.1	6988.6		9921.1	15810.1	6988.6
920	6137	8594.4	3043.5		6137	8594.4	3043.5
921	3901.4	4429.7	1801.6		3901.4	4429.7	1801.6
922	8852.9	14075.2	5451.6		8852.9	14075.2	5451.6
923	5478.9	10500.6	4369.4		5478.9	10500.6	4369.4
924	9419.4	16051.8	7555.1		9419.4	16051.8	7555.1
925	6706.7	10526.1	4894.6		6706.7	10526.1	4894.6
926	9246.7	16902.7	6991		9246.7	16902.7	6991
927	3675.3	7316.5	2546.1		3675.3	7316.5	2546.1
928	8924.6	14189.7	7311.8		8924.6	14189.7	7311.8
929	4217.3	7013.7	2672.5		4217.3	7013.7	2672.5
930	5406.2	8879.1	3485.9		5406.2	8879.1	3485.9
931	8011.2	12873.2	5139.4		8011.2	12873.2	5139.4
932	8067.3	12945	5181		8067.3	12945	5181
933	7011.8	11627.9	4455.6		7011.8	11627.9	4455.6
934	15076.6	24419.3	10359.4		15076.6	24419.3	10359.4
935	12620.1	25863.7	10424.4		12620.1	25863.7	10424.4
936	7776.7	13727.3	5630.1		7776.7	13727.3	5630.1
937	10007.2	18234.3	7003.9		10007.2	18234.3	7003.9
938	8705.2	13857.8	5284.7		8705.2	13857.8	5284.7
939	5670	10377.9	3746.4		5670	10377.9	3746.4
940	7196.5	10187.4	3992.3		7196.5	10187.4	3992.3
941	4126.8	7117.3	2568.4		4126.8	7117.3	2568.4
942	9173.7	15583.5	6863.4		9173.7	15583.5	6863.4
943	17121.5	30469.6	12558.3		17121.5	30469.6	12558.3
944	5746	10670.2	3775.2		5746	10670.2	3775.2
945	6384.9	9704.2	3553.5		6384.9	9704.2	3553.5
946	7354.9	9987.3	2999.5		7354.9	9987.3	2999.5
947	5260.7	7775.8	3506.6		5260.7	7775.8	3506.6
948	9892.6	16295.4	6187.6		9892.6	16295.4	6187.6
949	6080.4	9010.5	3980.3		6080.4	9010.5	3980.3
950	9024.7	15286.4	7118.3		9024.7	15286.4	7118.3
951	9050.8	15464.3	6878		9050.8	15464.3	6878
952	6299.3	10064.2	4088.8		6299.3	10064.2	4088.8
953	9673	14042.8	5825		9673	14042.8	5825
954	6893.1	13265	5347.2		6893.1	13265	5347.2
955	8599.8	14920.5	5724.5		8599.8	14920.5	5724.5
956	6029.6	10700.8	4465.3		6029.6	10700.8	4465.3
957	7165.3	11185.6	5016		7165.3	11185.6	5016
958	9843.5	18776.3	8753.1		9843.5	18776.3	8753.1
959	11454.6	18448.2	7971.6		11454.6	18448.2	7971.6
960	7340	12304.5	5046.8		7340	12304.5	5046.8
961	8903.9	13357.8	5320.4		8903.9	13357.8	5320.4
962	9751.8	15793	6655.1		9751.8	15793	6655.1
963	7348.9	12822.1	4430.8		7348.9	12822.1	4430.8
964	6854	9934.3	3839.3		6854	9934.3	3839.3
965	4154.3	7631.5	3473.9		4154.3	7631.5	3473.9
966	7986.1	13346.3	5862		7986.1	13346.3	5862
967	10344.1	19298.5	7741		10344.1	19298.5	7741
968	15358.9	23812	10942.2		15358.9	23812	10942.2
969	3578	6646.5	2504.2		3578	6646.5	2504.2
970	10039.5	19410.2	8033.6		10039.5	19410.2	8033.6
971	6044.4	9464.9	3738.5		6044.4	9464.9	3738.5
972	13472.4	23097.3	9266.3		13472.4	23097.3	9266.3
973	5757.2	8745.3	3976.6		5757.2	8745.3	3976.6
974	6650.7	10914.9	4589.7		6650.7	10914.9	4589.7
975	10025.3	16372.8	6325.1		10025.3	16372.8	6325.1
976	14716.9	28499.9	11583.3		14716.9	28499.9	11583.3
977	7088.2	11965.3	5242		7088.2	11965.3	5242
978	7233.2	11309.2	4232.5		7233.2	11309.2	4232.5
979	7980.1	14626.2	5337		7980.1	14626.2	5337
980	7310	10684.5	4605.7		7310	10684.5	4605.7
981	12043.6	18000.6	6723.6		12043.6	18000.6	6723.6
982	9939.2	14538.9	5893.8		9939.2	14538.9	5893.8
983	12440.9	17452.5	7098.4		12440.9	17452.5	7098.4
984	7756.2	12078	5119.1		7756.2	12078	5119.1
985	7832.9	13028.5	5787.4		7832.9	13028.5	5787.4
986	5374.2	9949.4	4051.8		5374.2	9949.4	4051.8
987	7109.6	8486.9	2893.5		7109.6	8486.9	2893.5
988	5606.9	8403.1	2981.9		5606.9	8403.1	2981.9
989	7277.8	11541.5	4650		7277.8	11541.5	4650
990	6274.3	11949.4	4763.1		6274.3	11949.4	4763.1
991	11555.1	18748.6	8436.4		11555.1	18748.6	8436.4
992	3804.1	6687.8	2611.9		3804.1	6687.8	2611.9
993	9364.6	14297.2	5899.4		9364.6	14297.2	5899.4
994	7527.7	12234.3	5031.1		7527.7	12234.3	5031.1
995	7338.4	12841.3	4556		7338.4	12841.3	4556
996	5484.2	8311.3	3531.7		5484.2	8311.3	3531.7
997	6457	9995.4	4117.4		6457	9995.4	4117.4
998	8256.5	13366.9	5564.3		8256.5	13366.9	5564.3
999	9927.3	15217.8	6108.4		9927.3	15217.8	6108.4
1000	5994.7	11306	4048.4		5994.7	11306	4048.4

## Sheet: Don bleed
No.	Dd	Fd	Ad		Dd-bg	Fd-bg	Ad-bg		selection	donor sel	FRET sel	acceptor sel				min	max
1	2420110	474571	8560.1		2.41279e+06	462825	3739.8		TRUE	2.41279e+06	462825	3739.8		cutoffs	donor	1000000	100000000
2	86527.6	32051.6	7808.5		79212.4	20305.5	2988.2		FALSE	#N/A	#N/A	#N/A			FRET	1	100000000
3	6610010	1268540	10328.8		6.60269e+06	1.25679e+06	5508.5		TRUE	6.60269e+06	1.25679e+06	5508.5			acceptor	1	100000000
4	1587110	304932	3840.5		1.57979e+06	293186	-979.8		FALSE	#N/A	#N/A	#N/A
5	1057560	214860	8515.5		1.05024e+06	203114	3695.2		TRUE	1.05024e+06	203114	3695.2			slope	intercept
6	2583910	498541	5929.5		2.57659e+06	486795	1109.2		TRUE	2.57659e+06	486795	1109.2		S1	0.189151	5222.86
7	181007	45575.1	5152.2		173692	33829	331.9		FALSE	#N/A	#N/A	#N/A		S3	-0.00259077	18767.2
8	44128.1	27184.9	9358.3		36812.8	15438.8	4538		FALSE	#N/A	#N/A	#N/A
9	405035	91118.8	7407.4		397720	79372.7	2587.1		FALSE	#N/A	#N/A	#N/A
10	4034340	779861	9130.2		4.02702e+06	768115	4309.9		TRUE	4.02702e+06	768115	4309.9
11	2964920	579685	7745.4		2.9576e+06	567939	2925.1		TRUE	2.9576e+06	567939	2925.1
12	53583.2	18897.3	4761.7		46267.9	7151.2	-58.6		FALSE	#N/A	#N/A	#N/A
13	63567.3	27675.1	7623.5		56252.1	15929	2803.2		FALSE	#N/A	#N/A	#N/A
14	1014570	201304	5241.1		1.00725e+06	189558	420.8		TRUE	1.00725e+06	189558	420.8
15	38426.7	22317.4	6392.9		31111.4	10571.3	1572.6		FALSE	#N/A	#N/A	#N/A
16	3556500	676461	3843.6		3.54918e+06	664715	-976.7		FALSE	#N/A	#N/A	#N/A
17	6801560	1288530	5278.9		6.79424e+06	1.27678e+06	458.6		TRUE	6.79424e+06	1.27678e+06	458.6
18	1111380	218790	4552.5		1.10406e+06	207044	-267.8		FALSE	#N/A	#N/A	#N/A
19	2245200	433664	4524.9		2.23788e+06	421918	-295.4		FALSE	#N/A	#N/A	#N/A
20	6231570	1197340	8369.4		6.22425e+06	1.18559e+06	3549.1		TRUE	6.22425e+06	1.18559e+06	3549.1
21	2226430	431618	4289		2.21911e+06	419872	-531.3		FALSE	#N/A	#N/A	#N/A
22	69505.9	28638.3	7906.4		62190.6	16892.2	3086.1		FALSE	#N/A	#N/A	#N/A
23	934119	186119	5812.3		926804	174373	992		FALSE	#N/A	#N/A	#N/A
24	1795150	348800	4843.5		1.78783e+06	337054	23.2		TRUE	1.78783e+06	337054	23.2
25	878995	179127	6542.3		871680	167381	1722		FALSE	#N/A	#N/A	#N/A
26	519531	105593	4138.5		512216	93846.9	-681.8		FALSE	#N/A	#N/A	#N/A
27	172862	44809.3	5810.9		165547	33063.2	990.6		FALSE	#N/A	#N/A	#N/A
28	54038.2	27518.6	8735.7		46722.9	15772.5	3915.4		FALSE	#N/A	#N/A	#N/A
29	596887	127874	7484.1		589572	116128	2663.8		FALSE	#N/A	#N/A	#N/A
30	236616	49998.2	2825.3		229301	38252.1	-1995		FALSE	#N/A	#N/A	#N/A
31	89881.1	29840.3	6028.3		82565.9	18094.2	1208		FALSE	#N/A	#N/A	#N/A
32	10922200	2090770	18746.3		1.09149e+07	2.07902e+06	13926		TRUE	1.09149e+07	2.07902e+06	13926
33	1416490	279668	6247.7		1.40917e+06	267922	1427.4		TRUE	1.40917e+06	267922	1427.4
34	5218440	1008150	11289.9		5.21112e+06	996404	6469.6		TRUE	5.21112e+06	996404	6469.6
35	1769770	357413	9831.3		1.76245e+06	345667	5011		TRUE	1.76245e+06	345667	5011
36	62516.9	22264.8	5309.9		55201.7	10518.7	489.6		FALSE	#N/A	#N/A	#N/A
37	130846	35506.3	4273.2		123531	23760.2	-547.1		FALSE	#N/A	#N/A	#N/A
38	41371.3	28768.3	9196.8		34056.1	17022.2	4376.5		FALSE	#N/A	#N/A	#N/A
39	1821400	362574	7779.8		1.81408e+06	350828	2959.5		TRUE	1.81408e+06	350828	2959.5
40	49054.8	30746.2	10467.6		41739.6	19000.1	5647.3		FALSE	#N/A	#N/A	#N/A
41	5313290	1014520	9916.2		5.30597e+06	1.00277e+06	5095.9		TRUE	5.30597e+06	1.00277e+06	5095.9
42	2707930	527332	5551		2.70061e+06	515586	730.7		TRUE	2.70061e+06	515586	730.7
43	1738110	339866	5629		1.73079e+06	328120	808.7		TRUE	1.73079e+06	328120	808.7
44	72369.6	20749.8	3136.7		65054.4	9003.7	-1683.6		FALSE	#N/A	#N/A	#N/A
45	485678	114197	10315.6		478363	102451	5495.3		FALSE	#N/A	#N/A	#N/A
46	8092670	1543690	6504.4		8.08535e+06	1.53194e+06	1684.1		TRUE	8.08535e+06	1.53194e+06	1684.1
47	6944700	1328580	7490.6		6.93738e+06	1.31683e+06	2670.3		TRUE	6.93738e+06	1.31683e+06	2670.3
48	3843370	737394	4483.9		3.83605e+06	725648	-336.4		FALSE	#N/A	#N/A	#N/A
49	78692.8	26401.9	4791.2		71377.6	14655.8	-29.1		FALSE	#N/A	#N/A	#N/A
50	39087.4	23157.1	7251.5		31772.2	11411	2431.2		FALSE	#N/A	#N/A	#N/A
51	47041	17263.1	4345.6		39725.8	5517	-474.7		FALSE	#N/A	#N/A	#N/A
52	65091	20813.1	3049.3		57775.8	9067	-1771		FALSE	#N/A	#N/A	#N/A
53	176330	51885.7	9199.1		169015	40139.6	4378.8		FALSE	#N/A	#N/A	#N/A
54	7768460	1474260	7290		7.76114e+06	1.46251e+06	2469.7		TRUE	7.76114e+06	1.46251e+06	2469.7
55	303053	75300.4	7862.4		295738	63554.3	3042.1		FALSE	#N/A	#N/A	#N/A
56	80642	25770.1	5190.1		73326.8	14024	369.8		FALSE	#N/A	#N/A	#N/A
57	2597740	508285	8738.8		2.59042e+06	496539	3918.5		TRUE	2.59042e+06	496539	3918.5
58	109556	32433.4	5524.9		102241	20687.3	704.6		FALSE	#N/A	#N/A	#N/A
59	5120200	980335	7435.8		5.11288e+06	968589	2615.5		TRUE	5.11288e+06	968589	2615.5
60	7223420	1395890	10309.5		7.2161e+06	1.38414e+06	5489.2		TRUE	7.2161e+06	1.38414e+06	5489.2
61	2851920	548956	5556.1		2.8446e+06	537210	735.8		TRUE	2.8446e+06	537210	735.8
62	7948890	1537310	11484.6		7.94157e+06	1.52556e+06	6664.3		TRUE	7.94157e+06	1.52556e+06	6664.3
63	180767	53798.3	9019.1		173452	42052.2	4198.8		FALSE	#N/A	#N/A	#N/A
64	167046	40886.4	4178.2		159731	29140.3	-642.1		FALSE	#N/A	#N/A	#N/A
65	7144340	1370410	6603.4		7.13702e+06	1.35866e+06	1783.1		TRUE	7.13702e+06	1.35866e+06	1783.1
66	669321	146241	9347.9		662006	134495	4527.6		FALSE	#N/A	#N/A	#N/A
67	3079660	598506	8738.4		3.07234e+06	586760	3918.1		TRUE	3.07234e+06	586760	3918.1
68	349942	76849	6313.3		342627	65102.9	1493		FALSE	#N/A	#N/A	#N/A
69	1914940	375264	5170.6		1.90762e+06	363518	350.3		TRUE	1.90762e+06	363518	350.3
70	5786730	1124400	8395		5.77941e+06	1.11265e+06	3574.7		TRUE	5.77941e+06	1.11265e+06	3574.7
71	56600.9	20681.6	68234.9		49285.7	8935.5	63414.6		FALSE	#N/A	#N/A	#N/A
72	3845220	747225	9993.4		3.8379e+06	735479	5173.1		TRUE	3.8379e+06	735479	5173.1
73	352703	76358.6	4924.2		345388	64612.5	103.9		FALSE	#N/A	#N/A	#N/A
74	5457510	1039000	8559.9		5.45019e+06	1.02725e+06	3739.6		TRUE	5.45019e+06	1.02725e+06	3739.6
75	180064	40758.2	3574.6		172749	29012.1	-1245.7		FALSE	#N/A	#N/A	#N/A
76	79836.1	33303	8748.6		72520.9	21556.9	3928.3		FALSE	#N/A	#N/A	#N/A
77	274694	67978.9	8061.1		267379	56232.8	3240.8		FALSE	#N/A	#N/A	#N/A
78	4205660	799559	6297.3		4.19834e+06	787813	1477		TRUE	4.19834e+06	787813	1477
79	6429220	1214820	5405.4		6.4219e+06	1.20307e+06	585.1		TRUE	6.4219e+06	1.20307e+06	585.1
80	43946.5	17011.9	4113.8		36631.2	5265.8	-706.5		FALSE	#N/A	#N/A	#N/A
81	1534720	304440	7305.4		1.5274e+06	292694	2485.1		TRUE	1.5274e+06	292694	2485.1
82	6607720	1270110	8523.4		6.6004e+06	1.25836e+06	3703.1		TRUE	6.6004e+06	1.25836e+06	3703.1
83	1021120	209206	7576.6		1.0138e+06	197460	2756.3		TRUE	1.0138e+06	197460	2756.3
84	982055	195189	3384.1		974740	183443	-1436.2		FALSE	#N/A	#N/A	#N/A
85	1212200	244030	4905.2		1.20488e+06	232284	84.9		TRUE	1.20488e+06	232284	84.9
86	8481210	1618320	9221.8		8.47389e+06	1.60657e+06	4401.5		TRUE	8.47389e+06	1.60657e+06	4401.5
87	135360	36713	5425.5		128045	24966.9	605.2		FALSE	#N/A	#N/A	#N/A
88	1524160	301016	5689.6		1.51684e+06	289270	869.3		TRUE	1.51684e+06	289270	869.3
89	5162630	997225	11209.7		5.15531e+06	985479	6389.4		TRUE	5.15531e+06	985479	6389.4
90	158693	44217.5	6991.2		151378	32471.4	2170.9		FALSE	#N/A	#N/A	#N/A
91	8711490	1678490	10035.9		8.70417e+06	1.66674e+06	5215.6		TRUE	8.70417e+06	1.66674e+06	5215.6
92	82130.3	29992.2	6924.4		74815.1	18246.1	2104.1		FALSE	#N/A	#N/A	#N/A
93	8221910	1584160	11595.9		8.21459e+06	1.57241e+06	6775.6		TRUE	8.21459e+06	1.57241e+06	6775.6
94	47230.1	18200.7	4299.2		39914.8	6454.6	-521.1		FALSE	#N/A	#N/A	#N/A
95	1940460	377903	3592.5		1.93314e+06	366157	-1227.8		FALSE	#N/A	#N/A	#N/A
96	5949780	1138350	7293.4		5.94246e+06	1.1266e+06	2473.1		TRUE	5.94246e+06	1.1266e+06	2473.1
97	7914270	1518110	8349.8		7.90695e+06	1.50636e+06	3529.5		TRUE	7.90695e+06	1.50636e+06	3529.5
98	2105920	415414	8776.4		2.0986e+06	403668	3956.1		TRUE	2.0986e+06	403668	3956.1
99	5018950	962465	7883		5.01163e+06	950719	3062.7		TRUE	5.01163e+06	950719	3062.7
100	466741	93911.1	2913.4		459426	82165	-1906.9		FALSE	#N/A	#N/A	#N/A
101	847264	171044	5155		839949	159298	334.7		FALSE	#N/A	#N/A	#N/A
102	51124.7	32200.2	10319		43809.4	20454.1	5498.7		FALSE	#N/A	#N/A	#N/A
103	737662	148280	3739.7		730347	136534	-1080.6		FALSE	#N/A	#N/A	#N/A
104	78442.1	26484.5	5390.7		71126.9	14738.4	570.4		FALSE	#N/A	#N/A	#N/A
105	75121.3	29156.1	7459.2		67806.1	17410	2638.9		FALSE	#N/A	#N/A	#N/A
106	61806.1	26984.9	7374.5		54490.8	15238.8	2554.2		FALSE	#N/A	#N/A	#N/A
107	313929	53934	159835		306614	42187.9	155015		FALSE	#N/A	#N/A	#N/A
108	959638	196034	8579.7		952323	184288	3759.4		FALSE	#N/A	#N/A	#N/A
109	1269030	251901	5662.8		1.26171e+06	240155	842.5		TRUE	1.26171e+06	240155	842.5
110	3890820	742925	4164		3.8835e+06	731179	-656.3		FALSE	#N/A	#N/A	#N/A
111	998453	208817	10479.2		991138	197071	5658.9		FALSE	#N/A	#N/A	#N/A
112	4988870	963471	10872.2		4.98155e+06	951725	6051.9		TRUE	4.98155e+06	951725	6051.9
113	430130	93986	6507.4		422815	82239.9	1687.1		FALSE	#N/A	#N/A	#N/A
114	69842.2	21840.8	3945.7		62526.9	10094.7	-874.6		FALSE	#N/A	#N/A	#N/A
115	3436920	663294	4652.3		3.4296e+06	651548	-168		FALSE	#N/A	#N/A	#N/A
116	1145520	224273	4908.7		1.1382e+06	212527	88.4		TRUE	1.1382e+06	212527	88.4
117	60794.2	22609	5564.2		53478.9	10862.9	743.9		FALSE	#N/A	#N/A	#N/A
118	126722	42527.1	8341.7		119407	30781	3521.4		FALSE	#N/A	#N/A	#N/A
119	7007820	1336700	10592.2		7.0005e+06	1.32495e+06	5771.9		TRUE	7.0005e+06	1.32495e+06	5771.9
120	124768	42772.4	9839		117453	31026.3	5018.7		FALSE	#N/A	#N/A	#N/A
121	3676390	710577	9235.4		3.66907e+06	698831	4415.1		TRUE	3.66907e+06	698831	4415.1
122	5687330	1085250	6473.1		5.68001e+06	1.0735e+06	1652.8		TRUE	5.68001e+06	1.0735e+06	1652.8
123	4136850	788754	7062.3		4.12953e+06	777008	2242		TRUE	4.12953e+06	777008	2242
124	2146820	420927	6594.2		2.1395e+06	409181	1773.9		TRUE	2.1395e+06	409181	1773.9
125	285615	72108	8612.5		278300	60361.9	3792.2		FALSE	#N/A	#N/A	#N/A
126	1622020	316704	5182.2		1.6147e+06	304958	361.9		TRUE	1.6147e+06	304958	361.9
127	5938110	1136530	7678.3		5.93079e+06	1.12478e+06	2858		TRUE	5.93079e+06	1.12478e+06	2858
128	2842610	557286	8947.4		2.83529e+06	545540	4127.1		TRUE	2.83529e+06	545540	4127.1
129	479091	95284.7	1772.5		471776	83538.6	-3047.8		FALSE	#N/A	#N/A	#N/A
130	1805150	357731	10441.4		1.79783e+06	345985	5621.1		TRUE	1.79783e+06	345985	5621.1
131	59202.4	18245.9	3479.7		51887.2	6499.8	-1340.6		FALSE	#N/A	#N/A	#N/A
132	2018390	397373	4882.4		2.01107e+06	385627	62.1		TRUE	2.01107e+06	385627	62.1
133	601188	122079	4936		593873	110333	115.7		FALSE	#N/A	#N/A	#N/A
134	65763.8	21859.1	3283.7		58448.6	10113	-1536.6		FALSE	#N/A	#N/A	#N/A
135	2412290	466075	4755.2		2.40497e+06	454329	-65.1		FALSE	#N/A	#N/A	#N/A
136	63038.5	26997	6158.5		55723.2	15250.9	1338.2		FALSE	#N/A	#N/A	#N/A
137	6824980	1301660	9822.9		6.81766e+06	1.28991e+06	5002.6		TRUE	6.81766e+06	1.28991e+06	5002.6
138	49325.3	28496.2	9316.7		42010.1	16750.1	4496.4		FALSE	#N/A	#N/A	#N/A
139	3540990	676086	5445.8		3.53367e+06	664340	625.5		TRUE	3.53367e+06	664340	625.5
140	90389.6	35654.8	8698.2		83074.4	23908.7	3877.9		FALSE	#N/A	#N/A	#N/A
141	71152.2	28636.4	6755.9		63836.9	16890.3	1935.6		FALSE	#N/A	#N/A	#N/A
142	3661350	708735	4878.3		3.65403e+06	696989	58		TRUE	3.65403e+06	696989	58
143	224705	48193.2	2675.2		217390	36447.1	-2145.1		FALSE	#N/A	#N/A	#N/A
144	97457.9	34056.6	8847.5		90142.6	22310.5	4027.2		FALSE	#N/A	#N/A	#N/A
145	4056740	790614	10124.5		4.04942e+06	778868	5304.2		TRUE	4.04942e+06	778868	5304.2
146	4834690	918486	7381.3		4.82737e+06	906740	2561		TRUE	4.82737e+06	906740	2561
147	7664450	1472380	13484.9		7.65713e+06	1.46063e+06	8664.6		TRUE	7.65713e+06	1.46063e+06	8664.6
148	3851790	757311	13410.6		3.84447e+06	745565	8590.3		TRUE	3.84447e+06	745565	8590.3
149	1558370	304906	5323.9		1.55105e+06	293160	503.6		TRUE	1.55105e+06	293160	503.6
150	326974	74934.1	7023.5		319659	63188	2203.2		FALSE	#N/A	#N/A	#N/A
151	2050880	396602	5633.6		2.04356e+06	384856	813.3		TRUE	2.04356e+06	384856	813.3
152	4398030	840983	5746.3		4.39071e+06	829237	926		TRUE	4.39071e+06	829237	926
153	4063720	782034	8448.5		4.0564e+06	770288	3628.2		TRUE	4.0564e+06	770288	3628.2
154	8057410	1541670	5820.1		8.05009e+06	1.52992e+06	999.8		TRUE	8.05009e+06	1.52992e+06	999.8
155	3386670	655321	5613.2		3.37935e+06	643575	792.9		TRUE	3.37935e+06	643575	792.9
156	5628670	1080940	7347.7		5.62135e+06	1.06919e+06	2527.4		TRUE	5.62135e+06	1.06919e+06	2527.4
157	477988	102895	6089.6		470673	91148.9	1269.3		FALSE	#N/A	#N/A	#N/A
158	320157	77169.6	8022		312842	65423.5	3201.7		FALSE	#N/A	#N/A	#N/A
159	614010	122358	2779.7		606695	110612	-2040.6		FALSE	#N/A	#N/A	#N/A
160	44063.1	17718.6	4424.3		36747.8	5972.5	-396		FALSE	#N/A	#N/A	#N/A
161	94500.5	33766.8	6716.4		87185.2	22020.7	1896.1		FALSE	#N/A	#N/A	#N/A
162	56932.8	18814.2	3941.1		49617.6	7068.1	-879.2		FALSE	#N/A	#N/A	#N/A
163	43822.3	19745.7	5625.9		36507.1	7999.6	805.6		FALSE	#N/A	#N/A	#N/A
164	2576270	507659	8976.4		2.56895e+06	495913	4156.1		TRUE	2.56895e+06	495913	4156.1
165	464016	94656	2828.6		456701	82909.9	-1991.7		FALSE	#N/A	#N/A	#N/A
166	55582.6	18562.8	3717.7		48267.3	6816.7	-1102.6		FALSE	#N/A	#N/A	#N/A
167	60477.4	25473.4	5811.3		53162.2	13727.3	991		FALSE	#N/A	#N/A	#N/A
168	3350160	648129	7362.6		3.34284e+06	636383	2542.3		TRUE	3.34284e+06	636383	2542.3
169	8386040	1609860	8754.6		8.37872e+06	1.59811e+06	3934.3		TRUE	8.37872e+06	1.59811e+06	3934.3
170	360827	84395.4	8255		353512	72649.3	3434.7		FALSE	#N/A	#N/A	#N/A
171	64205.7	23768.4	6206.4		56890.4	12022.3	1386.1		FALSE	#N/A	#N/A	#N/A
172	51830.5	32389.8	10829.4		44515.2	20643.7	6009.1		FALSE	#N/A	#N/A	#N/A
173	3220760	607618	3630.9		3.21344e+06	595872	-1189.4		FALSE	#N/A	#N/A	#N/A
174	35435	18462.9	6542.7		28119.8	6716.8	1722.4		FALSE	#N/A	#N/A	#N/A
175	66632.7	28961.2	8067.4		59317.4	17215.1	3247.1		FALSE	#N/A	#N/A	#N/A
176	3340800	636806	5602.1		3.33348e+06	625060	781.8		TRUE	3.33348e+06	625060	781.8
177	236951	68437.4	11475.9		229636	56691.3	6655.6		FALSE	#N/A	#N/A	#N/A
178	47405.9	16666.3	3570.1		40090.7	4920.2	-1250.2		FALSE	#N/A	#N/A	#N/A
179	5144120	993757	6918.2		5.1368e+06	982011	2097.9		TRUE	5.1368e+06	982011	2097.9
180	1987100	391209	7704.3		1.97978e+06	379463	2884		TRUE	1.97978e+06	379463	2884
181	2011520	391207	5103.1		2.0042e+06	379461	282.8		TRUE	2.0042e+06	379461	282.8
182	293670	65175.7	4062.6		286355	53429.6	-757.7		FALSE	#N/A	#N/A	#N/A
183	2402210	468522	6280.9		2.39489e+06	456776	1460.6		TRUE	2.39489e+06	456776	1460.6
184	1673040	327576	5623.3		1.66572e+06	315830	803		TRUE	1.66572e+06	315830	803
185	221309	49442.7	2925.9		213994	37696.6	-1894.4		FALSE	#N/A	#N/A	#N/A
186	42622.1	18505.8	5254.4		35306.8	6759.7	434.1		FALSE	#N/A	#N/A	#N/A
187	276403	61266.5	4030.1		269088	49520.4	-790.2		FALSE	#N/A	#N/A	#N/A
188	723891	146520	3573		716576	134774	-1247.3		FALSE	#N/A	#N/A	#N/A
189	2340110	461222	10136.6		2.33279e+06	449476	5316.3		TRUE	2.33279e+06	449476	5316.3
190	48097.7	29258.5	9521.2		40782.4	17512.4	4700.9		FALSE	#N/A	#N/A	#N/A
191	1627310	321501	7300.8		1.61999e+06	309755	2480.5		TRUE	1.61999e+06	309755	2480.5
192	2761960	530666	2969.4		2.75464e+06	518920	-1850.9		FALSE	#N/A	#N/A	#N/A
193	689746	142866	7341.1		682431	131120	2520.8		FALSE	#N/A	#N/A	#N/A
194	245764	55314	4082		238449	43567.9	-738.3		FALSE	#N/A	#N/A	#N/A
195	167380	38066.3	3487.7		160065	26320.2	-1332.6		FALSE	#N/A	#N/A	#N/A
196	6389420	1208190	6291.5		6.3821e+06	1.19644e+06	1471.2		TRUE	6.3821e+06	1.19644e+06	1471.2
197	969506	195978	4718.7		962191	184232	-101.6		FALSE	#N/A	#N/A	#N/A
198	5462050	1047210	8855		5.45473e+06	1.03546e+06	4034.7		TRUE	5.45473e+06	1.03546e+06	4034.7
199	4983470	960664	8542.4		4.97615e+06	948918	3722.1		TRUE	4.97615e+06	948918	3722.1
200	880806	177595	3999.5		873491	165849	-820.8		FALSE	#N/A	#N/A	#N/A
201	1244990	254613	8601		1.23767e+06	242867	3780.7		TRUE	1.23767e+06	242867	3780.7
202	4541550	883455	11691		4.53423e+06	871709	6870.7		TRUE	4.53423e+06	871709	6870.7
203	230714	61590	7929		223399	49843.9	3108.7		FALSE	#N/A	#N/A	#N/A
204	3404010	658622	7449.8		3.39669e+06	646876	2629.5		TRUE	3.39669e+06	646876	2629.5
205	6956670	1329160	5233.5		6.94935e+06	1.31741e+06	413.2		TRUE	6.94935e+06	1.31741e+06	413.2
206	138989	34545.5	3903.6		131674	22799.4	-916.7		FALSE	#N/A	#N/A	#N/A
207	305058	75102	8641.5		297743	63355.9	3821.2		FALSE	#N/A	#N/A	#N/A
208	1267180	247945	3369.3		1.25986e+06	236199	-1451		FALSE	#N/A	#N/A	#N/A
209	39201.9	22389.3	6540.2		31886.7	10643.2	1719.9		FALSE	#N/A	#N/A	#N/A
210	463842	101038	6183.5		456527	89291.9	1363.2		FALSE	#N/A	#N/A	#N/A
211	5399480	1038990	6205.1		5.39216e+06	1.02724e+06	1384.8		TRUE	5.39216e+06	1.02724e+06	1384.8
212	108860	35586.5	6498		101545	23840.4	1677.7		FALSE	#N/A	#N/A	#N/A
213	1304190	259191	4122.4		1.29687e+06	247445	-697.9		FALSE	#N/A	#N/A	#N/A
214	1025940	204342	5828.3		1.01862e+06	192596	1008		TRUE	1.01862e+06	192596	1008
215	2680730	509698	3700.6		2.67341e+06	497952	-1119.7		FALSE	#N/A	#N/A	#N/A
216	6960590	1321110	6192.5		6.95327e+06	1.30936e+06	1372.2		TRUE	6.95327e+06	1.30936e+06	1372.2
217	4884740	944531	8064.7		4.87742e+06	932785	3244.4		TRUE	4.87742e+06	932785	3244.4
218	173763	40423.7	2909.4		166448	28677.6	-1910.9		FALSE	#N/A	#N/A	#N/A
219	38721.3	22371	6889.9		31406.1	10624.9	2069.6		FALSE	#N/A	#N/A	#N/A
220	149959	41563	6797.8		142644	29816.9	1977.5		FALSE	#N/A	#N/A	#N/A
221	139643	39538.7	7329.1		132328	27792.6	2508.8		FALSE	#N/A	#N/A	#N/A
222	107768	35492.9	8109.7		100453	23746.8	3289.4		FALSE	#N/A	#N/A	#N/A
223	4556900	878254	7389.9		4.54958e+06	866508	2569.6		TRUE	4.54958e+06	866508	2569.6
224	2823870	553403	7331.3		2.81655e+06	541657	2511		TRUE	2.81655e+06	541657	2511
225	224395	58968.5	7619.5		217080	47222.4	2799.2		FALSE	#N/A	#N/A	#N/A
226	32738.3	18111.5	4718		25423	6365.4	-102.3		FALSE	#N/A	#N/A	#N/A
227	759342	156841	5910.4		752027	145095	1090.1		FALSE	#N/A	#N/A	#N/A
228	3589020	693114	6618.9		3.5817e+06	681368	1798.6		TRUE	3.5817e+06	681368	1798.6
229	2540700	487226	4283.5		2.53338e+06	475480	-536.8		FALSE	#N/A	#N/A	#N/A
230	165772	48616.4	7600.5		158457	36870.3	2780.2		FALSE	#N/A	#N/A	#N/A
231	45129.4	21256.8	5976.7		37814.2	9510.7	1156.4		FALSE	#N/A	#N/A	#N/A
232	773176	155099	2645		765861	143353	-2175.3		FALSE	#N/A	#N/A	#N/A
233	98971.8	37789.2	9347.5		91656.6	26043.1	4527.2		FALSE	#N/A	#N/A	#N/A
234	7553510	1448660	11188.1		7.54619e+06	1.43691e+06	6367.8		TRUE	7.54619e+06	1.43691e+06	6367.8
235	84715.6	27572.7	5212.9		77400.4	15826.6	392.6		FALSE	#N/A	#N/A	#N/A
236	3934920	757833	6506.8		3.9276e+06	746087	1686.5		TRUE	3.9276e+06	746087	1686.5
237	227169	48424	2074		219854	36677.9	-2746.3		FALSE	#N/A	#N/A	#N/A
238	33900.2	17256.2	5818.7		26584.9	5510.1	998.4		FALSE	#N/A	#N/A	#N/A
239	63410.1	20144.7	3751.6		56094.8	8398.6	-1068.7		FALSE	#N/A	#N/A	#N/A
240	66984.5	24805.8	5606		59669.2	13059.7	785.7		FALSE	#N/A	#N/A	#N/A
241	4572910	866457	6218.7		4.56559e+06	854711	1398.4		TRUE	4.56559e+06	854711	1398.4
242	7557560	1452100	7652		7.55024e+06	1.44035e+06	2831.7		TRUE	7.55024e+06	1.44035e+06	2831.7
243	49072.1	17941.5	4531		41756.8	6195.4	-289.3		FALSE	#N/A	#N/A	#N/A
244	5356340	1018360	6277.4		5.34902e+06	1.00661e+06	1457.1		TRUE	5.34902e+06	1.00661e+06	1457.1
245	47938.3	22604.6	6387.4		40623.1	10858.5	1567.1		FALSE	#N/A	#N/A	#N/A
246	66706.8	33223.1	10869.8		59391.6	21477	6049.5		FALSE	#N/A	#N/A	#N/A
247	41394.4	21039.5	6752.5		34079.2	9293.4	1932.2		FALSE	#N/A	#N/A	#N/A
248	2132630	407596	3869.2		2.12531e+06	395850	-951.1		FALSE	#N/A	#N/A	#N/A
249	7105410	1345760	7029.9		7.09809e+06	1.33401e+06	2209.6		TRUE	7.09809e+06	1.33401e+06	2209.6
250	2967690	577308	3900.5		2.96037e+06	565562	-919.8		FALSE	#N/A	#N/A	#N/A
251	612114	131168	8047.7		604799	119422	3227.4		FALSE	#N/A	#N/A	#N/A
252	84624.5	29831.5	5896.1		77309.2	18085.4	1075.8		FALSE	#N/A	#N/A	#N/A
253	2835460	542711	2657.6		2.82814e+06	530965	-2162.7		FALSE	#N/A	#N/A	#N/A
254	55611.6	17841	3497		48296.3	6094.9	-1323.3		FALSE	#N/A	#N/A	#N/A
255	2739780	525527	5524.1		2.73246e+06	513781	703.8		TRUE	2.73246e+06	513781	703.8
256	4851200	935623	10006.7		4.84388e+06	923877	5186.4		TRUE	4.84388e+06	923877	5186.4
257	2266150	444764	6703.3		2.25883e+06	433018	1883		TRUE	2.25883e+06	433018	1883
258	159130	44380	7288.9		151815	32633.9	2468.6		FALSE	#N/A	#N/A	#N/A
259	3982520	758911	4836.4		3.9752e+06	747165	16.1		TRUE	3.9752e+06	747165	16.1
260	2345790	465953	10565.3		2.33847e+06	454207	5745		TRUE	2.33847e+06	454207	5745
261	2040830	395670	5959.4		2.03351e+06	383924	1139.1		TRUE	2.03351e+06	383924	1139.1
262	4367790	838927	7578.7		4.36047e+06	827181	2758.4		TRUE	4.36047e+06	827181	2758.4
263	1945830	384239	4082.6		1.93851e+06	372493	-737.7		FALSE	#N/A	#N/A	#N/A
264	2294960	449252	6635.7		2.28764e+06	437506	1815.4		TRUE	2.28764e+06	437506	1815.4
265	7089380	1353160	6234.2		7.08206e+06	1.34141e+06	1413.9		TRUE	7.08206e+06	1.34141e+06	1413.9
266	56279.5	19616.6	4728.7		48964.2	7870.5	-91.6		FALSE	#N/A	#N/A	#N/A
267	2649780	512482	6041.2		2.64246e+06	500736	1220.9		TRUE	2.64246e+06	500736	1220.9
268	552070	122901	8152.7		544755	111155	3332.4		FALSE	#N/A	#N/A	#N/A
269	2608610	500207	5669.5		2.60129e+06	488461	849.2		TRUE	2.60129e+06	488461	849.2
270	100304	27429.1	4339.2		92988.8	15683	-481.1		FALSE	#N/A	#N/A	#N/A
271	5226660	1005300	6977.5		5.21934e+06	993554	2157.2		TRUE	5.21934e+06	993554	2157.2
272	493663	98794.7	1946.9		486348	87048.6	-2873.4		FALSE	#N/A	#N/A	#N/A
273	340085	74718.6	5446.2		332770	62972.5	625.9		FALSE	#N/A	#N/A	#N/A
274	6186730	1187310	8110.7		6.17941e+06	1.17556e+06	3290.4		TRUE	6.17941e+06	1.17556e+06	3290.4
275	8595340	1634360	10097		8.58802e+06	1.62261e+06	5276.7		TRUE	8.58802e+06	1.62261e+06	5276.7
276	44453.9	18949.6	4735.2		37138.7	7203.5	-85.1		FALSE	#N/A	#N/A	#N/A
277	7053950	1347910	5301.9		7.04663e+06	1.33616e+06	481.6		TRUE	7.04663e+06	1.33616e+06	481.6
278	2834790	554178	9838.5		2.82747e+06	542432	5018.2		TRUE	2.82747e+06	542432	5018.2
279	2110700	414979	5151.9		2.10338e+06	403233	331.6		TRUE	2.10338e+06	403233	331.6
280	1139840	223173	3132.4		1.13252e+06	211427	-1687.9		FALSE	#N/A	#N/A	#N/A
281	42074.1	95615.9	41944.8		34758.8	83869.8	37124.5		FALSE	#N/A	#N/A	#N/A
282	3938490	758108	4567.2		3.93117e+06	746362	-253.1		FALSE	#N/A	#N/A	#N/A
283	46067.7	20322.3	5767.7		38752.4	8576.2	947.4		FALSE	#N/A	#N/A	#N/A
284	295267	73435.2	8572.7		287952	61689.1	3752.4		FALSE	#N/A	#N/A	#N/A
285	2196670	429216	7433.2		2.18935e+06	417470	2612.9		TRUE	2.18935e+06	417470	2612.9
286	3950910	765008	7589.2		3.94359e+06	753262	2768.9		TRUE	3.94359e+06	753262	2768.9
287	256469	60009.4	6305.1		249154	48263.3	1484.8		FALSE	#N/A	#N/A	#N/A
288	916745	185087	6477.6		909430	173341	1657.3		FALSE	#N/A	#N/A	#N/A
289	156886	49767.4	8825.2		149571	38021.3	4004.9		FALSE	#N/A	#N/A	#N/A
290	7013870	1339980	11360.2		7.00655e+06	1.32823e+06	6539.9		TRUE	7.00655e+06	1.32823e+06	6539.9
291	1708270	327380	3344.9		1.70095e+06	315634	-1475.4		FALSE	#N/A	#N/A	#N/A
292	7421810	1404940	8298.7		7.41449e+06	1.39319e+06	3478.4		TRUE	7.41449e+06	1.39319e+06	3478.4
293	61221.1	21007.7	4547.2		53905.8	9261.6	-273.1		FALSE	#N/A	#N/A	#N/A
294	36365.3	15220.4	3976.4		29050.1	3474.3	-843.9		FALSE	#N/A	#N/A	#N/A
295	8239520	1573990	8172.2		8.2322e+06	1.56224e+06	3351.9		TRUE	8.2322e+06	1.56224e+06	3351.9
296	7092960	1356410	7152.7		7.08564e+06	1.34466e+06	2332.4		TRUE	7.08564e+06	1.34466e+06	2332.4
297	2761680	538182	5592.8		2.75436e+06	526436	772.5		TRUE	2.75436e+06	526436	772.5
298	59453.8	26251.3	7501.2		52138.6	14505.2	2680.9		FALSE	#N/A	#N/A	#N/A
299	2573800	497125	5081.9		2.56648e+06	485379	261.6		TRUE	2.56648e+06	485379	261.6
300	2820360	542143	6919		2.81304e+06	530397	2098.7		TRUE	2.81304e+06	530397	2098.7
301	6011000	1159350	10954.3		6.00368e+06	1.1476e+06	6134		TRUE	6.00368e+06	1.1476e+06	6134
302	1870310	362512	4061.2		1.86299e+06	350766	-759.1		FALSE	#N/A	#N/A	#N/A
303	5155370	996738	10334.2		5.14805e+06	984992	5513.9		TRUE	5.14805e+06	984992	5513.9
304	41538.5	28094	9219		34223.2	16347.9	4398.7		FALSE	#N/A	#N/A	#N/A
305	6429550	1221790	6930.9		6.42223e+06	1.21004e+06	2110.6		TRUE	6.42223e+06	1.21004e+06	2110.6
306	33780	17810.7	5539.4		26464.8	6064.6	719.1		FALSE	#N/A	#N/A	#N/A
307	7018490	1338360	4989.6		7.01117e+06	1.32661e+06	169.3		TRUE	7.01117e+06	1.32661e+06	169.3
308	89647.2	32973.3	8568.2		82331.9	21227.2	3747.9		FALSE	#N/A	#N/A	#N/A
309	41824.8	24181.9	7448.4		34509.6	12435.8	2628.1		FALSE	#N/A	#N/A	#N/A
310	5569440	1076910	9224.9		5.56212e+06	1.06516e+06	4404.6		TRUE	5.56212e+06	1.06516e+06	4404.6
311	3789990	736731	5016.6		3.78267e+06	724985	196.3		TRUE	3.78267e+06	724985	196.3
312	4552100	879003	7260.7		4.54478e+06	867257	2440.4		TRUE	4.54478e+06	867257	2440.4
313	7440090	1420330	7209.1		7.43277e+06	1.40858e+06	2388.8		TRUE	7.43277e+06	1.40858e+06	2388.8
314	286519	60942.7	3711.2		279204	49196.6	-1109.1		FALSE	#N/A	#N/A	#N/A
315	215062	48296.3	3230.7		207747	36550.2	-1589.6		FALSE	#N/A	#N/A	#N/A
316	2312100	445340	2604.8		2.30478e+06	433594	-2215.5		FALSE	#N/A	#N/A	#N/A
317	403002	91606.9	8234.5		395687	79860.8	3414.2		FALSE	#N/A	#N/A	#N/A
318	238950	60919.6	7917.9		231635	49173.5	3097.6		FALSE	#N/A	#N/A	#N/A
319	6015810	1158040	8073.7		6.00849e+06	1.14629e+06	3253.4		TRUE	6.00849e+06	1.14629e+06	3253.4
320	63393.8	22596.6	4957.9		56078.6	10850.5	137.6		FALSE	#N/A	#N/A	#N/A
321	34314	19096.2	5461.1		26998.8	7350.1	640.8		FALSE	#N/A	#N/A	#N/A
322	36272.3	11771.3	18739.6		28957.1	25.2	13919.3		FALSE	#N/A	#N/A	#N/A
323	834201	170386	4711		826886	158640	-109.3		FALSE	#N/A	#N/A	#N/A
324	1909370	372054	4706.4		1.90205e+06	360308	-113.9		FALSE	#N/A	#N/A	#N/A
325	295498	61857.7	2620.7		288183	50111.6	-2199.6		FALSE	#N/A	#N/A	#N/A
326	241316	52094.1	3353.2		234001	40348	-1467.1		FALSE	#N/A	#N/A	#N/A
327	3703500	730384	9953.5		3.69618e+06	718638	5133.2		TRUE	3.69618e+06	718638	5133.2
328	72513.5	27441.6	5650.2		65198.2	15695.5	829.9		FALSE	#N/A	#N/A	#N/A
329	379802	94263.5	9628.3		372487	82517.4	4808		FALSE	#N/A	#N/A	#N/A
330	6693140	1276170	8560.2		6.68582e+06	1.26442e+06	3739.9		TRUE	6.68582e+06	1.26442e+06	3739.9
331	7583010	1435910	7206.9		7.57569e+06	1.42416e+06	2386.6		TRUE	7.57569e+06	1.42416e+06	2386.6
332	2101830	405519	5237.4		2.09451e+06	393773	417.1		TRUE	2.09451e+06	393773	417.1
333	3297530	636005	5643.3		3.29021e+06	624259	823		TRUE	3.29021e+06	624259	823
334	7172790	1370320	10692.7		7.16547e+06	1.35857e+06	5872.4		TRUE	7.16547e+06	1.35857e+06	5872.4
335	53864.4	29071.9	9211.6		46549.2	17325.8	4391.3		FALSE	#N/A	#N/A	#N/A
336	127739	30702	3150.9		120424	18955.9	-1669.4		FALSE	#N/A	#N/A	#N/A
337	58734.9	27815.1	7566		51419.7	16069	2745.7		FALSE	#N/A	#N/A	#N/A
338	118439	34874.8	5425.7		111124	23128.7	605.4		FALSE	#N/A	#N/A	#N/A
339	2441150	466624	3465		2.43383e+06	454878	-1355.3		FALSE	#N/A	#N/A	#N/A
340	6353270	1208380	8476.2		6.34595e+06	1.19663e+06	3655.9		TRUE	6.34595e+06	1.19663e+06	3655.9
341	2850570	550607	7065.5		2.84325e+06	538861	2245.2		TRUE	2.84325e+06	538861	2245.2
342	1187630	232510	4157.8		1.18031e+06	220764	-662.5		FALSE	#N/A	#N/A	#N/A
343	90808	45219	12741.5		83492.8	33472.9	7921.2		FALSE	#N/A	#N/A	#N/A
344	6086050	1153880	7457.6		6.07873e+06	1.14213e+06	2637.3		TRUE	6.07873e+06	1.14213e+06	2637.3
345	1967490	385452	5943.1		1.96017e+06	373706	1122.8		TRUE	1.96017e+06	373706	1122.8
346	985883	194517	4581		978568	182771	-239.3		FALSE	#N/A	#N/A	#N/A
347	81815	28139.7	5989.7		74499.8	16393.6	1169.4		FALSE	#N/A	#N/A	#N/A
348	57006.3	27962.2	7841.5		49691.1	16216.1	3021.2		FALSE	#N/A	#N/A	#N/A
349	4306900	828357	8123.7		4.29958e+06	816611	3303.4		TRUE	4.29958e+06	816611	3303.4
350	2691870	524701	8172.1		2.68455e+06	512955	3351.8		TRUE	2.68455e+06	512955	3351.8
351	2592770	511509	9149.2		2.58545e+06	499763	4328.9		TRUE	2.58545e+06	499763	4328.9
352	2392350	465915	6591.1		2.38503e+06	454169	1770.8		TRUE	2.38503e+06	454169	1770.8
353	552497	114543	3641.5		545182	102797	-1178.8		FALSE	#N/A	#N/A	#N/A
354	1882990	362724	2877.5		1.87567e+06	350978	-1942.8		FALSE	#N/A	#N/A	#N/A
355	1099940	212545	2953.2		1.09262e+06	200799	-1867.1		FALSE	#N/A	#N/A	#N/A
356	243581	54251.7	3606		236266	42505.6	-1214.3		FALSE	#N/A	#N/A	#N/A
357	49017.6	18935.2	4697.2		41702.3	7189.1	-123.1		FALSE	#N/A	#N/A	#N/A
358	1044070	210688	4381		1.03675e+06	198942	-439.3		FALSE	#N/A	#N/A	#N/A
359	426264	92179.9	5476.3		418949	80433.8	656		FALSE	#N/A	#N/A	#N/A
360	794498	157643	3429.1		787183	145897	-1391.2		FALSE	#N/A	#N/A	#N/A
361	58397.3	20139.6	3773.8		51082.1	8393.5	-1046.5		FALSE	#N/A	#N/A	#N/A
362	111858	36301.2	7277.1		104543	24555.1	2456.8		FALSE	#N/A	#N/A	#N/A
363	5321720	1027590	8822.2		5.3144e+06	1.01584e+06	4001.9		TRUE	5.3144e+06	1.01584e+06	4001.9
364	63002	27445.5	6944.5		55686.8	15699.4	2124.2		FALSE	#N/A	#N/A	#N/A
365	959822	190182	3499.2		952507	178436	-1321.1		FALSE	#N/A	#N/A	#N/A
366	61789.8	28933.8	8276.1		54474.6	17187.7	3455.8		FALSE	#N/A	#N/A	#N/A
367	3936400	761673	7702		3.92908e+06	749927	2881.7		TRUE	3.92908e+06	749927	2881.7
368	55249.2	22674.6	5652.1		47933.9	10928.5	831.8		FALSE	#N/A	#N/A	#N/A
369	84029.2	21843.3	2163.8		76713.9	10097.2	-2656.5		FALSE	#N/A	#N/A	#N/A
370	68016	46629.5	15065.1		60700.8	34883.4	10244.8		FALSE	#N/A	#N/A	#N/A
371	4887040	938401	6975.5		4.87972e+06	926655	2155.2		TRUE	4.87972e+06	926655	2155.2
372	7533270	1430610	5835.6		7.52595e+06	1.41886e+06	1015.3		TRUE	7.52595e+06	1.41886e+06	1015.3
373	6265300	1210560	10063.5		6.25798e+06	1.19881e+06	5243.2		TRUE	6.25798e+06	1.19881e+06	5243.2
374	40530.9	23426.6	7222.7		33215.7	11680.5	2402.4		FALSE	#N/A	#N/A	#N/A
375	4673670	895073	6891.3		4.66635e+06	883327	2071		TRUE	4.66635e+06	883327	2071
376	5072090	972727	6785.1		5.06477e+06	960981	1964.8		TRUE	5.06477e+06	960981	1964.8
377	3898600	754888	6158.5		3.89128e+06	743142	1338.2		TRUE	3.89128e+06	743142	1338.2
378	83116	46523.7	11368.2		75800.8	34777.6	6547.9		FALSE	#N/A	#N/A	#N/A
379	670086	139736	5112.7		662771	127990	292.4		FALSE	#N/A	#N/A	#N/A
380	201666	44662.7	2834.5		194351	32916.6	-1985.8		FALSE	#N/A	#N/A	#N/A
381	6484360	1258680	9261.3		6.47704e+06	1.24693e+06	4441		TRUE	6.47704e+06	1.24693e+06	4441
382	63842.2	28123.5	7352.7		56526.9	16377.4	2532.4		FALSE	#N/A	#N/A	#N/A
383	38433.1	14712.7	3003.7		31117.8	2966.6	-1816.6		FALSE	#N/A	#N/A	#N/A
384	280716	63431.2	4498.7		273401	51685.1	-321.6		FALSE	#N/A	#N/A	#N/A
385	47918.1	26330.7	7143		40602.8	14584.6	2322.7		FALSE	#N/A	#N/A	#N/A
386	125606	31418.4	3533.5		118291	19672.3	-1286.8		FALSE	#N/A	#N/A	#N/A
387	3488540	679957	10190.8		3.48122e+06	668211	5370.5		TRUE	3.48122e+06	668211	5370.5
388	5749440	1110410	8105.1		5.74212e+06	1.09866e+06	3284.8		TRUE	5.74212e+06	1.09866e+06	3284.8
389	4162770	804679	5834.2		4.15545e+06	792933	1013.9		TRUE	4.15545e+06	792933	1013.9
390	1061820	215510	7130.1		1.0545e+06	203764	2309.8		TRUE	1.0545e+06	203764	2309.8
391	4357280	843818	8530.6		4.34996e+06	832072	3710.3		TRUE	4.34996e+06	832072	3710.3
392	1368800	267243	3750.1		1.36148e+06	255497	-1070.2		FALSE	#N/A	#N/A	#N/A
393	469758	99480.4	4572.6		462443	87734.3	-247.7		FALSE	#N/A	#N/A	#N/A
394	101809	27984.5	4065.1		94493.8	16238.4	-755.2		FALSE	#N/A	#N/A	#N/A
395	45338.5	18325.2	4509.1		38023.2	6579.1	-311.2		FALSE	#N/A	#N/A	#N/A
396	2919670	566737	7162.1		2.91235e+06	554991	2341.8		TRUE	2.91235e+06	554991	2341.8
397	4711640	902963	6447.6		4.70432e+06	891217	1627.3		TRUE	4.70432e+06	891217	1627.3
398	1841380	359357	4551.7		1.83406e+06	347611	-268.6		FALSE	#N/A	#N/A	#N/A
399	328767	70051.6	3592.7		321452	58305.5	-1227.6		FALSE	#N/A	#N/A	#N/A
400	2609970	509488	5623.1		2.60265e+06	497742	802.8		TRUE	2.60265e+06	497742	802.8
401	15515.4	12389	3640.6		8200.15	642.9	-1179.7		FALSE	#N/A	#N/A	#N/A
402	170399	48594.4	7658.6		163084	36848.3	2838.3		FALSE	#N/A	#N/A	#N/A
403	139817	40830.8	7736.2		132502	29084.7	2915.9		FALSE	#N/A	#N/A	#N/A
404	477080	97572.3	2771.4		469765	85826.2	-2048.9		FALSE	#N/A	#N/A	#N/A
405	74103.2	22900.3	3643.8		66787.9	11154.2	-1176.5		FALSE	#N/A	#N/A	#N/A
406	71527.7	72714.7	26521.8		64212.4	60968.6	21701.5		FALSE	#N/A	#N/A	#N/A
407	1124140	223942	5189.3		1.11682e+06	212196	369		TRUE	1.11682e+06	212196	369
408	54716.2	26845.6	7392.7		47400.9	15099.5	2572.4		FALSE	#N/A	#N/A	#N/A
409	4567180	875052	6198.9		4.55986e+06	863306	1378.6		TRUE	4.55986e+06	863306	1378.6
410	225897	52915	4401.7		218582	41168.9	-418.6		FALSE	#N/A	#N/A	#N/A
411	54335	30357.8	8684.5		47019.8	18611.7	3864.2		FALSE	#N/A	#N/A	#N/A
412	5404380	1050340	11114.5		5.39706e+06	1.03859e+06	6294.2		TRUE	5.39706e+06	1.03859e+06	6294.2
413	907609	175977	3028.1		900294	164231	-1792.2		FALSE	#N/A	#N/A	#N/A
414	34977	14844.2	3791.1		27661.8	3098.1	-1029.2		FALSE	#N/A	#N/A	#N/A
415	33901.5	13095.5	3342.6		26586.2	1349.4	-1477.7		FALSE	#N/A	#N/A	#N/A
416	1849530	371044	9071.9		1.84221e+06	359298	4251.6		TRUE	1.84221e+06	359298	4251.6
417	2803480	543881	4616.6		2.79616e+06	532135	-203.7		FALSE	#N/A	#N/A	#N/A
418	88363.1	31480.8	5833.3		81047.9	19734.7	1013		FALSE	#N/A	#N/A	#N/A
419	106343	40832.4	9681.3		99027.8	29086.3	4861		FALSE	#N/A	#N/A	#N/A
420	6931720	1321310	7274.4		6.9244e+06	1.30956e+06	2454.1		TRUE	6.9244e+06	1.30956e+06	2454.1
421	1070270	364362	1667900		1.06295e+06	352616	1.66308e+06		TRUE	1.06295e+06	352616	1.66308e+06
422	32332.5	12321.2	2700		25017.2	575.1	-2120.3		FALSE	#N/A	#N/A	#N/A
423	4623170	896270	10367.8		4.61585e+06	884524	5547.5		TRUE	4.61585e+06	884524	5547.5
424	43519.2	13581.4	2272.2		36203.9	1835.3	-2548.1		FALSE	#N/A	#N/A	#N/A
425	568212	117215	3816.7		560897	105469	-1003.6		FALSE	#N/A	#N/A	#N/A
426	34572.6	18560.9	5744		27257.3	6814.8	923.7		FALSE	#N/A	#N/A	#N/A
427	42594.6	18405.3	4518.2		35279.3	6659.2	-302.1		FALSE	#N/A	#N/A	#N/A
428	80463.3	30883.6	7391.5		73148.1	19137.5	2571.2		FALSE	#N/A	#N/A	#N/A
429	4393800	854636	9709		4.38648e+06	842890	4888.7		TRUE	4.38648e+06	842890	4888.7
430	46481.4	24176.7	7423.3		39166.2	12430.6	2603		FALSE	#N/A	#N/A	#N/A
431	68198.1	25154.7	5985.2		60882.9	13408.6	1164.9		FALSE	#N/A	#N/A	#N/A
432	7627560	1462510	5698.5		7.62024e+06	1.45076e+06	878.2		TRUE	7.62024e+06	1.45076e+06	878.2
433	724910	146113	4774.8		717595	134367	-45.5		FALSE	#N/A	#N/A	#N/A
434	1871660	362792	3546.8		1.86434e+06	351046	-1273.5		FALSE	#N/A	#N/A	#N/A
435	1638760	320959	6204.2		1.63144e+06	309213	1383.9		TRUE	1.63144e+06	309213	1383.9
436	737026	163603	9579.2		729711	151857	4758.9		FALSE	#N/A	#N/A	#N/A
437	74619.8	21712.3	3580.6		67304.6	9966.2	-1239.7		FALSE	#N/A	#N/A	#N/A
438	98233.3	27258.1	4133.4		90918.1	15512	-686.9		FALSE	#N/A	#N/A	#N/A
439	3092470	610155	8866.7		3.08515e+06	598409	4046.4		TRUE	3.08515e+06	598409	4046.4
440	75905.8	28943.2	7367.9		68590.6	17197.1	2547.6		FALSE	#N/A	#N/A	#N/A
441	333918	70678.6	3097.2		326603	58932.5	-1723.1		FALSE	#N/A	#N/A	#N/A
442	4428060	847650	5313.1		4.42074e+06	835904	492.8		TRUE	4.42074e+06	835904	492.8
443	3416540	655397	5346.6		3.40922e+06	643651	526.3		TRUE	3.40922e+06	643651	526.3
444	325913	77103.5	6294.1		318598	65357.4	1473.8		FALSE	#N/A	#N/A	#N/A
445	966509	194106	4806.3		959194	182360	-14		FALSE	#N/A	#N/A	#N/A
446	49182.6	17800.8	4232.1		41867.3	6054.7	-588.2		FALSE	#N/A	#N/A	#N/A
447	63714.7	24291.1	6601.3		56399.4	12545	1781		FALSE	#N/A	#N/A	#N/A
448	283096	64155.4	5407.3		275781	52409.3	587		FALSE	#N/A	#N/A	#N/A
449	54771.7	25934	6996.3		47456.4	14187.9	2176		FALSE	#N/A	#N/A	#N/A
450	1042700	203551	3509.2		1.03538e+06	191805	-1311.1		FALSE	#N/A	#N/A	#N/A
451	3690690	720121	9906.1		3.68337e+06	708375	5085.8		TRUE	3.68337e+06	708375	5085.8
452	1262820	260149	9872.2		1.2555e+06	248403	5051.9		TRUE	1.2555e+06	248403	5051.9
453	3097930	607856	7968		3.09061e+06	596110	3147.7		TRUE	3.09061e+06	596110	3147.7
454	42415	18248.8	4637.7		35099.8	6502.7	-182.6		FALSE	#N/A	#N/A	#N/A
455	86568.3	36990.4	8842.1		79253.1	25244.3	4021.8		FALSE	#N/A	#N/A	#N/A
456	743119	156224	8042.3		735804	144478	3222		FALSE	#N/A	#N/A	#N/A
457	911440	181500	4323		904125	169754	-497.3		FALSE	#N/A	#N/A	#N/A
458	6807760	1316560	11782.5		6.80044e+06	1.30481e+06	6962.2		TRUE	6.80044e+06	1.30481e+06	6962.2
459	2752350	530937	5255.1		2.74503e+06	519191	434.8		TRUE	2.74503e+06	519191	434.8
460	117638	37309.6	5472.7		110323	25563.5	652.4		FALSE	#N/A	#N/A	#N/A
461	52133.1	17429.4	3183.5		44817.8	5683.3	-1636.8		FALSE	#N/A	#N/A	#N/A
462	1459990	285672	3411		1.45267e+06	273926	-1409.3		FALSE	#N/A	#N/A	#N/A
463	1398260	277783	4319.4		1.39094e+06	266037	-500.9		FALSE	#N/A	#N/A	#N/A
464	2421350	468781	3707.9		2.41403e+06	457035	-1112.4		FALSE	#N/A	#N/A	#N/A
465	991238	219152	14889.8		983923	207406	10069.5		FALSE	#N/A	#N/A	#N/A
466	7658230	1469980	11766.6		7.65091e+06	1.45823e+06	6946.3		TRUE	7.65091e+06	1.45823e+06	6946.3
467	63386.5	27560.2	6978.4		56071.2	15814.1	2158.1		FALSE	#N/A	#N/A	#N/A
468	54648.7	21544.3	5402.8		47333.4	9798.2	582.5		FALSE	#N/A	#N/A	#N/A
469	145804	44068.3	8077.7		138489	32322.2	3257.4		FALSE	#N/A	#N/A	#N/A
470	41058	24197.4	7798.1		33742.8	12451.3	2977.8		FALSE	#N/A	#N/A	#N/A
471	2922650	567945	8527.7		2.91533e+06	556199	3707.4		TRUE	2.91533e+06	556199	3707.4
472	590353	123087	5769.1		583038	111341	948.8		FALSE	#N/A	#N/A	#N/A
473	4703060	906899	9134.2		4.69574e+06	895153	4313.9		TRUE	4.69574e+06	895153	4313.9
474	6129030	1171390	6578.5		6.12171e+06	1.15964e+06	1758.2		TRUE	6.12171e+06	1.15964e+06	1758.2
475	1022390	204788	6148.9		1.01507e+06	193042	1328.6		TRUE	1.01507e+06	193042	1328.6
476	1349060	266250	4947.3		1.34174e+06	254504	127		TRUE	1.34174e+06	254504	127
477	69864.6	27899.2	6429.7		62549.4	16153.1	1609.4		FALSE	#N/A	#N/A	#N/A
478	2896300	563605	7457.6		2.88898e+06	551859	2637.3		TRUE	2.88898e+06	551859	2637.3
479	244530	59100.7	6016.5		237215	47354.6	1196.2		FALSE	#N/A	#N/A	#N/A
480	39943.8	21920.8	6287		32628.6	10174.7	1466.7		FALSE	#N/A	#N/A	#N/A
481	74701.3	35269.4	10045.6		67386.1	23523.3	5225.3		FALSE	#N/A	#N/A	#N/A
482	65547.4	19724.2	3207.3		58232.1	7978.1	-1613		FALSE	#N/A	#N/A	#N/A
483	1405370	278886	5770.5		1.39805e+06	267140	950.2		TRUE	1.39805e+06	267140	950.2
484	2021270	395249	4794.3		2.01395e+06	383503	-26		FALSE	#N/A	#N/A	#N/A
485	441089	104969	10601.4		433774	93222.9	5781.1		FALSE	#N/A	#N/A	#N/A
486	3654530	710030	7809.8		3.64721e+06	698284	2989.5		TRUE	3.64721e+06	698284	2989.5
487	42986.1	19064.9	5198.5		35670.8	7318.8	378.2		FALSE	#N/A	#N/A	#N/A
488	2137310	413952	3017.7		2.12999e+06	402206	-1802.6		FALSE	#N/A	#N/A	#N/A
489	84192.3	27801.4	6473.3		76877.1	16055.3	1653		FALSE	#N/A	#N/A	#N/A
490	8531380	1647580	10423.7		8.52406e+06	1.63583e+06	5603.4		TRUE	8.52406e+06	1.63583e+06	5603.4
491	962827	188460	2695.5		955512	176714	-2124.8		FALSE	#N/A	#N/A	#N/A
492	386641	81613.6	4147.9		379326	69867.5	-672.4		FALSE	#N/A	#N/A	#N/A
493	204539	49819.9	5661		197224	38073.8	840.7		FALSE	#N/A	#N/A	#N/A
494	1220530	238059	2469.6		1.21321e+06	226313	-2350.7		FALSE	#N/A	#N/A	#N/A
495	609247	122665	3718.1		601932	110919	-1102.2		FALSE	#N/A	#N/A	#N/A
496	2605830	507409	5421.5		2.59851e+06	495663	601.2		TRUE	2.59851e+06	495663	601.2
497	3850700	753964	8271.9		3.84338e+06	742218	3451.6		TRUE	3.84338e+06	742218	3451.6
498	50254.8	21802.1	5300.3		42939.6	10056	480		FALSE	#N/A	#N/A	#N/A
499	140258	40236.6	6585		132943	28490.5	1764.7		FALSE	#N/A	#N/A	#N/A
500	6708690	1300640	12922.1		6.70137e+06	1.28889e+06	8101.8		TRUE	6.70137e+06	1.28889e+06	8101.8
501	2129790	410834	4018		2.12247e+06	399088	-802.3		FALSE	#N/A	#N/A	#N/A
502	114859	34390.8	5576.9		107544	22644.7	756.6		FALSE	#N/A	#N/A	#N/A
503	817613	162237	2552.2		810298	150491	-2268.1		FALSE	#N/A	#N/A	#N/A
504	84433.1	27752.9	5089.5		77117.9	16006.8	269.2		FALSE	#N/A	#N/A	#N/A
505	230015	50005.9	3122		222700	38259.8	-1698.3		FALSE	#N/A	#N/A	#N/A
506	2289670	446014	6458.7		2.28235e+06	434268	1638.4		TRUE	2.28235e+06	434268	1638.4
507	42090.7	22432.8	5395.7		34775.4	10686.7	575.4		FALSE	#N/A	#N/A	#N/A
508	5172570	1000110	10938.7		5.16525e+06	988364	6118.4		TRUE	5.16525e+06	988364	6118.4
509	187762	52537.1	7599.1		180447	40791	2778.8		FALSE	#N/A	#N/A	#N/A
510	81406.1	43465.2	15471.1		74090.9	31719.1	10650.8		FALSE	#N/A	#N/A	#N/A
511	213077	57672.3	7244.3		205762	45926.2	2424		FALSE	#N/A	#N/A	#N/A
512	243136	55858.9	4257.5		235821	44112.8	-562.8		FALSE	#N/A	#N/A	#N/A
513	44613.5	22228	6330.5		37298.2	10481.9	1510.2		FALSE	#N/A	#N/A	#N/A
514	4482470	870119	6438		4.47515e+06	858373	1617.7		TRUE	4.47515e+06	858373	1617.7
515	45795.4	90078.7	25569.7		38480.2	78332.6	20749.4		FALSE	#N/A	#N/A	#N/A
516	489342	101867	2469.3		482027	90120.9	-2351		FALSE	#N/A	#N/A	#N/A
517	74586.4	21610	3040		67271.1	9863.9	-1780.3		FALSE	#N/A	#N/A	#N/A
518	74305.3	34538.2	9339.6		66990.1	22792.1	4519.3		FALSE	#N/A	#N/A	#N/A
519	3309460	646523	8530.7		3.30214e+06	634777	3710.4		TRUE	3.30214e+06	634777	3710.4
520	5967240	1151870	11364		5.95992e+06	1.14012e+06	6543.7		TRUE	5.95992e+06	1.14012e+06	6543.7
521	115731	39645.6	8185.4		108416	27899.5	3365.1		FALSE	#N/A	#N/A	#N/A
522	54947.7	17972.9	3699.3		47632.4	6226.8	-1121		FALSE	#N/A	#N/A	#N/A
523	2765300	533120	4737.1		2.75798e+06	521374	-83.2		FALSE	#N/A	#N/A	#N/A
524	42728.7	14600	2761.8		35413.4	2853.9	-2058.5		FALSE	#N/A	#N/A	#N/A
525	37551	28965.1	9384.5		30235.8	17219	4564.2		FALSE	#N/A	#N/A	#N/A
526	250029	53835.7	3283.7		242714	42089.6	-1536.6		FALSE	#N/A	#N/A	#N/A
527	55731.1	21850.1	4598.6		48415.8	10104	-221.7		FALSE	#N/A	#N/A	#N/A
528	680945	141498	8694.2		673630	129752	3873.9		FALSE	#N/A	#N/A	#N/A
529	57910.2	28758.9	8560.8		50594.9	17012.8	3740.5		FALSE	#N/A	#N/A	#N/A
530	333174	73431.2	5578.8		325859	61685.1	758.5		FALSE	#N/A	#N/A	#N/A
531	1747590	335535	3030.5		1.74027e+06	323789	-1789.8		FALSE	#N/A	#N/A	#N/A
532	68386.4	19729	3152		61071.1	7982.9	-1668.3		FALSE	#N/A	#N/A	#N/A
533	114657	42672.2	10923.2		107342	30926.1	6102.9		FALSE	#N/A	#N/A	#N/A
534	3626740	697322	3555.3		3.61942e+06	685576	-1265		FALSE	#N/A	#N/A	#N/A
535	344857	73520.1	4113.8		337542	61774	-706.5		FALSE	#N/A	#N/A	#N/A
536	309965	71045.5	5985.6		302650	59299.4	1165.3		FALSE	#N/A	#N/A	#N/A
537	1095910	216739	3338.1		1.08859e+06	204993	-1482.2		FALSE	#N/A	#N/A	#N/A
538	358522	80556.1	5452.2		351207	68810	631.9		FALSE	#N/A	#N/A	#N/A
539	4229920	813158	7502		4.2226e+06	801412	2681.7		TRUE	4.2226e+06	801412	2681.7
540	8057310	1552130	10110.1		8.04999e+06	1.54038e+06	5289.8		TRUE	8.04999e+06	1.54038e+06	5289.8
541	124554	35381.3	5528.5		117239	23635.2	708.2		FALSE	#N/A	#N/A	#N/A
542	2676090	513213	3045.6		2.66877e+06	501467	-1774.7		FALSE	#N/A	#N/A	#N/A
543	5042810	977495	9146.3		5.03549e+06	965749	4326		TRUE	5.03549e+06	965749	4326
544	609667	134160	8380.7		602352	122414	3560.4		FALSE	#N/A	#N/A	#N/A
545	33561.7	16353.2	4280.3		26246.4	4607.1	-540		FALSE	#N/A	#N/A	#N/A
546	1939830	378583	3792		1.93251e+06	366837	-1028.3		FALSE	#N/A	#N/A	#N/A
547	40455.4	19608	5646.9		33140.2	7861.9	826.6		FALSE	#N/A	#N/A	#N/A
548	367307	79309	5196		359992	67562.9	375.7		FALSE	#N/A	#N/A	#N/A
549	7541310	1431570	7409.7		7.53399e+06	1.41982e+06	2589.4		TRUE	7.53399e+06	1.41982e+06	2589.4
550	3165710	614110	6020.8		3.15839e+06	602364	1200.5		TRUE	3.15839e+06	602364	1200.5
551	3048100	586955	5866		3.04078e+06	575209	1045.7		TRUE	3.04078e+06	575209	1045.7
552	39904.5	22324.6	6382.5		32589.2	10578.5	1562.2		FALSE	#N/A	#N/A	#N/A
553	5230620	1005710	8205.3		5.2233e+06	993964	3385		TRUE	5.2233e+06	993964	3385
554	888947	178927	5138.6		881632	167181	318.3		FALSE	#N/A	#N/A	#N/A
555	80582.8	25739.7	5176.4		73267.6	13993.6	356.1		FALSE	#N/A	#N/A	#N/A
556	4915530	951597	11223.3		4.90821e+06	939851	6403		TRUE	4.90821e+06	939851	6403
557	42025.4	21496.2	5749.2		34710.2	9750.1	928.9		FALSE	#N/A	#N/A	#N/A
558	3623230	703254	6054.4		3.61591e+06	691508	1234.1		TRUE	3.61591e+06	691508	1234.1
559	82351.6	30250.5	6589.3		75036.4	18504.4	1769		FALSE	#N/A	#N/A	#N/A
560	5464550	1051730	5844.5		5.45723e+06	1.03998e+06	1024.2		TRUE	5.45723e+06	1.03998e+06	1024.2
561	1833280	369393	7544.6		1.82596e+06	357647	2724.3		TRUE	1.82596e+06	357647	2724.3
562	7143220	1368390	7985.6		7.1359e+06	1.35664e+06	3165.3		TRUE	7.1359e+06	1.35664e+06	3165.3
563	8395890	1609290	8317.3		8.38857e+06	1.59754e+06	3497		TRUE	8.38857e+06	1.59754e+06	3497
564	1304250	259382	5654.7		1.29693e+06	247636	834.4		TRUE	1.29693e+06	247636	834.4
565	34513.8	18793.8	5038		27198.6	7047.7	217.7		FALSE	#N/A	#N/A	#N/A
566	8340820	1602350	11086		8.3335e+06	1.5906e+06	6265.7		TRUE	8.3335e+06	1.5906e+06	6265.7
567	102471	33247.3	5758		95155.8	21501.2	937.7		FALSE	#N/A	#N/A	#N/A
568	6460240	1226170	6190.1		6.45292e+06	1.21442e+06	1369.8		TRUE	6.45292e+06	1.21442e+06	1369.8
569	400162	88415.1	6135		392847	76669	1314.7		FALSE	#N/A	#N/A	#N/A
570	5872800	1121080	6820.2		5.86548e+06	1.10933e+06	1999.9		TRUE	5.86548e+06	1.10933e+06	1999.9
571	49031.2	16729.3	3725.5		41715.9	4983.2	-1094.8		FALSE	#N/A	#N/A	#N/A
572	7252370	1385920	8962.9		7.24505e+06	1.37417e+06	4142.6		TRUE	7.24505e+06	1.37417e+06	4142.6
573	136646	38858.3	6687.5		129331	27112.2	1867.2		FALSE	#N/A	#N/A	#N/A
574	142285	234839	100289		134970	223093	95468.7		FALSE	#N/A	#N/A	#N/A
575	167591	36809.6	1789.4		160276	25063.5	-3030.9		FALSE	#N/A	#N/A	#N/A
576	4280020	821303	4348.3		4.2727e+06	809557	-472		FALSE	#N/A	#N/A	#N/A
577	484383	111486	8810.5		477068	99739.9	3990.2		FALSE	#N/A	#N/A	#N/A
578	32926.2	16006	3555.1		25610.9	4259.9	-1265.2		FALSE	#N/A	#N/A	#N/A
579	4461840	857255	9202.9		4.45452e+06	845509	4382.6		TRUE	4.45452e+06	845509	4382.6
580	57568	32564	8532.8		50252.8	20817.9	3712.5		FALSE	#N/A	#N/A	#N/A
581	5033350	973223	8944.9		5.02603e+06	961477	4124.6		TRUE	5.02603e+06	961477	4124.6
582	50477.7	21142.2	5580.8		43162.4	9396.1	760.5		FALSE	#N/A	#N/A	#N/A
583	5926260	1141030	7215.4		5.91894e+06	1.12928e+06	2395.1		TRUE	5.91894e+06	1.12928e+06	2395.1
584	343871	74768.8	5043.1		336556	63022.7	222.8		FALSE	#N/A	#N/A	#N/A
585	54093.8	23078.8	6030.6		46778.6	11332.7	1210.3		FALSE	#N/A	#N/A	#N/A
586	162650	46134.4	7079.8		155335	34388.3	2259.5		FALSE	#N/A	#N/A	#N/A
587	3410060	660231	5288.3		3.40274e+06	648485	468		TRUE	3.40274e+06	648485	468
588	445209	90060.1	3065.5		437894	78314	-1754.8		FALSE	#N/A	#N/A	#N/A
589	6389620	1209920	5648.6		6.3823e+06	1.19817e+06	828.3		TRUE	6.3823e+06	1.19817e+06	828.3
590	58748.8	22827.5	5841.9		51433.6	11081.4	1021.6		FALSE	#N/A	#N/A	#N/A
591	2565830	497679	7070.1		2.55851e+06	485933	2249.8		TRUE	2.55851e+06	485933	2249.8
592	36943.1	21137.9	5131.3		29627.8	9391.8	311		FALSE	#N/A	#N/A	#N/A
593	3365860	646266	8189.7		3.35854e+06	634520	3369.4		TRUE	3.35854e+06	634520	3369.4
594	36871.9	14798.6	4269.7		29556.7	3052.5	-550.6		FALSE	#N/A	#N/A	#N/A
595	61180.8	19443	3659.2		53865.6	7696.9	-1161.1		FALSE	#N/A	#N/A	#N/A
596	54956	25734.1	7573		47640.8	13988	2752.7		FALSE	#N/A	#N/A	#N/A
597	6304700	1217680	9216.9		6.29738e+06	1.20593e+06	4396.6		TRUE	6.29738e+06	1.20593e+06	4396.6
598	530543	116783	8309.5		523228	105037	3489.2		FALSE	#N/A	#N/A	#N/A
599	65806.9	25508.7	6242.1		58491.6	13762.6	1421.8		FALSE	#N/A	#N/A	#N/A
600	1618080	319944	4664.8		1.61076e+06	308198	-155.5		FALSE	#N/A	#N/A	#N/A
601	4407690	843322	5536.1		4.40037e+06	831576	715.8		TRUE	4.40037e+06	831576	715.8
602	127838	37372.6	5584		120523	25626.5	763.7		FALSE	#N/A	#N/A	#N/A
603	9093660	1732550	12004.8		9.08634e+06	1.7208e+06	7184.5		TRUE	9.08634e+06	1.7208e+06	7184.5
604	508201	112239	7964.8		500886	100493	3144.5		FALSE	#N/A	#N/A	#N/A
605	5465090	1041460	7340.4		5.45777e+06	1.02971e+06	2520.1		TRUE	5.45777e+06	1.02971e+06	2520.1
606	99333.3	24400.9	2881.3		92018.1	12654.8	-1939		FALSE	#N/A	#N/A	#N/A
607	7175720	1369090	7264.3		7.1684e+06	1.35734e+06	2444		TRUE	7.1684e+06	1.35734e+06	2444
608	48245.2	32126.1	11709.4		40929.9	20380	6889.1		FALSE	#N/A	#N/A	#N/A
609	4529610	863952	8790.4		4.52229e+06	852206	3970.1		TRUE	4.52229e+06	852206	3970.1
610	5233520	1006690	5183.2		5.2262e+06	994944	362.9		TRUE	5.2262e+06	994944	362.9
611	3678560	711523	5405.8		3.67124e+06	699777	585.5		TRUE	3.67124e+06	699777	585.5
612	6966430	1337980	9649.1		6.95911e+06	1.32623e+06	4828.8		TRUE	6.95911e+06	1.32623e+06	4828.8
613	99080.5	26072.5	2503.8		91765.2	14326.4	-2316.5		FALSE	#N/A	#N/A	#N/A
614	53972.9	27713.6	7515.2		46657.7	15967.5	2694.9		FALSE	#N/A	#N/A	#N/A
615	43691.8	31302.3	9937.6		36376.6	19556.2	5117.3		FALSE	#N/A	#N/A	#N/A
616	1463300	285721	3758.2		1.45598e+06	273975	-1062.1		FALSE	#N/A	#N/A	#N/A
617	208510	43997.4	2068.8		201195	32251.3	-2751.5		FALSE	#N/A	#N/A	#N/A
618	3425290	653593	4117.3		3.41797e+06	641847	-703		FALSE	#N/A	#N/A	#N/A
619	1193220	237846	4598.9		1.1859e+06	226100	-221.4		FALSE	#N/A	#N/A	#N/A
620	251619	66157.9	9060.3		244304	54411.8	4240		FALSE	#N/A	#N/A	#N/A
621	1433440	288874	8448.2		1.42612e+06	277128	3627.9		TRUE	1.42612e+06	277128	3627.9
622	40137.4	19296.4	4221.2		32822.2	7550.3	-599.1		FALSE	#N/A	#N/A	#N/A
623	196320	48262.6	4579.2		189005	36516.5	-241.1		FALSE	#N/A	#N/A	#N/A
624	63934.6	25164.9	6101.8		56619.3	13418.8	1281.5		FALSE	#N/A	#N/A	#N/A
625	3843120	733662	4775.4		3.8358e+06	721916	-44.9		FALSE	#N/A	#N/A	#N/A
626	4186720	817017	10748.1		4.1794e+06	805271	5927.8		TRUE	4.1794e+06	805271	5927.8
627	44424.4	20311.7	4732.1		37109.2	8565.6	-88.2		FALSE	#N/A	#N/A	#N/A
628	2184300	440838	11829.3		2.17698e+06	429092	7009		TRUE	2.17698e+06	429092	7009
629	1246260	254462	7554.4		1.23894e+06	242716	2734.1		TRUE	1.23894e+06	242716	2734.1
630	93620	26195.1	3634.5		86304.8	14449	-1185.8		FALSE	#N/A	#N/A	#N/A
631	3947850	759121	3747.4		3.94053e+06	747375	-1072.9		FALSE	#N/A	#N/A	#N/A
632	1061600	205926	2981.5		1.05428e+06	194180	-1838.8		FALSE	#N/A	#N/A	#N/A
633	2756230	539602	5413.5		2.74891e+06	527856	593.2		TRUE	2.74891e+06	527856	593.2
634	59692.7	29067.6	8385.9		52377.4	17321.5	3565.6		FALSE	#N/A	#N/A	#N/A
635	287699	78782.9	11375.2		280384	67036.8	6554.9		FALSE	#N/A	#N/A	#N/A
636	35733.5	15806.1	3769.9		28418.2	4060	-1050.4		FALSE	#N/A	#N/A	#N/A
637	67280.3	20592.8	4060.1		59965.1	8846.7	-760.2		FALSE	#N/A	#N/A	#N/A
638	3603330	698029	9624.1		3.59601e+06	686283	4803.8		TRUE	3.59601e+06	686283	4803.8
639	115539	40193.1	8032		108224	28447	3211.7		FALSE	#N/A	#N/A	#N/A
640	79552	28749.9	5500.4		72236.8	17003.8	680.1		FALSE	#N/A	#N/A	#N/A
641	37264	22164.4	6657.4		29948.8	10418.3	1837.1		FALSE	#N/A	#N/A	#N/A
642	39606.4	16050.1	4523.2		32291.2	4304	-297.1		FALSE	#N/A	#N/A	#N/A
643	2891360	557859	4489.8		2.88404e+06	546113	-330.5		FALSE	#N/A	#N/A	#N/A
644	75074.5	34597.1	8761.5		67759.2	22851	3941.2		FALSE	#N/A	#N/A	#N/A
645	70871.8	23841.9	5041.9		63556.6	12095.8	221.6		FALSE	#N/A	#N/A	#N/A
646	1280030	250291	2652		1.27271e+06	238545	-2168.3		FALSE	#N/A	#N/A	#N/A
647	205844	54391.8	6432		198529	42645.7	1611.7		FALSE	#N/A	#N/A	#N/A
648	255352	69068.4	8286.9		248037	57322.3	3466.6		FALSE	#N/A	#N/A	#N/A
649	6969990	1335920	6068.8		6.96267e+06	1.32417e+06	1248.5		TRUE	6.96267e+06	1.32417e+06	1248.5
650	6300000	1207520	4849.2		6.29268e+06	1.19577e+06	28.9		TRUE	6.29268e+06	1.19577e+06	28.9
651	3090160	598505	7044.9		3.08284e+06	586759	2224.6		TRUE	3.08284e+06	586759	2224.6
652	3822300	733773	6648.2		3.81498e+06	722027	1827.9		TRUE	3.81498e+06	722027	1827.9
653	487294	107533	7530.7		479979	95786.9	2710.4		FALSE	#N/A	#N/A	#N/A
654	6189460	1190300	6861.8		6.18214e+06	1.17855e+06	2041.5		TRUE	6.18214e+06	1.17855e+06	2041.5
655	40171.6	79096	28860.3		32856.3	67349.9	24040		FALSE	#N/A	#N/A	#N/A
656	62075.5	27418.5	7310.3		54760.2	15672.4	2490		FALSE	#N/A	#N/A	#N/A
657	3181710	608094	5063.8		3.17439e+06	596348	243.5		TRUE	3.17439e+06	596348	243.5
658	80801.3	27384	4537.9		73486.1	15637.9	-282.4		FALSE	#N/A	#N/A	#N/A
659	37170.3	17600	5511.5		29855.1	5853.9	691.2		FALSE	#N/A	#N/A	#N/A
660	50647.9	27939.4	8408.7		43332.7	16193.3	3588.4		FALSE	#N/A	#N/A	#N/A
661	1193740	235937	5433.9		1.18642e+06	224191	613.6		TRUE	1.18642e+06	224191	613.6
662	93429	32800.4	7680.8		86113.8	21054.3	2860.5		FALSE	#N/A	#N/A	#N/A
663	2165760	429077	8191.2		2.15844e+06	417331	3370.9		TRUE	2.15844e+06	417331	3370.9
664	417810	84243.8	2360.9		410495	72497.7	-2459.4		FALSE	#N/A	#N/A	#N/A
665	1062770	210665	3597.6		1.05545e+06	198919	-1222.7		FALSE	#N/A	#N/A	#N/A
666	3102660	609098	8473.6		3.09534e+06	597352	3653.3		TRUE	3.09534e+06	597352	3653.3
667	88490.1	28292.2	5881		81174.9	16546.1	1060.7		FALSE	#N/A	#N/A	#N/A
668	1146310	231762	5721.7		1.13899e+06	220016	901.4		TRUE	1.13899e+06	220016	901.4
669	34616.4	20323.5	6169.1		27301.2	8577.4	1348.8		FALSE	#N/A	#N/A	#N/A
670	878735	182002	8144.4		871420	170256	3324.1		FALSE	#N/A	#N/A	#N/A
671	4474580	857002	6782.7		4.46726e+06	845256	1962.4		TRUE	4.46726e+06	845256	1962.4
672	1685260	325822	3805.9		1.67794e+06	314076	-1014.4		FALSE	#N/A	#N/A	#N/A
673	868021	175772	6276.9		860706	164026	1456.6		FALSE	#N/A	#N/A	#N/A
674	4106700	791808	4989.8		4.09938e+06	780062	169.5		TRUE	4.09938e+06	780062	169.5
675	451390	95014.3	4524.2		444075	83268.2	-296.1		FALSE	#N/A	#N/A	#N/A
676	2035950	402799	8039.9		2.02863e+06	391053	3219.6		TRUE	2.02863e+06	391053	3219.6
677	70376.4	23500.1	5595.2		63061.1	11754	774.9		FALSE	#N/A	#N/A	#N/A
678	3854430	739259	6754.7		3.84711e+06	727513	1934.4		TRUE	3.84711e+06	727513	1934.4
679	1170840	230228	4337.5		1.16352e+06	218482	-482.8		FALSE	#N/A	#N/A	#N/A
680	6885580	1318140	6934		6.87826e+06	1.30639e+06	2113.7		TRUE	6.87826e+06	1.30639e+06	2113.7
681	450396	99633.4	6894		443081	87887.3	2073.7		FALSE	#N/A	#N/A	#N/A
682	4218130	813089	7073.7		4.21081e+06	801343	2253.4		TRUE	4.21081e+06	801343	2253.4
683	66192	34526.6	10610.4		58876.8	22780.5	5790.1		FALSE	#N/A	#N/A	#N/A
684	3093200	634727	18313.6		3.08588e+06	622981	13493.3		TRUE	3.08588e+06	622981	13493.3
685	37992.9	19145.3	5434.1		30677.7	7399.2	613.8		FALSE	#N/A	#N/A	#N/A
686	2284420	445447	7363.1		2.2771e+06	433701	2542.8		TRUE	2.2771e+06	433701	2542.8
687	67790.8	22754.9	4815		60475.6	11008.8	-5.3		FALSE	#N/A	#N/A	#N/A
688	133143	36543.2	5311.3		125828	24797.1	491		FALSE	#N/A	#N/A	#N/A
689	2843040	551384	8917.1		2.83572e+06	539638	4096.8		TRUE	2.83572e+06	539638	4096.8
690	2465740	482793	5434.7		2.45842e+06	471047	614.4		TRUE	2.45842e+06	471047	614.4
691	44138.6	21032.2	5659.2		36823.3	9286.1	838.9		FALSE	#N/A	#N/A	#N/A
692	1393320	279573	6472.9		1.386e+06	267827	1652.6		TRUE	1.386e+06	267827	1652.6
693	162512	41086.4	5687.8		155197	29340.3	867.5		FALSE	#N/A	#N/A	#N/A
694	55481.3	28265.5	7814.5		48166.1	16519.4	2994.2		FALSE	#N/A	#N/A	#N/A
695	4387080	851795	7265		4.37976e+06	840049	2444.7		TRUE	4.37976e+06	840049	2444.7
696	871556	178292	4833.4		864241	166546	13.1		FALSE	#N/A	#N/A	#N/A
697	2238850	485629	24296.6		2.23153e+06	473883	19476.3		TRUE	2.23153e+06	473883	19476.3
698	4303260	822157	5856.3		4.29594e+06	810411	1036		TRUE	4.29594e+06	810411	1036
699	126403	29785.8	2463.9		119088	18039.7	-2356.4		FALSE	#N/A	#N/A	#N/A
700	5805200	1112990	9092.4		5.79788e+06	1.10124e+06	4272.1		TRUE	5.79788e+06	1.10124e+06	4272.1
701	71574.8	20036.8	2872.6		64259.6	8290.7	-1947.7		FALSE	#N/A	#N/A	#N/A
702	1803380	353453	5064		1.79606e+06	341707	243.7		TRUE	1.79606e+06	341707	243.7
703	6295390	1200740	7466.2		6.28807e+06	1.18899e+06	2645.9		TRUE	6.28807e+06	1.18899e+06	2645.9
704	346434	85564	8691.1		339119	73817.9	3870.8		FALSE	#N/A	#N/A	#N/A
705	65302.2	22593.3	4624.4		57986.9	10847.2	-195.9		FALSE	#N/A	#N/A	#N/A
706	45741.2	22348.6	6203.9		38425.9	10602.5	1383.6		FALSE	#N/A	#N/A	#N/A
707	4367310	830752	4918.5		4.35999e+06	819006	98.2		TRUE	4.35999e+06	819006	98.2
708	1060310	212190	6501.4		1.05299e+06	200444	1681.1		TRUE	1.05299e+06	200444	1681.1
709	94184.3	33498.1	7940.1		86869.1	21752	3119.8		FALSE	#N/A	#N/A	#N/A
710	104822	30356	4400.4		97506.8	18609.9	-419.9		FALSE	#N/A	#N/A	#N/A
711	564173	124341	8219		556858	112595	3398.7		FALSE	#N/A	#N/A	#N/A
712	3403340	654368	4199.8		3.39602e+06	642622	-620.5		FALSE	#N/A	#N/A	#N/A
713	180755	39607.9	2346.4		173440	27861.8	-2473.9		FALSE	#N/A	#N/A	#N/A
714	1916870	371129	4121.3		1.90955e+06	359383	-699		FALSE	#N/A	#N/A	#N/A
715	4465200	861511	5577.6		4.45788e+06	849765	757.3		TRUE	4.45788e+06	849765	757.3
716	55903.5	20934	4267.4		48588.2	9187.9	-552.9		FALSE	#N/A	#N/A	#N/A
717	55057.2	25285.2	4644.8		47741.9	13539.1	-175.5		FALSE	#N/A	#N/A	#N/A
718	7911910	1527030	13794.7		7.90459e+06	1.51528e+06	8974.4		TRUE	7.90459e+06	1.51528e+06	8974.4
719	4198550	802668	6451.9		4.19123e+06	790922	1631.6		TRUE	4.19123e+06	790922	1631.6
720	59195.1	20394.2	4382.9		51879.8	8648.1	-437.4		FALSE	#N/A	#N/A	#N/A
721	663495	129733	2737.9		656180	117987	-2082.4		FALSE	#N/A	#N/A	#N/A
722	8283090	1568280	7117.2		8.27577e+06	1.55653e+06	2296.9		TRUE	8.27577e+06	1.55653e+06	2296.9
723	38224.5	17191.2	4683.5		30909.2	5445.1	-136.8		FALSE	#N/A	#N/A	#N/A
724	45329.7	26442.1	8867.7		38014.4	14696	4047.4		FALSE	#N/A	#N/A	#N/A
725	42071.9	27319.6	9424.7		34756.7	15573.5	4604.4		FALSE	#N/A	#N/A	#N/A
726	2680260	518394	5642.3		2.67294e+06	506648	822		TRUE	2.67294e+06	506648	822
727	48485.7	19531.6	4994.8		41170.4	7785.5	174.5		FALSE	#N/A	#N/A	#N/A
728	4800200	916964	7244.5		4.79288e+06	905218	2424.2		TRUE	4.79288e+06	905218	2424.2
729	311249	31916.7	23908.6		303934	20170.6	19088.3		FALSE	#N/A	#N/A	#N/A
730	57176.6	18461.3	2926.8		49861.3	6715.2	-1893.5		FALSE	#N/A	#N/A	#N/A
731	6254310	1201240	8693.8		6.24699e+06	1.18949e+06	3873.5		TRUE	6.24699e+06	1.18949e+06	3873.5
732	54985.3	17367.7	3244.6		47670.1	5621.6	-1575.7		FALSE	#N/A	#N/A	#N/A
733	68374	19371	3386.8		61058.8	7624.9	-1433.5		FALSE	#N/A	#N/A	#N/A
734	72960.7	31533.8	8336.7		65645.4	19787.7	3516.4		FALSE	#N/A	#N/A	#N/A
735	29608.6	13580.9	3188		22293.3	1834.8	-1632.3		FALSE	#N/A	#N/A	#N/A
736	7260550	1419130	19196.7		7.25323e+06	1.40738e+06	14376.4		TRUE	7.25323e+06	1.40738e+06	14376.4
737	6766660	1288550	7130.4		6.75934e+06	1.2768e+06	2310.1		TRUE	6.75934e+06	1.2768e+06	2310.1
738	1707030	333887	4877.9		1.69971e+06	322141	57.6		TRUE	1.69971e+06	322141	57.6
739	58407.7	21031.2	4428.5		51092.4	9285.1	-391.8		FALSE	#N/A	#N/A	#N/A
740	7943330	1516650	8855		7.93601e+06	1.5049e+06	4034.7		TRUE	7.93601e+06	1.5049e+06	4034.7
741	2006750	396198	6023.3		1.99943e+06	384452	1203		TRUE	1.99943e+06	384452	1203
742	2924470	571795	6102.5		2.91715e+06	560049	1282.2		TRUE	2.91715e+06	560049	1282.2
743	889737	180333	5382.9		882422	168587	562.6		FALSE	#N/A	#N/A	#N/A
744	2420290	475563	6730.2		2.41297e+06	463817	1909.9		TRUE	2.41297e+06	463817	1909.9
745	912055	182300	4947.8		904740	170554	127.5		FALSE	#N/A	#N/A	#N/A
746	1696670	337697	6579.3		1.68935e+06	325951	1759		TRUE	1.68935e+06	325951	1759
747	1282880	253980	6752		1.27556e+06	242234	1931.7		TRUE	1.27556e+06	242234	1931.7
748	36937.5	23403.2	7656.5		29622.2	11657.1	2836.2		FALSE	#N/A	#N/A	#N/A
749	326929	75662.1	7017.1		319614	63916	2196.8		FALSE	#N/A	#N/A	#N/A
750	1210060	246172	9124		1.20274e+06	234426	4303.7		TRUE	1.20274e+06	234426	4303.7
751	1588580	312778	3262.9		1.58126e+06	301032	-1557.4		FALSE	#N/A	#N/A	#N/A
752	40836.4	20651.3	6847.9		33521.2	8905.2	2027.6		FALSE	#N/A	#N/A	#N/A
753	98823.1	28272.5	4020.7		91507.9	16526.4	-799.6		FALSE	#N/A	#N/A	#N/A
754	5859830	1111090	5512.2		5.85251e+06	1.09934e+06	691.9		TRUE	5.85251e+06	1.09934e+06	691.9
755	258897	60528.6	6128.1		251582	48782.5	1307.8		FALSE	#N/A	#N/A	#N/A
756	392525	87614.7	6094.1		385210	75868.6	1273.8		FALSE	#N/A	#N/A	#N/A
757	985060	193109	3313.8		977745	181363	-1506.5		FALSE	#N/A	#N/A	#N/A
758	563331	115072	4695.9		556016	103326	-124.4		FALSE	#N/A	#N/A	#N/A
759	252300	61208	6088.3		244985	49461.9	1268		FALSE	#N/A	#N/A	#N/A
760	5470150	1045050	4759.8		5.46283e+06	1.0333e+06	-60.5		FALSE	#N/A	#N/A	#N/A
761	35943.6	15454.3	3700.8		28628.3	3708.2	-1119.5		FALSE	#N/A	#N/A	#N/A
762	8770730	1679510	8084.8		8.76341e+06	1.66776e+06	3264.5		TRUE	8.76341e+06	1.66776e+06	3264.5
763	4864390	925614	8905.4		4.85707e+06	913868	4085.1		TRUE	4.85707e+06	913868	4085.1
764	143722	41886.7	6437.1		136407	30140.6	1616.8		FALSE	#N/A	#N/A	#N/A
765	4581090	877326	6085.2		4.57377e+06	865580	1264.9		TRUE	4.57377e+06	865580	1264.9
766	227500	48816.2	3283.9		220185	37070.1	-1536.4		FALSE	#N/A	#N/A	#N/A
767	972535	194498	5467.2		965220	182752	646.9		FALSE	#N/A	#N/A	#N/A
768	397837	88239.2	5805.2		390522	76493.1	984.9		FALSE	#N/A	#N/A	#N/A
769	2239710	435014	6946.4		2.23239e+06	423268	2126.1		TRUE	2.23239e+06	423268	2126.1
770	670614	143826	7513		663299	132080	2692.7		FALSE	#N/A	#N/A	#N/A
771	296095	64471.1	3962.4		288780	52725	-857.9		FALSE	#N/A	#N/A	#N/A
772	45059.4	33183.6	11159		37744.2	21437.5	6338.7		FALSE	#N/A	#N/A	#N/A
773	6910470	1317170	7752.9		6.90315e+06	1.30542e+06	2932.6		TRUE	6.90315e+06	1.30542e+06	2932.6
774	684322	147352	8283.3		677007	135606	3463		FALSE	#N/A	#N/A	#N/A
775	34703.6	22404.7	7694.4		27388.3	10658.6	2874.1		FALSE	#N/A	#N/A	#N/A
776	41929.5	24386	7209.2		34614.2	12639.9	2388.9		FALSE	#N/A	#N/A	#N/A
777	2367150	457480	4248		2.35983e+06	445734	-572.3		FALSE	#N/A	#N/A	#N/A
778	1148570	231770	5437.4		1.14125e+06	220024	617.1		TRUE	1.14125e+06	220024	617.1
779	74883.9	25599.1	5151.7		67568.6	13853	331.4		FALSE	#N/A	#N/A	#N/A
780	12254900	2352030	11677		1.22476e+07	2.34028e+06	6856.7		TRUE	1.22476e+07	2.34028e+06	6856.7
781	3433900	656168	4214.1		3.42658e+06	644422	-606.2		FALSE	#N/A	#N/A	#N/A
782	1837010	366764	10309		1.82969e+06	355018	5488.7		TRUE	1.82969e+06	355018	5488.7
783	36713.3	15707.2	4159.6		29398.1	3961.1	-660.7		FALSE	#N/A	#N/A	#N/A
784	210195	54404.6	6689.9		202880	42658.5	1869.6		FALSE	#N/A	#N/A	#N/A
785	1858510	359027	3329.2		1.85119e+06	347281	-1491.1		FALSE	#N/A	#N/A	#N/A
786	77873.9	35723.6	9436		70558.6	23977.5	4615.7		FALSE	#N/A	#N/A	#N/A
787	92829	32155	5842.9		85513.8	20408.9	1022.6		FALSE	#N/A	#N/A	#N/A
788	323257	75247	7257.2		315942	63500.9	2436.9		FALSE	#N/A	#N/A	#N/A
789	3753920	726792	5311.2		3.7466e+06	715046	490.9		TRUE	3.7466e+06	715046	490.9
790	7026200	1337880	8448.3		7.01888e+06	1.32613e+06	3628		TRUE	7.01888e+06	1.32613e+06	3628
791	3701890	711678	6545.5		3.69457e+06	699932	1725.2		TRUE	3.69457e+06	699932	1725.2
792	1908750	371331	5371.5		1.90143e+06	359585	551.2		TRUE	1.90143e+06	359585	551.2
793	98212.1	22913.8	1824.3		90896.9	11167.7	-2996		FALSE	#N/A	#N/A	#N/A
794	5891650	1133770	6991.3		5.88433e+06	1.12202e+06	2171		TRUE	5.88433e+06	1.12202e+06	2171
795	2472430	481929	7087.9		2.46511e+06	470183	2267.6		TRUE	2.46511e+06	470183	2267.6
796	9416400	1793850	10555.6		9.40908e+06	1.7821e+06	5735.3		TRUE	9.40908e+06	1.7821e+06	5735.3
797	197525	43397.9	2670.2		190210	31651.8	-2150.1		FALSE	#N/A	#N/A	#N/A
798	1130180	219657	4235.3		1.12286e+06	207911	-585		FALSE	#N/A	#N/A	#N/A
799	5546390	1058550	5210.6		5.53907e+06	1.0468e+06	390.3		TRUE	5.53907e+06	1.0468e+06	390.3
800	353304	78841.7	5635.7		345989	67095.6	815.4		FALSE	#N/A	#N/A	#N/A
801	283863	98141.9	17701.4		276548	86395.8	12881.1		FALSE	#N/A	#N/A	#N/A
802	81877.4	30240.4	6695.9		74562.1	18494.3	1875.6		FALSE	#N/A	#N/A	#N/A
803	717123	146798	6008.4		709808	135052	1188.1		FALSE	#N/A	#N/A	#N/A
804	4363600	839716	10676.6		4.35628e+06	827970	5856.3		TRUE	4.35628e+06	827970	5856.3
805	5154630	986971	6826.4		5.14731e+06	975225	2006.1		TRUE	5.14731e+06	975225	2006.1
806	497283	106453	5159.8		489968	94706.9	339.5		FALSE	#N/A	#N/A	#N/A
807	3310310	641350	4420.4		3.30299e+06	629604	-399.9		FALSE	#N/A	#N/A	#N/A
808	5658120	1082650	5822.3		5.6508e+06	1.0709e+06	1002		TRUE	5.6508e+06	1.0709e+06	1002
809	1781340	349976	5051.3		1.77402e+06	338230	231		TRUE	1.77402e+06	338230	231
810	2964470	575627	5462.8		2.95715e+06	563881	642.5		TRUE	2.95715e+06	563881	642.5
811	1418210	279709	3614.1		1.41089e+06	267963	-1206.2		FALSE	#N/A	#N/A	#N/A
812	9573620	1831420	13276		9.5663e+06	1.81967e+06	8455.7		TRUE	9.5663e+06	1.81967e+06	8455.7
813	236630	53442.5	4168.1		229315	41696.4	-652.2		FALSE	#N/A	#N/A	#N/A
814	2915180	558933	5307.2		2.90786e+06	547187	486.9		TRUE	2.90786e+06	547187	486.9
815	232778	59222.6	7168		225463	47476.5	2347.7		FALSE	#N/A	#N/A	#N/A
816	3604750	706671	9560.9		3.59743e+06	694925	4740.6		TRUE	3.59743e+06	694925	4740.6
817	6671650	1267790	6902.9		6.66433e+06	1.25604e+06	2082.6		TRUE	6.66433e+06	1.25604e+06	2082.6
818	480965	106799	7177.1		473650	95052.9	2356.8		FALSE	#N/A	#N/A	#N/A
819	2238620	444067	11254.4		2.2313e+06	432321	6434.1		TRUE	2.2313e+06	432321	6434.1
820	1473630	282789	2909.4		1.46631e+06	271043	-1910.9		FALSE	#N/A	#N/A	#N/A
821	127284	43072.7	10105.7		119969	31326.6	5285.4		FALSE	#N/A	#N/A	#N/A
822	1396820	272637	4047.6		1.3895e+06	260891	-772.7		FALSE	#N/A	#N/A	#N/A
823	38746.9	23525.4	8195		31431.7	11779.3	3374.7		FALSE	#N/A	#N/A	#N/A
824	7027250	1334940	6230		7.01993e+06	1.32319e+06	1409.7		TRUE	7.01993e+06	1.32319e+06	1409.7
825	7666890	1464200	10229		7.65957e+06	1.45245e+06	5408.7		TRUE	7.65957e+06	1.45245e+06	5408.7
826	35388.2	12851.7	2888.2		28072.9	1105.6	-1932.1		FALSE	#N/A	#N/A	#N/A
827	140541	37432.7	4955.3		133226	25686.6	135		FALSE	#N/A	#N/A	#N/A
828	51381.7	29339.7	9082.4		44066.4	17593.6	4262.1		FALSE	#N/A	#N/A	#N/A
829	90630.2	35613.7	7470.6		83314.9	23867.6	2650.3		FALSE	#N/A	#N/A	#N/A
830	936836	184177	3581.7		929521	172431	-1238.6		FALSE	#N/A	#N/A	#N/A
831	1701960	335842	7861.8		1.69464e+06	324096	3041.5		TRUE	1.69464e+06	324096	3041.5
832	142723	39361.1	5558.3		135408	27615	738		FALSE	#N/A	#N/A	#N/A
833	161427	37932	3064.3		154112	26185.9	-1756		FALSE	#N/A	#N/A	#N/A
834	3262410	619066	4074.5		3.25509e+06	607320	-745.8		FALSE	#N/A	#N/A	#N/A
835	4569940	887509	8981.6		4.56262e+06	875763	4161.3		TRUE	4.56262e+06	875763	4161.3
836	49993.7	23965.7	6801.2		42678.4	12219.6	1980.9		FALSE	#N/A	#N/A	#N/A
837	41299.8	15198.7	3749.4		33984.6	3452.6	-1070.9		FALSE	#N/A	#N/A	#N/A
838	2759970	532037	6441.7		2.75265e+06	520291	1621.4		TRUE	2.75265e+06	520291	1621.4
839	6379390	1214410	6188.3		6.37207e+06	1.20266e+06	1368		TRUE	6.37207e+06	1.20266e+06	1368
840	3688080	712014	9528.4		3.68076e+06	700268	4708.1		TRUE	3.68076e+06	700268	4708.1
841	1442430	279911	2479.8		1.43511e+06	268165	-2340.5		FALSE	#N/A	#N/A	#N/A
842	379206	85431.1	6869.3		371891	73685	2049		FALSE	#N/A	#N/A	#N/A
843	86502.2	30394.9	6715.1		79186.9	18648.8	1894.8		FALSE	#N/A	#N/A	#N/A
844	189828	47587.5	5350.5		182513	35841.4	530.2		FALSE	#N/A	#N/A	#N/A
845	788057	155762	2886.2		780742	144016	-1934.1		FALSE	#N/A	#N/A	#N/A
846	34205.9	31292.3	10247.9		26890.7	19546.2	5427.6		FALSE	#N/A	#N/A	#N/A
847	4351860	833203	4470.5		4.34454e+06	821457	-349.8		FALSE	#N/A	#N/A	#N/A
848	1684950	336868	8738		1.67763e+06	325122	3917.7		TRUE	1.67763e+06	325122	3917.7
849	1642380	323059	5160.9		1.63506e+06	311313	340.6		TRUE	1.63506e+06	311313	340.6
850	1156030	231562	6075.9		1.14871e+06	219816	1255.6		TRUE	1.14871e+06	219816	1255.6
851	95066.9	37564.9	8553.9		87751.6	25818.8	3733.6		FALSE	#N/A	#N/A	#N/A
852	142581	35085.4	3467.3		135266	23339.3	-1353		FALSE	#N/A	#N/A	#N/A
853	7012470	1349090	7655.3		7.00515e+06	1.33734e+06	2835		TRUE	7.00515e+06	1.33734e+06	2835
854	102260	29004.4	4171.9		94944.8	17258.3	-648.4		FALSE	#N/A	#N/A	#N/A
855	35950.7	14712.5	2727.9		28635.4	2966.4	-2092.4		FALSE	#N/A	#N/A	#N/A
856	110459	37171.2	7772.1		103144	25425.1	2951.8		FALSE	#N/A	#N/A	#N/A
857	543085	117959	7708.7		535770	106213	2888.4		FALSE	#N/A	#N/A	#N/A
858	4869020	924314	5524.4		4.8617e+06	912568	704.1		TRUE	4.8617e+06	912568	704.1
859	641283	133794	5815.5		633968	122048	995.2		FALSE	#N/A	#N/A	#N/A
860	3516000	681705	6005.4		3.50868e+06	669959	1185.1		TRUE	3.50868e+06	669959	1185.1
861	2703350	521903	5201.6		2.69603e+06	510157	381.3		TRUE	2.69603e+06	510157	381.3
862	159434	41950.3	5409.6		152119	30204.2	589.3		FALSE	#N/A	#N/A	#N/A
863	35653.5	16170.4	3716.9		28338.2	4424.3	-1103.4		FALSE	#N/A	#N/A	#N/A
864	1099400	220774	6727.8		1.09208e+06	209028	1907.5		TRUE	1.09208e+06	209028	1907.5
865	63344.6	28277.3	7372.1		56029.3	16531.2	2551.8		FALSE	#N/A	#N/A	#N/A
866	1562120	314529	8875.5		1.5548e+06	302783	4055.2		TRUE	1.5548e+06	302783	4055.2
867	6768540	1298890	8343.2		6.76122e+06	1.28714e+06	3522.9		TRUE	6.76122e+06	1.28714e+06	3522.9
868	33872	17491.6	6259.6		26556.8	5745.5	1439.3		FALSE	#N/A	#N/A	#N/A
869	8174760	1561990	11813		8.16744e+06	1.55024e+06	6992.7		TRUE	8.16744e+06	1.55024e+06	6992.7
870	127079	31667.9	3040.8		119764	19921.8	-1779.5		FALSE	#N/A	#N/A	#N/A
871	4336920	844638	10420.9		4.3296e+06	832892	5600.6		TRUE	4.3296e+06	832892	5600.6
872	8295120	1590480	6118.1		8.2878e+06	1.57873e+06	1297.8		TRUE	8.2878e+06	1.57873e+06	1297.8
873	907577	178831	3764.2		900262	167085	-1056.1		FALSE	#N/A	#N/A	#N/A
874	581156	123448	6097.9		573841	111702	1277.6		FALSE	#N/A	#N/A	#N/A
875	5451910	1035210	6518.9		5.44459e+06	1.02346e+06	1698.6		TRUE	5.44459e+06	1.02346e+06	1698.6
876	1129700	226361	5622.5		1.12238e+06	214615	802.2		TRUE	1.12238e+06	214615	802.2
877	502184	109218	6329.8		494869	97471.9	1509.5		FALSE	#N/A	#N/A	#N/A
878	3154280	615448	6969.5		3.14696e+06	603702	2149.2		TRUE	3.14696e+06	603702	2149.2
879	2140030	410139	4195.6		2.13271e+06	398393	-624.7		FALSE	#N/A	#N/A	#N/A
880	1956300	377240	3783.8		1.94898e+06	365494	-1036.5		FALSE	#N/A	#N/A	#N/A
881	800860	157014	2916.8		793545	145268	-1903.5		FALSE	#N/A	#N/A	#N/A
882	4908250	941635	3207.6		4.90093e+06	929889	-1612.7		FALSE	#N/A	#N/A	#N/A
883	277882	64491.3	5497.8		270567	52745.2	677.5		FALSE	#N/A	#N/A	#N/A
884	8269350	1569860	9843.6		8.26203e+06	1.55811e+06	5023.3		TRUE	8.26203e+06	1.55811e+06	5023.3
885	331101	70894.7	4098.2		323786	59148.6	-722.1		FALSE	#N/A	#N/A	#N/A
886	5186920	993442	5255.9		5.1796e+06	981696	435.6		TRUE	5.1796e+06	981696	435.6
887	2314820	443325	4556.3		2.3075e+06	431579	-264		FALSE	#N/A	#N/A	#N/A
888	2554390	495673	3230.4		2.54707e+06	483927	-1589.9		FALSE	#N/A	#N/A	#N/A
889	1923920	371157	3526.9		1.9166e+06	359411	-1293.4		FALSE	#N/A	#N/A	#N/A
890	6576510	1257440	8834.2		6.56919e+06	1.24569e+06	4013.9		TRUE	6.56919e+06	1.24569e+06	4013.9
891	7402960	1410850	9383.8		7.39564e+06	1.3991e+06	4563.5		TRUE	7.39564e+06	1.3991e+06	4563.5
892	6097690	1160320	5661.2		6.09037e+06	1.14857e+06	840.9		TRUE	6.09037e+06	1.14857e+06	840.9
893	47160.4	20836.6	4830.3		39845.2	9090.5	10		FALSE	#N/A	#N/A	#N/A
894	4483620	868637	9319.1		4.4763e+06	856891	4498.8		TRUE	4.4763e+06	856891	4498.8
895	7509750	1429370	8431.2		7.50243e+06	1.41762e+06	3610.9		TRUE	7.50243e+06	1.41762e+06	3610.9
896	1952160	376139	4107.6		1.94484e+06	364393	-712.7		FALSE	#N/A	#N/A	#N/A
897	1087710	217151	4177.5		1.08039e+06	205405	-642.8		FALSE	#N/A	#N/A	#N/A
898	86687	30634.5	7221.9		79371.8	18888.4	2401.6		FALSE	#N/A	#N/A	#N/A
899	1111930	223882	7369.8		1.10461e+06	212136	2549.5		TRUE	1.10461e+06	212136	2549.5
900	81303.7	36693.1	9171.2		73988.4	24947	4350.9		FALSE	#N/A	#N/A	#N/A
901	51671.7	24672.5	6424.5		44356.4	12926.4	1604.2		FALSE	#N/A	#N/A	#N/A
902	119393	32591.1	4087.7		112078	20845	-732.6		FALSE	#N/A	#N/A	#N/A
903	47982	20189.5	5329.1		40666.8	8443.4	508.8		FALSE	#N/A	#N/A	#N/A
904	60774.6	26000.9	6875.6		53459.3	14254.8	2055.3		FALSE	#N/A	#N/A	#N/A
905	1246570	248967	6368.1		1.23925e+06	237221	1547.8		TRUE	1.23925e+06	237221	1547.8
906	3536020	680906	3990.3		3.5287e+06	669160	-830		FALSE	#N/A	#N/A	#N/A
907	7003560	1343510	8613.1		6.99624e+06	1.33176e+06	3792.8		TRUE	6.99624e+06	1.33176e+06	3792.8
908	1946790	378500	6482		1.93947e+06	366754	1661.7		TRUE	1.93947e+06	366754	1661.7
909	2613570	507797	5633.8		2.60625e+06	496051	813.5		TRUE	2.60625e+06	496051	813.5
910	155002	48828.1	9343.6		147687	37082	4523.3		FALSE	#N/A	#N/A	#N/A
911	6323350	1213360	6960.8		6.31603e+06	1.20161e+06	2140.5		TRUE	6.31603e+06	1.20161e+06	2140.5
912	838023	170018	5483.6		830708	158272	663.3		FALSE	#N/A	#N/A	#N/A
913	77839.1	24189	4125.4		70523.9	12442.9	-694.9		FALSE	#N/A	#N/A	#N/A
914	81983.3	31107	6711.1		74668.1	19360.9	1890.8		FALSE	#N/A	#N/A	#N/A
915	661553	140226	7295.2		654238	128480	2474.9		FALSE	#N/A	#N/A	#N/A
916	8103400	1555280	8074.2		8.09608e+06	1.54353e+06	3253.9		TRUE	8.09608e+06	1.54353e+06	3253.9
917	3045120	582431	5186.4		3.0378e+06	570685	366.1		TRUE	3.0378e+06	570685	366.1
918	294877	63456.3	3771.8		287562	51710.2	-1048.5		FALSE	#N/A	#N/A	#N/A
919	34802.8	20265.6	6609.7		27487.6	8519.5	1789.4		FALSE	#N/A	#N/A	#N/A
920	34241.7	17550.1	4347.7		26926.4	5804	-472.6		FALSE	#N/A	#N/A	#N/A
921	3821740	736338	9598.5		3.81442e+06	724592	4778.2		TRUE	3.81442e+06	724592	4778.2
922	3033390	588542	8811.1		3.02607e+06	576796	3990.8		TRUE	3.02607e+06	576796	3990.8
923	4584390	872794	3607.8		4.57707e+06	861048	-1212.5		FALSE	#N/A	#N/A	#N/A
924	142942	38296.3	5896.6		135627	26550.2	1076.3		FALSE	#N/A	#N/A	#N/A
925	3040260	589557	8541.1		3.03294e+06	577811	3720.8		TRUE	3.03294e+06	577811	3720.8
926	4952280	951247	5701.7		4.94496e+06	939501	881.4		TRUE	4.94496e+06	939501	881.4
927	2182030	424829	5643.2		2.17471e+06	413083	822.9		TRUE	2.17471e+06	413083	822.9
928	547330	125390	12255.9		540015	113644	7435.6		FALSE	#N/A	#N/A	#N/A
929	47525.1	19581.8	4963.8		40209.8	7835.7	143.5		FALSE	#N/A	#N/A	#N/A
930	279148	9703.1	3955.3		271833	-2043	-865		FALSE	#N/A	#N/A	#N/A
931	7561770	1458760	12671		7.55445e+06	1.44701e+06	7850.7		TRUE	7.55445e+06	1.44701e+06	7850.7
932	7291760	1384170	7804		7.28444e+06	1.37242e+06	2983.7		TRUE	7.28444e+06	1.37242e+06	2983.7
933	3406080	653673	7691.1		3.39876e+06	641927	2870.8		TRUE	3.39876e+06	641927	2870.8
934	4297390	825000	7636		4.29007e+06	813254	2815.7		TRUE	4.29007e+06	813254	2815.7
935	622451	127976	3400.2		615136	116230	-1420.1		FALSE	#N/A	#N/A	#N/A
936	47330.2	19747.5	5039.5		40014.9	8001.4	219.2		FALSE	#N/A	#N/A	#N/A
937	7134810	1344330	6821.2		7.12749e+06	1.33258e+06	2000.9		TRUE	7.12749e+06	1.33258e+06	2000.9
938	137905	37157.7	26310.3		130590	25411.6	21490		FALSE	#N/A	#N/A	#N/A
939	6734370	1287120	9003.6		6.72705e+06	1.27537e+06	4183.3		TRUE	6.72705e+06	1.27537e+06	4183.3
940	43546.6	22601.3	7255.5		36231.3	10855.2	2435.2		FALSE	#N/A	#N/A	#N/A
941	2765430	531512	4818.7		2.75811e+06	519766	-1.6		FALSE	#N/A	#N/A	#N/A
942	2098160	404064	4435.7		2.09084e+06	392318	-384.6		FALSE	#N/A	#N/A	#N/A
943	41335.3	11164.5	4296.6		34020.1	-581.6	-523.7		FALSE	#N/A	#N/A	#N/A
944	3296590	627676	3483.5		3.28927e+06	615930	-1336.8		FALSE	#N/A	#N/A	#N/A
945	33530.4	15544.1	3819.7		26215.2	3798	-1000.6		FALSE	#N/A	#N/A	#N/A
946	55149.7	30726.5	8896.5		47834.4	18980.4	4076.2		FALSE	#N/A	#N/A	#N/A
947	58164.9	21277.1	4885.4		50849.7	9531	65.1		FALSE	#N/A	#N/A	#N/A
948	251192	70092.2	10451.3		243877	58346.1	5631		FALSE	#N/A	#N/A	#N/A
949	7437750	1412160	6786.3		7.43043e+06	1.40041e+06	1966		TRUE	7.43043e+06	1.40041e+06	1966
950	7649870	1456990	7706.3		7.64255e+06	1.44524e+06	2886		TRUE	7.64255e+06	1.44524e+06	2886
951	1655390	318936	3498.2		1.64807e+06	307190	-1322.1		FALSE	#N/A	#N/A	#N/A
952	3587110	686983	5151.3		3.57979e+06	675237	331		TRUE	3.57979e+06	675237	331
953	1443990	284367	6506.3		1.43667e+06	272621	1686		TRUE	1.43667e+06	272621	1686
954	36111.3	17078	5095.9		28796.1	5331.9	275.6		FALSE	#N/A	#N/A	#N/A
955	284533	59783.8	2330.8		277218	48037.7	-2489.5		FALSE	#N/A	#N/A	#N/A
956	1592430	309179	4154.9		1.58511e+06	297433	-665.4		FALSE	#N/A	#N/A	#N/A
957	101368	25975.2	3566.7		94052.8	14229.1	-1253.6		FALSE	#N/A	#N/A	#N/A
958	2138390	416705	6624.1		2.13107e+06	404959	1803.8		TRUE	2.13107e+06	404959	1803.8
959	6446810	1231550	7614.4		6.43949e+06	1.2198e+06	2794.1		TRUE	6.43949e+06	1.2198e+06	2794.1
960	56703.2	25491.1	6582.2		49387.9	13745	1761.9		FALSE	#N/A	#N/A	#N/A
961	94649.8	28798.4	5512.9		87334.6	17052.3	692.6		FALSE	#N/A	#N/A	#N/A
962	915637	187238	6037.4		908322	175492	1217.1		FALSE	#N/A	#N/A	#N/A
963	6375590	1227400	10415.6		6.36827e+06	1.21565e+06	5595.3		TRUE	6.36827e+06	1.21565e+06	5595.3
964	61139.7	21272.6	4185.7		53824.4	9526.5	-634.6		FALSE	#N/A	#N/A	#N/A
965	756206	154451	4707.3		748891	142705	-113		FALSE	#N/A	#N/A	#N/A
966	90484.2	35247	8396.5		83168.9	23500.9	3576.2		FALSE	#N/A	#N/A	#N/A
967	39920.8	15049.8	3168.8		32605.6	3303.7	-1651.5		FALSE	#N/A	#N/A	#N/A
968	3012070	583898	6936.8		3.00475e+06	572152	2116.5		TRUE	3.00475e+06	572152	2116.5
969	6622650	1260760	6431.7		6.61533e+06	1.24901e+06	1611.4		TRUE	6.61533e+06	1.24901e+06	1611.4
970	888564	177800	3762.4		881249	166054	-1057.9		FALSE	#N/A	#N/A	#N/A
971	4428480	854990	8711.5		4.42116e+06	843244	3891.2		TRUE	4.42116e+06	843244	3891.2
972	901736	325227	596149		894421	313481	591329		FALSE	#N/A	#N/A	#N/A
973	1504550	295706	4574.7		1.49723e+06	283960	-245.6		FALSE	#N/A	#N/A	#N/A
974	473051	97138.3	3550.7		465736	85392.2	-1269.6		FALSE	#N/A	#N/A	#N/A
975	4669880	905010	10157.7		4.66256e+06	893264	5337.4		TRUE	4.66256e+06	893264	5337.4
976	4740520	919460	13068.7		4.7332e+06	907714	8248.4		TRUE	4.7332e+06	907714	8248.4
977	36817.3	29194	10174		29502.1	17447.9	5353.7		FALSE	#N/A	#N/A	#N/A
978	1315130	265088	8120.9		1.30781e+06	253342	3300.6		TRUE	1.30781e+06	253342	3300.6
979	149709	41384.6	5915.7		142394	29638.5	1095.4		FALSE	#N/A	#N/A	#N/A
980	3718280	707506	4787.4		3.71096e+06	695760	-32.9		FALSE	#N/A	#N/A	#N/A
981	7384990	1412670	6210		7.37767e+06	1.40092e+06	1389.7		TRUE	7.37767e+06	1.40092e+06	1389.7
982	150147	37760.9	4390.8		142832	26014.8	-429.5		FALSE	#N/A	#N/A	#N/A
983	64967.6	19798	3649.5		57652.3	8051.9	-1170.8		FALSE	#N/A	#N/A	#N/A
984	47334.6	25952.5	6559.5		40019.3	14206.4	1739.2		FALSE	#N/A	#N/A	#N/A
985	47645.9	68411.4	23270.3		40330.7	56665.3	18450		FALSE	#N/A	#N/A	#N/A
986	189023	50660.2	6582		181708	38914.1	1761.7		FALSE	#N/A	#N/A	#N/A
987	5293430	1016480	8573		5.28611e+06	1.00473e+06	3752.7		TRUE	5.28611e+06	1.00473e+06	3752.7
988	6233380	1197630	8153.6		6.22606e+06	1.18588e+06	3333.3		TRUE	6.22606e+06	1.18588e+06	3333.3
989	73791.6	37885.9	12029.4		66476.4	26139.8	7209.1		FALSE	#N/A	#N/A	#N/A
990	536060	118652	7283.2		528745	106906	2462.9		FALSE	#N/A	#N/A	#N/A
991	3595670	682568	3091.5		3.58835e+06	670822	-1728.8		FALSE	#N/A	#N/A	#N/A
992	43598.8	21667.8	5482.8		36283.6	9921.7	662.5		FALSE	#N/A	#N/A	#N/A
993	366785	77604.5	4256.9		359470	65858.4	-563.4		FALSE	#N/A	#N/A	#N/A
994	774200	156538	6045.5		766885	144792	1225.2		FALSE	#N/A	#N/A	#N/A
995	34166	20616	6404.1		26850.8	8869.9	1583.8		FALSE	#N/A	#N/A	#N/A
996	47731.3	50282.3	17601.8		40416.1	38536.2	12781.5		FALSE	#N/A	#N/A	#N/A
997	36729.7	20882.3	7176.3		29414.4	9136.2	2356		FALSE	#N/A	#N/A	#N/A
998	61682.1	39043.1	12077.7		54366.8	27297	7257.4		FALSE	#N/A	#N/A	#N/A
999	88116.9	23704.1	3766.8		80801.6	11958	-1053.5		FALSE	#N/A	#N/A	#N/A
1000	82806	25471	4524.6		75490.8	13724.9	-295.7		FALSE	#N/A	#N/A	#N/A

## Sheet: Acc bleed
No.	Dda	Fda	Ada		donor-bg	FRET-bg	acceptor-bg		selection	donor sel	FRET sel	acceptor sel				min	max
1	9132.2	55851.6	314483		1816.95	44105.5	309663		FALSE	#N/A	#N/A	#N/A		cutoffs	donor	1	100000000
2	6541.8	52590.4	326709		-773.45	40844.3	321889		FALSE	#N/A	#N/A	#N/A			FRET	1	100000000
3	10798.8	24908.5	46140.5		3483.55	13162.4	41320.2		FALSE	#N/A	#N/A	#N/A			acceptor	1000000	100000000
4	16626.6	184112	1246090		9311.35	172366	1.24127e+06		TRUE	9311.35	172366	1.24127e+06
5	15452.3	80663.1	345740		8137.05	68917	340920		FALSE	#N/A	#N/A	#N/A			slope	intercept
6	5929.7	702439	5306740		-1385.55	690693	5.30192e+06		FALSE	#N/A	#N/A	#N/A		S2	0.131895	10280.8
7	6563	44649.7	266336		-752.25	32903.6	261516		FALSE	#N/A	#N/A	#N/A		S4	-0.00195562	13761.9
8	5650.7	237551	1746510		-1664.55	225805	1.74169e+06		FALSE	#N/A	#N/A	#N/A
9	6303.5	445281	3346160		-1011.75	433535	3.34134e+06		FALSE	#N/A	#N/A	#N/A
10	22605.7	54039.5	154981		15290.5	42293.4	150161		FALSE	#N/A	#N/A	#N/A
11	10638.9	516256	3991920		3323.65	504510	3.9871e+06		TRUE	3323.65	504510	3.9871e+06
12	11115	913000	6925530		3799.75	901254	6.92071e+06		TRUE	3799.75	901254	6.92071e+06
13	5083.3	467922	3468850		-2231.95	456176	3.46403e+06		FALSE	#N/A	#N/A	#N/A
14	8399.8	97945.4	671054		1084.55	86199.3	666234		FALSE	#N/A	#N/A	#N/A
15	5173	14682	54182.3		-2142.25	2935.9	49362		FALSE	#N/A	#N/A	#N/A
16	4526.8	20025.2	102893		-2788.45	8279.1	98072.7		FALSE	#N/A	#N/A	#N/A
17	8563.3	22020.1	72964.4		1248.05	10274	68144.1		FALSE	#N/A	#N/A	#N/A
18	12779.2	143126	980519		5463.95	131380	975699		FALSE	#N/A	#N/A	#N/A
19	9258	94819.3	619343		1942.75	83073.2	614523		FALSE	#N/A	#N/A	#N/A
20	5795.1	16928.2	60829.9		-1520.15	5182.1	56009.6		FALSE	#N/A	#N/A	#N/A
21	6579.2	92831	644105		-736.05	81084.9	639285		FALSE	#N/A	#N/A	#N/A
22	8551	33163.1	157426		1235.75	21417	152606		FALSE	#N/A	#N/A	#N/A
23	19125.7	322472	2135260		11810.5	310726	2.13044e+06		TRUE	11810.5	310726	2.13044e+06
24	6946.5	74182.2	518308		-368.75	62436.1	513488		FALSE	#N/A	#N/A	#N/A
25	5761.8	398033	2998970		-1553.45	386287	2.99415e+06		FALSE	#N/A	#N/A	#N/A
26	10215.3	42819	191049		2900.05	31072.9	186229		FALSE	#N/A	#N/A	#N/A
27	6675.5	565687	4289660		-639.75	553941	4.28484e+06		FALSE	#N/A	#N/A	#N/A
28	10023.4	58524.8	323407		2708.15	46778.7	318587		FALSE	#N/A	#N/A	#N/A
29	11231.3	45730.4	210252		3916.05	33984.3	205432		FALSE	#N/A	#N/A	#N/A
30	8610.4	22452	62622.7		1295.15	10705.9	57802.4		FALSE	#N/A	#N/A	#N/A
31	10649.3	66429.7	373359		3334.05	54683.6	368539		FALSE	#N/A	#N/A	#N/A
32	11517.5	312514	2189920		4202.25	300768	2.1851e+06		TRUE	4202.25	300768	2.1851e+06
33	12611.6	90235.9	552987		5296.35	78489.8	548167		FALSE	#N/A	#N/A	#N/A
34	14849.4	576865	4362630		7534.15	565119	4.35781e+06		TRUE	7534.15	565119	4.35781e+06
35	6890.3	28839.7	121147		-424.95	17093.6	116327		FALSE	#N/A	#N/A	#N/A
36	12645.5	197158	1506550		5330.25	185412	1.50173e+06		TRUE	5330.25	185412	1.50173e+06
37	8876	175499	1247400		1560.75	163753	1.24258e+06		TRUE	1560.75	163753	1.24258e+06
38	10842.6	29384.5	101030		3527.35	17638.4	96209.7		FALSE	#N/A	#N/A	#N/A
39	5734.4	51605	317048		-1580.85	39858.9	312228		FALSE	#N/A	#N/A	#N/A
40	10519.3	239430	1747030		3204.05	227684	1.74221e+06		TRUE	3204.05	227684	1.74221e+06
41	5899.9	132654	944519		-1415.35	120908	939699		FALSE	#N/A	#N/A	#N/A
42	5010.1	5467	-18630.7		-2305.15	-6279.1	-23451		FALSE	#N/A	#N/A	#N/A
43	18330	465266	3379090		11014.8	453520	3.37427e+06		TRUE	11014.8	453520	3.37427e+06
44	10407.1	36464.3	156600		3091.85	24718.2	151780		FALSE	#N/A	#N/A	#N/A
45	12596.4	56605.5	271154		5281.15	44859.4	266334		FALSE	#N/A	#N/A	#N/A
46	11927.6	70910.3	402211		4612.35	59164.2	397391		FALSE	#N/A	#N/A	#N/A
47	6912.7	32210.1	170810		-402.55	20464	165990		FALSE	#N/A	#N/A	#N/A
48	10890	268556	1934160		3574.75	256810	1.92934e+06		TRUE	3574.75	256810	1.92934e+06
49	5743.2	18534.2	82039.5		-1572.05	6788.1	77219.2		FALSE	#N/A	#N/A	#N/A
50	9509.1	457664	3460410		2193.85	445918	3.45559e+06		TRUE	2193.85	445918	3.45559e+06
51	10016.4	35906.5	159052		2701.15	24160.4	154232		FALSE	#N/A	#N/A	#N/A
52	4477.1	551800	4216660		-2838.15	540054	4.21184e+06		FALSE	#N/A	#N/A	#N/A
53	6923.8	99767.6	693816		-391.45	88021.5	688996		FALSE	#N/A	#N/A	#N/A
54	8266.6	55830.4	330636		951.35	44084.3	325816		FALSE	#N/A	#N/A	#N/A
55	14470.7	31790	63939.6		7155.45	20043.9	59119.3		FALSE	#N/A	#N/A	#N/A
56	11565.1	30431.2	85962.4		4249.85	18685.1	81142.1		FALSE	#N/A	#N/A	#N/A
57	10552.7	531403	3972290		3237.45	519657	3.96747e+06		TRUE	3237.45	519657	3.96747e+06
58	9146.9	220336	1616690		1831.65	208590	1.61187e+06		TRUE	1831.65	208590	1.61187e+06
59	8888.9	353095	2607650		1573.65	341349	2.60283e+06		TRUE	1573.65	341349	2.60283e+06
60	9385	41594.9	235258		2069.75	29848.8	230438		FALSE	#N/A	#N/A	#N/A
61	5213.2	346778	2412750		-2102.05	335032	2.40793e+06		FALSE	#N/A	#N/A	#N/A
62	4553.8	51300.3	344507		-2761.45	39554.2	339687		FALSE	#N/A	#N/A	#N/A
63	9432.9	532117	4087380		2117.65	520371	4.08256e+06		TRUE	2117.65	520371	4.08256e+06
64	4177.2	188831	1419980		-3138.05	177085	1.41516e+06		FALSE	#N/A	#N/A	#N/A
65	7404.1	208127	1508590		88.85	196381	1.50377e+06		TRUE	88.85	196381	1.50377e+06
66	6073.6	18843.5	56137.7		-1241.65	7097.4	51317.4		FALSE	#N/A	#N/A	#N/A
67	7719.6	63026.3	394376		404.35	51280.2	389556		FALSE	#N/A	#N/A	#N/A
68	9833.5	428950	3393420		2518.25	417204	3.3886e+06		TRUE	2518.25	417204	3.3886e+06
69	2938.9	46824.2	306699		-4376.35	35078.1	301879		FALSE	#N/A	#N/A	#N/A
70	9884.8	728326	5096550		2569.55	716580	5.09173e+06		TRUE	2569.55	716580	5.09173e+06
71	4945.3	66353.3	469823		-2369.95	54607.2	465003		FALSE	#N/A	#N/A	#N/A
72	9523	363849	2725420		2207.75	352103	2.7206e+06		TRUE	2207.75	352103	2.7206e+06
73	6734.6	19079.7	71729.9		-580.65	7333.6	66909.6		FALSE	#N/A	#N/A	#N/A
74	6854	61129.9	430336		-461.25	49383.8	425516		FALSE	#N/A	#N/A	#N/A
75	6481.9	674224	4603240		-833.35	662478	4.59842e+06		FALSE	#N/A	#N/A	#N/A
76	9607.4	995449	7730680		2292.15	983703	7.72586e+06		TRUE	2292.15	983703	7.72586e+06
77	3463.3	98429.2	713397		-3851.95	86683.1	708577		FALSE	#N/A	#N/A	#N/A
78	8213.2	28342.1	115226		897.95	16596	110406		FALSE	#N/A	#N/A	#N/A
79	8249.9	353907	2714390		934.65	342161	2.70957e+06		TRUE	934.65	342161	2.70957e+06
80	8261.2	36000.2	190860		945.95	24254.1	186040		FALSE	#N/A	#N/A	#N/A
81	6410.3	15719.4	39698.9		-904.95	3973.3	34878.6		FALSE	#N/A	#N/A	#N/A
82	7538.3	49661.2	308527		223.05	37915.1	303707		FALSE	#N/A	#N/A	#N/A
83	3262.8	409720	3024460		-4052.45	397974	3.01964e+06		FALSE	#N/A	#N/A	#N/A
84	6272.3	22301.9	100073		-1042.95	10555.8	95252.7		FALSE	#N/A	#N/A	#N/A
85	8940.2	20181	46477.2		1624.95	8434.9	41656.9		FALSE	#N/A	#N/A	#N/A
86	5522.6	1031930	7251270		-1792.65	1.02018e+06	7.24645e+06		FALSE	#N/A	#N/A	#N/A
87	6677.7	37391	213953		-637.55	25644.9	209133		FALSE	#N/A	#N/A	#N/A
88	4844.9	61005.9	386338		-2470.35	49259.8	381518		FALSE	#N/A	#N/A	#N/A
89	7092.1	98955.2	678796		-223.15	87209.1	673976		FALSE	#N/A	#N/A	#N/A
90	6085.4	549113	4213240		-1229.85	537367	4.20842e+06		FALSE	#N/A	#N/A	#N/A
91	5527.3	45057.2	302589		-1787.95	33311.1	297769		FALSE	#N/A	#N/A	#N/A
92	7481.2	20777.6	65793		165.95	9031.5	60972.7		FALSE	#N/A	#N/A	#N/A
93	15995.1	732541	5520740		8679.85	720795	5.51592e+06		TRUE	8679.85	720795	5.51592e+06
94	8687.9	33181.4	131228		1372.65	21435.3	126408		FALSE	#N/A	#N/A	#N/A
95	3704.2	221847	1649660		-3611.05	210101	1.64484e+06		FALSE	#N/A	#N/A	#N/A
96	5463	28046.9	151250		-1852.25	16300.8	146430		FALSE	#N/A	#N/A	#N/A
97	6582.6	43500.5	227723		-732.65	31754.4	222903		FALSE	#N/A	#N/A	#N/A
98	6984.9	24312.3	122774		-330.35	12566.2	117954		FALSE	#N/A	#N/A	#N/A
99	7214.5	326440	2472410		-100.75	314694	2.46759e+06		FALSE	#N/A	#N/A	#N/A
100	5482.2	18665	80235.8		-1833.05	6918.9	75415.5		FALSE	#N/A	#N/A	#N/A
101	5259.5	17283.5	72168.8		-2055.75	5537.4	67348.5		FALSE	#N/A	#N/A	#N/A
102	8434.8	265242	1929090		1119.55	253496	1.92427e+06		TRUE	1119.55	253496	1.92427e+06
103	4688.9	161318	1190870		-2626.35	149572	1.18605e+06		FALSE	#N/A	#N/A	#N/A
104	8732	61465.2	374053		1416.75	49719.1	369233		FALSE	#N/A	#N/A	#N/A
105	5224.7	156583	1174100		-2090.55	144837	1.16928e+06		FALSE	#N/A	#N/A	#N/A
106	6517.1	917269	7062670		-798.15	905523	7.05785e+06		FALSE	#N/A	#N/A	#N/A
107	4919.3	230723	1520270		-2395.95	218977	1.51545e+06		FALSE	#N/A	#N/A	#N/A
108	5062.3	85094.2	514025		-2252.95	73348.1	509205		FALSE	#N/A	#N/A	#N/A
109	7434.2	138744	912929		118.95	126998	908109		FALSE	#N/A	#N/A	#N/A
110	9013.8	33940.8	158782		1698.55	22194.7	153962		FALSE	#N/A	#N/A	#N/A
111	9527	26588.4	90483.8		2211.75	14842.3	85663.5		FALSE	#N/A	#N/A	#N/A
112	7818.2	28834.4	141485		502.95	17088.3	136665		FALSE	#N/A	#N/A	#N/A
113	5395.1	24041.5	100962		-1920.15	12295.4	96141.7		FALSE	#N/A	#N/A	#N/A
114	11319.6	908306	7006550		4004.35	896560	7.00173e+06		TRUE	4004.35	896560	7.00173e+06
115	5743.3	128133	958938		-1571.95	116387	954118		FALSE	#N/A	#N/A	#N/A
116	20541.1	58355.1	185048		13225.8	46609	180228		FALSE	#N/A	#N/A	#N/A
117	9018.3	132509	890668		1703.05	120763	885848		FALSE	#N/A	#N/A	#N/A
118	4490	556258	4280280		-2825.25	544512	4.27546e+06		FALSE	#N/A	#N/A	#N/A
119	6906.1	36890.2	176401		-409.15	25144.1	171581		FALSE	#N/A	#N/A	#N/A
120	11095.2	34371.2	130342		3779.95	22625.1	125522		FALSE	#N/A	#N/A	#N/A
121	7834.7	49789.2	269487		519.45	38043.1	264667		FALSE	#N/A	#N/A	#N/A
122	7230.4	872932	6485110		-84.85	861186	6.48029e+06		FALSE	#N/A	#N/A	#N/A
123	15836	299406	2160350		8520.75	287660	2.15553e+06		TRUE	8520.75	287660	2.15553e+06
124	8489.3	26873.7	104338		1174.05	15127.6	99517.7		FALSE	#N/A	#N/A	#N/A
125	8242	87577.5	582651		926.75	75831.4	577831		FALSE	#N/A	#N/A	#N/A
126	10115.4	854767	6432830		2800.15	843021	6.42801e+06		TRUE	2800.15	843021	6.42801e+06
127	8428.3	22056.2	57442.4		1113.05	10310.1	52622.1		FALSE	#N/A	#N/A	#N/A
128	8860	44238.8	226146		1544.75	32492.7	221326		FALSE	#N/A	#N/A	#N/A
129	10288.7	537391	4087100		2973.45	525645	4.08228e+06		TRUE	2973.45	525645	4.08228e+06
130	6451.8	20247.8	72510.7		-863.45	8501.7	67690.4		FALSE	#N/A	#N/A	#N/A
131	7727.3	33848	161309		412.05	22101.9	156489		FALSE	#N/A	#N/A	#N/A
132	3539.5	49278.5	291630		-3775.75	37532.4	286810		FALSE	#N/A	#N/A	#N/A
133	8289.3	23129.5	74993		974.05	11383.4	70172.7		FALSE	#N/A	#N/A	#N/A
134	4047.5	553871	4306750		-3267.75	542125	4.30193e+06		FALSE	#N/A	#N/A	#N/A
135	12899.6	919844	7123600		5584.35	908098	7.11878e+06		TRUE	5584.35	908098	7.11878e+06
136	15894.3	845213	6415600		8579.05	833467	6.41078e+06		TRUE	8579.05	833467	6.41078e+06
137	7380	45743.9	225521		64.75	33997.8	220701		FALSE	#N/A	#N/A	#N/A
138	8787	48376.2	232510		1471.75	36630.1	227690		FALSE	#N/A	#N/A	#N/A
139	7376.6	80935.3	499586		61.35	69189.2	494766		FALSE	#N/A	#N/A	#N/A
140	4925.5	477331	3643300		-2389.75	465585	3.63848e+06		FALSE	#N/A	#N/A	#N/A
141	6243.5	35301.8	176191		-1071.75	23555.7	171371		FALSE	#N/A	#N/A	#N/A
142	6693.9	637845	4824580		-621.35	626099	4.81976e+06		FALSE	#N/A	#N/A	#N/A
143	13798.8	939630	7260390		6483.55	927884	7.25557e+06		TRUE	6483.55	927884	7.25557e+06
144	6288.2	23399.8	108370		-1027.05	11653.7	103550		FALSE	#N/A	#N/A	#N/A
145	6066.8	65916.3	385941		-1248.45	54170.2	381121		FALSE	#N/A	#N/A	#N/A
146	8354	209938	1456440		1038.75	198192	1.45162e+06		TRUE	1038.75	198192	1.45162e+06
147	5348.9	28810.5	140291		-1966.35	17064.4	135471		FALSE	#N/A	#N/A	#N/A
148	10568.8	46284.5	210346		3253.55	34538.4	205526		FALSE	#N/A	#N/A	#N/A
149	7937.8	365631	2654140		622.55	353885	2.64932e+06		TRUE	622.55	353885	2.64932e+06
150	6701.2	349149	2633960		-614.05	337403	2.62914e+06		FALSE	#N/A	#N/A	#N/A
151	7894.7	323864	2360830		579.45	312118	2.35601e+06		TRUE	579.45	312118	2.35601e+06
152	6108.1	61881.8	429065		-1207.15	50135.7	424245		FALSE	#N/A	#N/A	#N/A
153	3711	203430	1433860		-3604.25	191684	1.42904e+06		FALSE	#N/A	#N/A	#N/A
154	10345.3	197787	1209080		3030.05	186041	1.20426e+06		TRUE	3030.05	186041	1.20426e+06
155	6784.3	40394.6	224260		-530.95	28648.5	219440		FALSE	#N/A	#N/A	#N/A
156	8555.2	349499	2573790		1239.95	337753	2.56897e+06		TRUE	1239.95	337753	2.56897e+06
157	8283.1	689041	5146800		967.85	677295	5.14198e+06		TRUE	967.85	677295	5.14198e+06
158	13767	45475.6	174872		6451.75	33729.5	170052		FALSE	#N/A	#N/A	#N/A
159	7913.9	352660	2420190		598.65	340914	2.41537e+06		TRUE	598.65	340914	2.41537e+06
160	30418.9	168258	782465		23103.7	156512	777645		FALSE	#N/A	#N/A	#N/A
161	7957.5	31300.2	150771		642.25	19554.1	145951		FALSE	#N/A	#N/A	#N/A
162	5803	16558	58978.3		-1512.25	4811.9	54158		FALSE	#N/A	#N/A	#N/A
163	7218	21818.6	90301.6		-97.25	10072.5	85481.3		FALSE	#N/A	#N/A	#N/A
164	8168.7	342664	2390020		853.45	330918	2.3852e+06		TRUE	853.45	330918	2.3852e+06
165	3790.9	155233	1169450		-3524.35	143487	1.16463e+06		FALSE	#N/A	#N/A	#N/A
166	6632.5	388516	2898680		-682.75	376770	2.89386e+06		FALSE	#N/A	#N/A	#N/A
167	6723.7	19387.1	56162.1		-591.55	7641	51341.8		FALSE	#N/A	#N/A	#N/A
168	8857	32640.6	141823		1541.75	20894.5	137003		FALSE	#N/A	#N/A	#N/A
169	3570.6	19826.3	99828.2		-3744.65	8080.2	95007.9		FALSE	#N/A	#N/A	#N/A
170	5302.4	97458.2	701420		-2012.85	85712.1	696600		FALSE	#N/A	#N/A	#N/A
171	7850.4	150858	1142860		535.15	139112	1.13804e+06		TRUE	535.15	139112	1.13804e+06
172	9184.7	39143.5	172907		1869.45	27397.4	168087		FALSE	#N/A	#N/A	#N/A
173	8576	68363.4	415630		1260.75	56617.3	410810		FALSE	#N/A	#N/A	#N/A
174	8436.8	74820.9	413294		1121.55	63074.8	408474		FALSE	#N/A	#N/A	#N/A
175	7731.7	93133.6	628862		416.45	81387.5	624042		FALSE	#N/A	#N/A	#N/A
176	7017.6	24041.2	94185		-297.65	12295.1	89364.7		FALSE	#N/A	#N/A	#N/A
177	11717	32441.9	98600.4		4401.75	20695.8	93780.1		FALSE	#N/A	#N/A	#N/A
178	11731.5	50346.2	238088		4416.25	38600.1	233268		FALSE	#N/A	#N/A	#N/A
179	9733.2	24709.6	96011.3		2417.95	12963.5	91191		FALSE	#N/A	#N/A	#N/A
180	5484.5	16516.6	57442.1		-1830.75	4770.5	52621.8		FALSE	#N/A	#N/A	#N/A
181	6626	37352	182101		-689.25	25605.9	177281		FALSE	#N/A	#N/A	#N/A
182	5675.9	30208.2	157433		-1639.35	18462.1	152613		FALSE	#N/A	#N/A	#N/A
183	7860.7	173366	1240090		545.45	161620	1.23527e+06		TRUE	545.45	161620	1.23527e+06
184	10996.5	32546.1	120598		3681.25	20800	115778		FALSE	#N/A	#N/A	#N/A
185	11432.4	1185860	8981340		4117.15	1.17411e+06	8.97652e+06		TRUE	4117.15	1.17411e+06	8.97652e+06
186	8480.1	38451.1	175641		1164.85	26705	170821		FALSE	#N/A	#N/A	#N/A
187	5842.9	685059	5160080		-1472.35	673313	5.15526e+06		FALSE	#N/A	#N/A	#N/A
188	13905	209104	1401500		6589.75	197358	1.39668e+06		TRUE	6589.75	197358	1.39668e+06
189	8566.9	1150000	8213130		1251.65	1.13825e+06	8.20831e+06		TRUE	1251.65	1.13825e+06	8.20831e+06
190	5911	15464.9	51670.4		-1404.25	3718.8	46850.1		FALSE	#N/A	#N/A	#N/A
191	8078.2	47084.8	270384		762.95	35338.7	265564		FALSE	#N/A	#N/A	#N/A
192	9272.2	159763	1136090		1956.95	148017	1.13127e+06		TRUE	1956.95	148017	1.13127e+06
193	8620.5	26927.2	103632		1305.25	15181.1	98811.7		FALSE	#N/A	#N/A	#N/A
194	4806.5	536350	3694980		-2508.75	524604	3.69016e+06		FALSE	#N/A	#N/A	#N/A
195	5299.7	38749.2	202785		-2015.55	27003.1	197965		FALSE	#N/A	#N/A	#N/A
196	9912.2	82210	479413		2596.95	70463.9	474593		FALSE	#N/A	#N/A	#N/A
197	5742.4	780077	5497200		-1572.85	768331	5.49238e+06		FALSE	#N/A	#N/A	#N/A
198	12407.5	498080	3677050		5092.25	486334	3.67223e+06		TRUE	5092.25	486334	3.67223e+06
199	847992	256658	1100870		840677	244912	1.09605e+06		TRUE	840677	244912	1.09605e+06
200	6235.5	15774.4	44538.4		-1079.75	4028.3	39718.1		FALSE	#N/A	#N/A	#N/A
201	4807.2	41336.7	269204		-2508.05	29590.6	264384		FALSE	#N/A	#N/A	#N/A
202	14910.4	1008160	7531050		7595.15	996414	7.52623e+06		TRUE	7595.15	996414	7.52623e+06
203	14569.7	113038	663568		7254.45	101292	658748		FALSE	#N/A	#N/A	#N/A
204	10478.7	347868	2463550		3163.45	336122	2.45873e+06		TRUE	3163.45	336122	2.45873e+06
205	8713.7	469326	3384250		1398.45	457580	3.37943e+06		TRUE	1398.45	457580	3.37943e+06
206	8086.1	30417.8	125051		770.85	18671.7	120231		FALSE	#N/A	#N/A	#N/A
207	7161.5	115928	799005		-153.75	104182	794185		FALSE	#N/A	#N/A	#N/A
208	60233.5	136683	181191		52918.2	124937	176371		FALSE	#N/A	#N/A	#N/A
209	7094.6	685419	5197430		-220.65	673673	5.19261e+06		FALSE	#N/A	#N/A	#N/A
210	5793.2	203733	1407360		-1522.05	191987	1.40254e+06		FALSE	#N/A	#N/A	#N/A
211	3973.4	19216.2	93622.3		-3341.85	7470.1	88802		FALSE	#N/A	#N/A	#N/A
212	5969	21249.7	93725.3		-1346.25	9503.6	88905		FALSE	#N/A	#N/A	#N/A
213	7733	206247	1451440		417.75	194501	1.44662e+06		TRUE	417.75	194501	1.44662e+06
214	8383	58885.9	328787		1067.75	47139.8	323967		FALSE	#N/A	#N/A	#N/A
215	8402.2	333491	2222180		1086.95	321745	2.21736e+06		TRUE	1086.95	321745	2.21736e+06
216	11371.2	27775.2	65901.5		4055.95	16029.1	61081.2		FALSE	#N/A	#N/A	#N/A
217	7867.3	75656.9	494841		552.05	63910.8	490021		FALSE	#N/A	#N/A	#N/A
218	10188	80157.9	470215		2872.75	68411.8	465395		FALSE	#N/A	#N/A	#N/A
219	6731.8	152962	1065470		-583.45	141216	1.06065e+06		FALSE	#N/A	#N/A	#N/A
220	11779.5	47861.7	218819		4464.25	36115.6	213999		FALSE	#N/A	#N/A	#N/A
221	5640.8	74321.6	490525		-1674.45	62575.5	485705		FALSE	#N/A	#N/A	#N/A
222	9434.2	61163.8	325423		2118.95	49417.7	320603		FALSE	#N/A	#N/A	#N/A
223	10676.6	40678.1	156009		3361.35	28932	151189		FALSE	#N/A	#N/A	#N/A
224	11332.7	36580	97869.7		4017.45	24833.9	93049.4		FALSE	#N/A	#N/A	#N/A
225	8339.4	19283.2	63678.6		1024.15	7537.1	58858.3		FALSE	#N/A	#N/A	#N/A
226	6144	33760	179332		-1171.25	22013.9	174512		FALSE	#N/A	#N/A	#N/A
227	5497.3	505587	3610830		-1817.95	493841	3.60601e+06		FALSE	#N/A	#N/A	#N/A
228	6260.9	704526	5287570		-1054.35	692780	5.28275e+06		FALSE	#N/A	#N/A	#N/A
229	20848.2	48718.6	41270.4		13533	36972.5	36450.1		FALSE	#N/A	#N/A	#N/A
230	4751.2	15480.3	61725.6		-2564.05	3734.2	56905.3		FALSE	#N/A	#N/A	#N/A
231	4657.3	40014.9	244414		-2657.95	28268.8	239594		FALSE	#N/A	#N/A	#N/A
232	5371.4	254614	1711710		-1943.85	242868	1.70689e+06		FALSE	#N/A	#N/A	#N/A
233	3446.5	17539.1	88131.2		-3868.75	5793	83310.9		FALSE	#N/A	#N/A	#N/A
234	10162.4	1043930	8037360		2847.15	1.03218e+06	8.03254e+06		TRUE	2847.15	1.03218e+06	8.03254e+06
235	30553.8	371735	2240090		23238.5	359989	2.23527e+06		TRUE	23238.5	359989	2.23527e+06
236	10148.9	39418.7	166963		2833.65	27672.6	162143		FALSE	#N/A	#N/A	#N/A
237	8243.9	111354	720727		928.65	99607.9	715907		FALSE	#N/A	#N/A	#N/A
238	10729.4	70502.4	357630		3414.15	58756.3	352810		FALSE	#N/A	#N/A	#N/A
239	11173.8	184556	1278970		3858.55	172810	1.27415e+06		TRUE	3858.55	172810	1.27415e+06
240	5522	424850	3108570		-1793.25	413104	3.10375e+06		FALSE	#N/A	#N/A	#N/A
241	8459.8	23714.1	70378.2		1144.55	11968	65557.9		FALSE	#N/A	#N/A	#N/A
242	8714.2	30486.1	131628		1398.95	18740	126808		FALSE	#N/A	#N/A	#N/A
243	12194.3	48328.9	202553		4879.05	36582.8	197733		FALSE	#N/A	#N/A	#N/A
244	4592.5	187155	1366100		-2722.75	175409	1.36128e+06		FALSE	#N/A	#N/A	#N/A
245	9158.4	274419	1780600		1843.15	262673	1.77578e+06		TRUE	1843.15	262673	1.77578e+06
246	9050.8	30647.2	139664		1735.55	18901.1	134844		FALSE	#N/A	#N/A	#N/A
247	3802	14759.9	62975.6		-3513.25	3013.8	58155.3		FALSE	#N/A	#N/A	#N/A
248	8336.6	564168	4044590		1021.35	552422	4.03977e+06		TRUE	1021.35	552422	4.03977e+06
249	7641.3	20711.4	63293.9		326.05	8965.3	58473.6		FALSE	#N/A	#N/A	#N/A
250	9379.8	378634	2637900		2064.55	366888	2.63308e+06		TRUE	2064.55	366888	2.63308e+06
251	9767.8	23948.1	54303.7		2452.55	12202	49483.4		FALSE	#N/A	#N/A	#N/A
252	10624	534615	4093290		3308.75	522869	4.08847e+06		TRUE	3308.75	522869	4.08847e+06
253	14081.1	50457.6	207964		6765.85	38711.5	203144		FALSE	#N/A	#N/A	#N/A
254	8514.2	664401	5103390		1198.95	652655	5.09857e+06		TRUE	1198.95	652655	5.09857e+06
255	7297.1	126415	855628		-18.15	114669	850808		FALSE	#N/A	#N/A	#N/A
256	11781.9	31240	90173.4		4466.65	19493.9	85353.1		FALSE	#N/A	#N/A	#N/A
257	4061.1	76186.9	491220		-3254.15	64440.8	486400		FALSE	#N/A	#N/A	#N/A
258	5410.8	342700	2328570		-1904.45	330954	2.32375e+06		FALSE	#N/A	#N/A	#N/A
259	9760.2	466743	3480420		2444.95	454997	3.4756e+06		TRUE	2444.95	454997	3.4756e+06
260	5219.3	23664.1	107738		-2095.95	11918	102918		FALSE	#N/A	#N/A	#N/A
261	14959.3	41780.4	111900		7644.05	30034.3	107080		FALSE	#N/A	#N/A	#N/A
262	11238.5	439670	2987470		3923.25	427924	2.98265e+06		TRUE	3923.25	427924	2.98265e+06
263	5558.1	165546	1231790		-1757.15	153800	1.22697e+06		FALSE	#N/A	#N/A	#N/A
264	8779.9	99315.9	678937		1464.65	87569.8	674117		FALSE	#N/A	#N/A	#N/A
265	4767.8	242445	1827710		-2547.45	230699	1.82289e+06		FALSE	#N/A	#N/A	#N/A
266	12807.7	34249	101293		5492.45	22502.9	96472.7		FALSE	#N/A	#N/A	#N/A
267	9869.9	32487.5	115717		2554.65	20741.4	110897		FALSE	#N/A	#N/A	#N/A
268	10107.8	24039.6	66329.9		2792.55	12293.5	61509.6		FALSE	#N/A	#N/A	#N/A
269	11953.8	306592	2173660		4638.55	294846	2.16884e+06		TRUE	4638.55	294846	2.16884e+06
270	11441.7	70035.8	417099		4126.45	58289.7	412279		FALSE	#N/A	#N/A	#N/A
271	8811.5	39195.7	169248		1496.25	27449.6	164428		FALSE	#N/A	#N/A	#N/A
272	9619.3	147408	975356		2304.05	135662	970536		FALSE	#N/A	#N/A	#N/A
273	7899	82160.2	545627		583.75	70414.1	540807		FALSE	#N/A	#N/A	#N/A
274	12897.4	70895.2	352167		5582.15	59149.1	347347		FALSE	#N/A	#N/A	#N/A
275	8902.7	29019.8	96871.4		1587.45	17273.7	92051.1		FALSE	#N/A	#N/A	#N/A
276	11203.7	305555	2256000		3888.45	293809	2.25118e+06		TRUE	3888.45	293809	2.25118e+06
277	10048.5	309834	2171010		2733.25	298088	2.16619e+06		TRUE	2733.25	298088	2.16619e+06
278	11351.6	23151.4	46818.8		4036.35	11405.3	41998.5		FALSE	#N/A	#N/A	#N/A
279	9322.8	443018	3373300		2007.55	431272	3.36848e+06		TRUE	2007.55	431272	3.36848e+06
280	6744.2	774283	5477720		-571.05	762537	5.4729e+06		FALSE	#N/A	#N/A	#N/A
281	28361.4	122251	638751		21046.2	110505	633931		FALSE	#N/A	#N/A	#N/A
282	10958.3	1161920	8181040		3643.05	1.15017e+06	8.17622e+06		TRUE	3643.05	1.15017e+06	8.17622e+06
283	10540.4	58357.7	254240		3225.15	46611.6	249420		FALSE	#N/A	#N/A	#N/A
284	10920.5	511319	3433720		3605.25	499573	3.4289e+06		TRUE	3605.25	499573	3.4289e+06
285	15862.8	386780	2813980		8547.55	375034	2.80916e+06		TRUE	8547.55	375034	2.80916e+06
286	8306.7	507359	3442990		991.45	495613	3.43817e+06		TRUE	991.45	495613	3.43817e+06
287	6097.4	18778.5	65166.9		-1217.85	7032.4	60346.6		FALSE	#N/A	#N/A	#N/A
288	7810	23799.1	87900.8		494.75	12053	83080.5		FALSE	#N/A	#N/A	#N/A
289	11467.4	698218	5013620		4152.15	686472	5.0088e+06		TRUE	4152.15	686472	5.0088e+06
290	7224.1	281596	2108510		-91.15	269850	2.10369e+06		FALSE	#N/A	#N/A	#N/A
291	10151.4	67957.9	395974		2836.15	56211.8	391154		FALSE	#N/A	#N/A	#N/A
292	12014.2	31063.1	61261.3		4698.95	19317	56441		FALSE	#N/A	#N/A	#N/A
293	12240.7	46574.3	217600		4925.45	34828.2	212780		FALSE	#N/A	#N/A	#N/A
294	6917.1	20852.1	88400.7		-398.15	9106	83580.4		FALSE	#N/A	#N/A	#N/A
295	5488	14797.5	44520.9		-1827.25	3051.4	39700.6		FALSE	#N/A	#N/A	#N/A
296	10449.8	808436	5797600		3134.55	796690	5.79278e+06		TRUE	3134.55	796690	5.79278e+06
297	4602	121852	861071		-2713.25	110106	856251		FALSE	#N/A	#N/A	#N/A
298	7322.3	416083	3130700		7.05	404337	3.12588e+06		TRUE	7.05	404337	3.12588e+06
299	5574.5	45324.5	280888		-1740.75	33578.4	276068		FALSE	#N/A	#N/A	#N/A
300	9326.7	120474	799506		2011.45	108728	794686		FALSE	#N/A	#N/A	#N/A
301	11030.7	26222.8	66412.2		3715.45	14476.7	61591.9		FALSE	#N/A	#N/A	#N/A
302	7311.7	266090	1965600		-3.55	254344	1.96078e+06		FALSE	#N/A	#N/A	#N/A
303	3810.4	13707.1	58538.7		-3504.85	1961	53718.4		FALSE	#N/A	#N/A	#N/A
304	6582.4	187278	1250630		-732.85	175532	1.24581e+06		FALSE	#N/A	#N/A	#N/A
305	7363.7	126057	886341		48.45	114311	881521		FALSE	#N/A	#N/A	#N/A
306	6494.2	802397	5710170		-821.05	790651	5.70535e+06		FALSE	#N/A	#N/A	#N/A
307	3250.9	29205.7	177736		-4064.35	17459.6	172916		FALSE	#N/A	#N/A	#N/A
308	5686.5	44441.3	267625		-1628.75	32695.2	262805		FALSE	#N/A	#N/A	#N/A
309	8157.4	791314	6214580		842.15	779568	6.20976e+06		TRUE	842.15	779568	6.20976e+06
310	4436.4	107117	717974		-2878.85	95370.9	713154		FALSE	#N/A	#N/A	#N/A
311	10766.9	75656.3	427376		3451.65	63910.2	422556		FALSE	#N/A	#N/A	#N/A
312	15193.1	38675.4	97584.1		7877.85	26929.3	92763.8		FALSE	#N/A	#N/A	#N/A
313	11092.4	36518.1	126324		3777.15	24772	121504		FALSE	#N/A	#N/A	#N/A
314	8997.8	52059.6	289591		1682.55	40313.5	284771		FALSE	#N/A	#N/A	#N/A
315	24069.6	82618.7	264696		16754.3	70872.6	259876		FALSE	#N/A	#N/A	#N/A
316	6752.3	22838.3	67826.7		-562.95	11092.2	63006.4		FALSE	#N/A	#N/A	#N/A
317	6268.3	17736.6	56976.6		-1046.95	5990.5	52156.3		FALSE	#N/A	#N/A	#N/A
318	6340.6	114917	726819		-974.65	103171	721999		FALSE	#N/A	#N/A	#N/A
319	8144.3	89430.6	613876		829.05	77684.5	609056		FALSE	#N/A	#N/A	#N/A
320	11494.8	53243.8	280603		4179.55	41497.7	275783		FALSE	#N/A	#N/A	#N/A
321	11019.1	212577	1496320		3703.85	200831	1.4915e+06		TRUE	3703.85	200831	1.4915e+06
322	8407.3	30037.9	142479		1092.05	18291.8	137659		FALSE	#N/A	#N/A	#N/A
323	10516.1	180652	1204140		3200.85	168906	1.19932e+06		TRUE	3200.85	168906	1.19932e+06
324	8947.9	110709	686967		1632.65	98962.9	682147		FALSE	#N/A	#N/A	#N/A
325	7021	21712.5	79160.7		-294.25	9966.4	74340.4		FALSE	#N/A	#N/A	#N/A
326	10680.4	23821.9	46374.8		3365.15	12075.8	41554.5		FALSE	#N/A	#N/A	#N/A
327	10098.8	22262.3	47754.7		2783.55	10516.2	42934.4		FALSE	#N/A	#N/A	#N/A
328	11807.9	85225.3	437407		4492.65	73479.2	432587		FALSE	#N/A	#N/A	#N/A
329	6646.1	309513	2347330		-669.15	297767	2.34251e+06		FALSE	#N/A	#N/A	#N/A
330	12150.4	311685	2288770		4835.15	299939	2.28395e+06		TRUE	4835.15	299939	2.28395e+06
331	9866.8	82055.1	498020		2551.55	70309	493200		FALSE	#N/A	#N/A	#N/A
332	5642.3	57235.9	360906		-1672.95	45489.8	356086		FALSE	#N/A	#N/A	#N/A
333	12012.7	45041.1	214617		4697.45	33295	209797		FALSE	#N/A	#N/A	#N/A
334	5645.4	103152	742807		-1669.85	91405.9	737987		FALSE	#N/A	#N/A	#N/A
335	14607.6	96437.2	538566		7292.35	84691.1	533746		FALSE	#N/A	#N/A	#N/A
336	9307.4	701954	5349460		1992.15	690208	5.34464e+06		TRUE	1992.15	690208	5.34464e+06
337	8500.6	72343.1	455612		1185.35	60597	450792		FALSE	#N/A	#N/A	#N/A
338	7006.4	20730.9	87154.4		-308.85	8984.8	82334.1		FALSE	#N/A	#N/A	#N/A
339	9558.4	39460.8	198219		2243.15	27714.7	193399		FALSE	#N/A	#N/A	#N/A
340	8839	33561.8	148715		1523.75	21815.7	143895		FALSE	#N/A	#N/A	#N/A
341	12837.9	36298.8	143314		5522.65	24552.7	138494		FALSE	#N/A	#N/A	#N/A
342	10671.4	31523.4	116690		3356.15	19777.3	111870		FALSE	#N/A	#N/A	#N/A
343	6295.3	52023.8	338772		-1019.95	40277.7	333952		FALSE	#N/A	#N/A	#N/A
344	8516.8	508323	3800740		1201.55	496577	3.79592e+06		TRUE	1201.55	496577	3.79592e+06
345	8609.8	35945.9	167103		1294.55	24199.8	162283		FALSE	#N/A	#N/A	#N/A
346	6096.6	380967	2761560		-1218.65	369221	2.75674e+06		FALSE	#N/A	#N/A	#N/A
347	13577.9	34303.8	117038		6262.65	22557.7	112218		FALSE	#N/A	#N/A	#N/A
348	4805.4	61488.8	404541		-2509.85	49742.7	399721		FALSE	#N/A	#N/A	#N/A
349	5079.5	23782.3	107453		-2235.75	12036.2	102633		FALSE	#N/A	#N/A	#N/A
350	7012.9	907529	6577250		-302.35	895783	6.57243e+06		FALSE	#N/A	#N/A	#N/A
351	10456.8	768376	5559070		3141.55	756630	5.55425e+06		TRUE	3141.55	756630	5.55425e+06
352	9464.2	187166	1343060		2148.95	175420	1.33824e+06		TRUE	2148.95	175420	1.33824e+06
353	4781.5	576977	4269530		-2533.75	565231	4.26471e+06		FALSE	#N/A	#N/A	#N/A
354	6074.2	150930	1115730		-1241.05	139184	1.11091e+06		FALSE	#N/A	#N/A	#N/A
355	5167.8	376691	2912490		-2147.45	364945	2.90767e+06		FALSE	#N/A	#N/A	#N/A
356	7452.1	781311	5958770		136.85	769565	5.95395e+06		TRUE	136.85	769565	5.95395e+06
357	17675.3	41290.8	57773.7		10360	29544.7	52953.4		FALSE	#N/A	#N/A	#N/A
358	5858.3	470002	3315100		-1456.95	458256	3.31028e+06		FALSE	#N/A	#N/A	#N/A
359	7676.3	208605	1507510		361.05	196859	1.50269e+06		TRUE	361.05	196859	1.50269e+06
360	13922.6	40376.4	157440		6607.35	28630.3	152620		FALSE	#N/A	#N/A	#N/A
361	6741.1	17414.5	56944.4		-574.15	5668.4	52124.1		FALSE	#N/A	#N/A	#N/A
362	9523.6	24948.5	86295.6		2208.35	13202.4	81475.3		FALSE	#N/A	#N/A	#N/A
363	6189.3	120439	870358		-1125.95	108693	865538		FALSE	#N/A	#N/A	#N/A
364	3993.7	53904.7	316442		-3321.55	42158.6	311622		FALSE	#N/A	#N/A	#N/A
365	4481	24107.7	137780		-2834.25	12361.6	132960		FALSE	#N/A	#N/A	#N/A
366	6575.1	22611.3	91806.8		-740.15	10865.2	86986.5		FALSE	#N/A	#N/A	#N/A
367	4416.4	17763.3	73407.3		-2898.85	6017.2	68587		FALSE	#N/A	#N/A	#N/A
368	6939.4	53914.8	303800		-375.85	42168.7	298980		FALSE	#N/A	#N/A	#N/A
369	8611.9	780461	5463200		1296.65	768715	5.45838e+06		TRUE	1296.65	768715	5.45838e+06
370	10845.8	75766.8	437568		3530.55	64020.7	432748		FALSE	#N/A	#N/A	#N/A
371	9449.1	132224	798891		2133.85	120478	794071		FALSE	#N/A	#N/A	#N/A
372	9460.2	367369	2538150		2144.95	355623	2.53333e+06		TRUE	2144.95	355623	2.53333e+06
373	12323.1	598975	4461670		5007.85	587229	4.45685e+06		TRUE	5007.85	587229	4.45685e+06
374	4821.4	24801.3	137306		-2493.85	13055.2	132486		FALSE	#N/A	#N/A	#N/A
375	7756.9	17035.8	40271.5		441.65	5289.7	35451.2		FALSE	#N/A	#N/A	#N/A
376	9161.3	53128.2	264266		1846.05	41382.1	259446		FALSE	#N/A	#N/A	#N/A
377	4360.6	16951.8	82869.3		-2954.65	5205.7	78049		FALSE	#N/A	#N/A	#N/A
378	11127.1	837871	6247290		3811.85	826125	6.24247e+06		TRUE	3811.85	826125	6.24247e+06
379	15388	31684.5	64754		8072.75	19938.4	59933.7		FALSE	#N/A	#N/A	#N/A
380	10755.1	57517.8	306397		3439.85	45771.7	301577		FALSE	#N/A	#N/A	#N/A
381	7481.8	650815	4592840		166.55	639069	4.58802e+06		TRUE	166.55	639069	4.58802e+06
382	5385.4	13960.9	44022.2		-1929.85	2214.8	39201.9		FALSE	#N/A	#N/A	#N/A
383	4704	21896.2	110224		-2611.25	10150.1	105404		FALSE	#N/A	#N/A	#N/A
384	9923.8	641612	4815130		2608.55	629866	4.81031e+06		TRUE	2608.55	629866	4.81031e+06
385	15093.9	40927.9	117196		7778.65	29181.8	112376		FALSE	#N/A	#N/A	#N/A
386	7289.4	19756.3	70452		-25.85	8010.2	65631.7		FALSE	#N/A	#N/A	#N/A
387	6732.1	16086.1	48097.4		-583.15	4340	43277.1		FALSE	#N/A	#N/A	#N/A
388	9571.8	1333200	10220900		2256.55	1.32145e+06	1.02161e+07		TRUE	2256.55	1.32145e+06	1.02161e+07
389	5459.2	739466	5051170		-1856.05	727720	5.04635e+06		FALSE	#N/A	#N/A	#N/A
390	4727.6	106638	759860		-2587.65	94891.9	755040		FALSE	#N/A	#N/A	#N/A
391	3928.3	79834	578103		-3386.95	68087.9	573283		FALSE	#N/A	#N/A	#N/A
392	7775.7	129129	840549		460.45	117383	835729		FALSE	#N/A	#N/A	#N/A
393	9654.4	69729.3	410510		2339.15	57983.2	405690		FALSE	#N/A	#N/A	#N/A
394	7816.4	325075	2317350		501.15	313329	2.31253e+06		TRUE	501.15	313329	2.31253e+06
395	5595.1	38156.8	222405		-1720.15	26410.7	217585		FALSE	#N/A	#N/A	#N/A
396	8676.6	31194.1	131225		1361.35	19448	126405		FALSE	#N/A	#N/A	#N/A
397	5173.9	100520	736800		-2141.35	88773.9	731980		FALSE	#N/A	#N/A	#N/A
398	4069.8	10817.2	42381.7		-3245.45	-928.9	37561.4		FALSE	#N/A	#N/A	#N/A
399	24170.1	64728	108974		16854.8	52981.9	104154		FALSE	#N/A	#N/A	#N/A
400	6953	24207.6	101126		-362.25	12461.5	96305.7		FALSE	#N/A	#N/A	#N/A
401	5753.4	38094.1	232341		-1561.85	26348	227521		FALSE	#N/A	#N/A	#N/A
402	12157.1	127590	859206		4841.85	115844	854386		FALSE	#N/A	#N/A	#N/A
403	12852.7	35635	136660		5537.45	23888.9	131840		FALSE	#N/A	#N/A	#N/A
404	8849.1	461043	3158910		1533.85	449297	3.15409e+06		TRUE	1533.85	449297	3.15409e+06
405	9560.5	48680.5	242604		2245.25	36934.4	237784		FALSE	#N/A	#N/A	#N/A
406	10483	603356	4145530		3167.75	591610	4.14071e+06		TRUE	3167.75	591610	4.14071e+06
407	6472	47846.3	253766		-843.25	36100.2	248946		FALSE	#N/A	#N/A	#N/A
408	8652.1	42885.3	244525		1336.85	31139.2	239705		FALSE	#N/A	#N/A	#N/A
409	10896.8	932334	7050170		3581.55	920588	7.04535e+06		TRUE	3581.55	920588	7.04535e+06
410	4444.2	50034.7	339454		-2871.05	38288.6	334634		FALSE	#N/A	#N/A	#N/A
411	9564.3	204004	1468500		2249.05	192258	1.46368e+06		TRUE	2249.05	192258	1.46368e+06
412	5206.1	912716	6993340		-2109.15	900970	6.98852e+06		FALSE	#N/A	#N/A	#N/A
413	12193	205540	1301870		4877.75	193794	1.29705e+06		TRUE	4877.75	193794	1.29705e+06
414	8439.9	606551	4598400		1124.65	594805	4.59358e+06		TRUE	1124.65	594805	4.59358e+06
415	26686.8	241048	1385710		19371.5	229302	1.38089e+06		TRUE	19371.5	229302	1.38089e+06
416	7391.8	22794.9	83803.3		76.55	11048.8	78983		FALSE	#N/A	#N/A	#N/A
417	5462.8	16889.3	58930		-1852.45	5143.2	54109.7		FALSE	#N/A	#N/A	#N/A
418	11860.1	442378	3021540		4544.85	430632	3.01672e+06		TRUE	4544.85	430632	3.01672e+06
419	5566.4	574285	4413140		-1748.85	562539	4.40832e+06		FALSE	#N/A	#N/A	#N/A
420	10363.9	919835	6470950		3048.65	908089	6.46613e+06		TRUE	3048.65	908089	6.46613e+06
421	6764.6	55926.5	325340		-550.65	44180.4	320520		FALSE	#N/A	#N/A	#N/A
422	12723.6	37823.1	103646		5408.35	26077	98825.7		FALSE	#N/A	#N/A	#N/A
423	4826.5	180398	1259810		-2488.75	168652	1.25499e+06		FALSE	#N/A	#N/A	#N/A
424	5988.9	125813	898871		-1326.35	114067	894051		FALSE	#N/A	#N/A	#N/A
425	11303.3	273464	1770550		3988.05	261718	1.76573e+06		TRUE	3988.05	261718	1.76573e+06
426	7459.9	1023830	7208190		144.65	1.01208e+06	7.20337e+06		TRUE	144.65	1.01208e+06	7.20337e+06
427	8803.8	247309	1685290		1488.55	235563	1.68047e+06		TRUE	1488.55	235563	1.68047e+06
428	6395.4	36241.8	206290		-919.85	24495.7	201470		FALSE	#N/A	#N/A	#N/A
429	7844.3	18448.4	51586.3		529.05	6702.3	46766		FALSE	#N/A	#N/A	#N/A
430	5367.1	16677.3	66907.8		-1948.15	4931.2	62087.5		FALSE	#N/A	#N/A	#N/A
431	6202	968710	7415710		-1113.25	956964	7.41089e+06		FALSE	#N/A	#N/A	#N/A
432	3323.3	43999.2	271502		-3991.95	32253.1	266682		FALSE	#N/A	#N/A	#N/A
433	13035	33947.7	129576		5719.75	22201.6	124756		FALSE	#N/A	#N/A	#N/A
434	7446.8	34172.7	175305		131.55	22426.6	170485		FALSE	#N/A	#N/A	#N/A
435	9001.7	20314.7	50326		1686.45	8568.6	45505.7		FALSE	#N/A	#N/A	#N/A
436	8397.5	144065	1013500		1082.25	132319	1.00868e+06		TRUE	1082.25	132319	1.00868e+06
437	7147.5	219254	1586200		-167.75	207508	1.58138e+06		FALSE	#N/A	#N/A	#N/A
438	5987.7	70165.3	467788		-1327.55	58419.2	462968		FALSE	#N/A	#N/A	#N/A
439	8939.9	243901	1752500		1624.65	232155	1.74768e+06		TRUE	1624.65	232155	1.74768e+06
440	6443.5	709309	5497890		-871.75	697563	5.49307e+06		FALSE	#N/A	#N/A	#N/A
441	11008.7	146687	1005700		3693.45	134941	1.00088e+06		TRUE	3693.45	134941	1.00088e+06
442	3357.7	230862	1696110		-3957.55	219116	1.69129e+06		FALSE	#N/A	#N/A	#N/A
443	9498.6	21554.4	63101.4		2183.35	9808.3	58281.1		FALSE	#N/A	#N/A	#N/A
444	4873.9	375097	2835310		-2441.35	363351	2.83049e+06		FALSE	#N/A	#N/A	#N/A
445	6431.7	14290.6	43375.5		-883.55	2544.5	38555.2		FALSE	#N/A	#N/A	#N/A
446	3458.6	13275.5	59033.5		-3856.65	1529.4	54213.2		FALSE	#N/A	#N/A	#N/A
447	13690.6	35683.9	82807.4		6375.35	23937.8	77987.1		FALSE	#N/A	#N/A	#N/A
448	5335.4	15471.4	46104.4		-1979.85	3725.3	41284.1		FALSE	#N/A	#N/A	#N/A
449	10156.8	81879.6	500609		2841.55	70133.5	495789		FALSE	#N/A	#N/A	#N/A
450	4354.6	251487	1805230		-2960.65	239741	1.80041e+06		FALSE	#N/A	#N/A	#N/A
451	8925.9	82523.9	514256		1610.65	70777.8	509436		FALSE	#N/A	#N/A	#N/A
452	6000.2	20368	87970.2		-1315.05	8621.9	83149.9		FALSE	#N/A	#N/A	#N/A
453	8784.6	472941	3558460		1469.35	461195	3.55364e+06		TRUE	1469.35	461195	3.55364e+06
454	12076.8	28474.3	70481.6		4761.55	16728.2	65661.3		FALSE	#N/A	#N/A	#N/A
455	11765.9	31561.8	100967		4450.65	19815.7	96146.7		FALSE	#N/A	#N/A	#N/A
456	9341.1	81084.6	482197		2025.85	69338.5	477377		FALSE	#N/A	#N/A	#N/A
457	3662.3	573648	4387400		-3652.95	561902	4.38258e+06		FALSE	#N/A	#N/A	#N/A
458	4804.5	29719.4	155312		-2510.75	17973.3	150492		FALSE	#N/A	#N/A	#N/A
459	14973.4	89966.9	448222		7658.15	78220.8	443402		FALSE	#N/A	#N/A	#N/A
460	7677.7	25967.8	105111		362.45	14221.7	100291		FALSE	#N/A	#N/A	#N/A
461	10459.6	74201.7	444768		3144.35	62455.6	439948		FALSE	#N/A	#N/A	#N/A
462	8011.1	23118.1	76884.9		695.85	11372	72064.6		FALSE	#N/A	#N/A	#N/A
463	4008.3	26061.6	136803		-3306.95	14315.5	131983		FALSE	#N/A	#N/A	#N/A
464	7089.4	932879	6679380		-225.85	921133	6.67456e+06		FALSE	#N/A	#N/A	#N/A
465	6136.8	332477	2303150		-1178.45	320731	2.29833e+06		FALSE	#N/A	#N/A	#N/A
466	6595.9	717055	5142950		-719.35	705309	5.13813e+06		FALSE	#N/A	#N/A	#N/A
467	8089.6	249696	1795970		774.35	237950	1.79115e+06		TRUE	774.35	237950	1.79115e+06
468	8989.6	30441.8	111993		1674.35	18695.7	107173		FALSE	#N/A	#N/A	#N/A
469	5464.1	23884.6	107305		-1851.15	12138.5	102485		FALSE	#N/A	#N/A	#N/A
470	12814.8	124153	710789		5499.55	112407	705969		FALSE	#N/A	#N/A	#N/A
471	6567.1	275085	2053390		-748.15	263339	2.04857e+06		FALSE	#N/A	#N/A	#N/A
472	17271.6	47354.1	153431		9956.35	35608	148611		FALSE	#N/A	#N/A	#N/A
473	7767.7	42179.3	219716		452.45	30433.2	214896		FALSE	#N/A	#N/A	#N/A
474	5109.8	22226.8	107822		-2205.45	10480.7	103002		FALSE	#N/A	#N/A	#N/A
475	4638.7	36062.8	219105		-2676.55	24316.7	214285		FALSE	#N/A	#N/A	#N/A
476	9374.2	155317	1111350		2058.95	143571	1.10653e+06		TRUE	2058.95	143571	1.10653e+06
477	7106.8	20059.8	66364.6		-208.45	8313.7	61544.3		FALSE	#N/A	#N/A	#N/A
478	8063.1	884630	6775440		747.85	872884	6.77062e+06		TRUE	747.85	872884	6.77062e+06
479	9123.7	186438	1296930		1808.45	174692	1.29211e+06		TRUE	1808.45	174692	1.29211e+06
480	11282.4	25887.9	71564.4		3967.15	14141.8	66744.1		FALSE	#N/A	#N/A	#N/A
481	4886.2	359532	2712620		-2429.05	347786	2.7078e+06		FALSE	#N/A	#N/A	#N/A
482	8184.9	30126.3	134254		869.65	18380.2	129434		FALSE	#N/A	#N/A	#N/A
483	9905.5	40986.8	195639		2590.25	29240.7	190819		FALSE	#N/A	#N/A	#N/A
484	6287.1	18729.5	65679.3		-1028.15	6983.4	60859		FALSE	#N/A	#N/A	#N/A
485	3406.3	28733.7	144062		-3908.95	16987.6	139242		FALSE	#N/A	#N/A	#N/A
486	10224.9	70956	374965		2909.65	59209.9	370145		FALSE	#N/A	#N/A	#N/A
487	5894.2	28841.1	134722		-1421.05	17095	129902		FALSE	#N/A	#N/A	#N/A
488	8092	247441	1716530		776.75	235695	1.71171e+06		TRUE	776.75	235695	1.71171e+06
489	6907.9	55876.2	295703		-407.35	44130.1	290883		FALSE	#N/A	#N/A	#N/A
490	17183.9	1150570	8866850		9868.65	1.13882e+06	8.86203e+06		TRUE	9868.65	1.13882e+06	8.86203e+06
491	7150.4	506399	3611640		-164.85	494653	3.60682e+06		FALSE	#N/A	#N/A	#N/A
492	6350.8	23441.8	94999.5		-964.45	11695.7	90179.2		FALSE	#N/A	#N/A	#N/A
493	3967	16586.7	81316.7		-3348.25	4840.6	76496.4		FALSE	#N/A	#N/A	#N/A
494	10019.8	303373	2344200		2704.55	291627	2.33938e+06		TRUE	2704.55	291627	2.33938e+06
495	12058.7	355449	2589520		4743.45	343703	2.5847e+06		TRUE	4743.45	343703	2.5847e+06
496	9102.8	24934	64365.8		1787.55	13187.9	59545.5		FALSE	#N/A	#N/A	#N/A
497	11014.2	735959	5079960		3698.95	724213	5.07514e+06		TRUE	3698.95	724213	5.07514e+06
498	13444.7	30684.8	55670.1		6129.45	18938.7	50849.8		FALSE	#N/A	#N/A	#N/A
499	5027.4	273524	2063430		-2287.85	261778	2.05861e+06		FALSE	#N/A	#N/A	#N/A
500	7713.5	46664.7	241744		398.25	34918.6	236924		FALSE	#N/A	#N/A	#N/A
501	8092.3	166493	1130860		777.05	154747	1.12604e+06		TRUE	777.05	154747	1.12604e+06
502	5202.8	15002.5	53306.3		-2112.45	3256.4	48486		FALSE	#N/A	#N/A	#N/A
503	8312.2	646149	4423230		996.95	634403	4.41841e+06		TRUE	996.95	634403	4.41841e+06
504	12136.1	29754.2	95659		4820.85	18008.1	90838.7		FALSE	#N/A	#N/A	#N/A
505	8989.8	1069620	7487350		1674.55	1.05787e+06	7.48253e+06		TRUE	1674.55	1.05787e+06	7.48253e+06
506	12204.9	138532	839577		4889.65	126786	834757		FALSE	#N/A	#N/A	#N/A
507	12426.3	400086	2774490		5111.05	388340	2.76967e+06		TRUE	5111.05	388340	2.76967e+06
508	11479.8	644795	4443170		4164.55	633049	4.43835e+06		TRUE	4164.55	633049	4.43835e+06
509	4625	20920.2	97170.7		-2690.25	9174.1	92350.4		FALSE	#N/A	#N/A	#N/A
510	3558.9	23325.5	149630		-3756.35	11579.4	144810		FALSE	#N/A	#N/A	#N/A
511	8355.6	38623.9	179587		1040.35	26877.8	174767		FALSE	#N/A	#N/A	#N/A
512	6655.2	40419.3	220656		-660.05	28673.2	215836		FALSE	#N/A	#N/A	#N/A
513	3876.7	456454	3462810		-3438.55	444708	3.45799e+06		FALSE	#N/A	#N/A	#N/A
514	7755.2	244253	1674810		439.95	232507	1.66999e+06		TRUE	439.95	232507	1.66999e+06
515	10635.1	25094.4	59951.1		3319.85	13348.3	55130.8		FALSE	#N/A	#N/A	#N/A
516	7086.8	47674.2	270780		-228.45	35928.1	265960		FALSE	#N/A	#N/A	#N/A
517	12387.3	584131	4351370		5072.05	572385	4.34655e+06		TRUE	5072.05	572385	4.34655e+06
518	9418.9	67730.6	387612		2103.65	55984.5	382792		FALSE	#N/A	#N/A	#N/A
519	5505	34665.7	190553		-1810.25	22919.6	185733		FALSE	#N/A	#N/A	#N/A
520	8454.5	130810	920539		1139.25	119064	915719		FALSE	#N/A	#N/A	#N/A
521	6244.5	587381	4456680		-1070.75	575635	4.45186e+06		FALSE	#N/A	#N/A	#N/A
522	997919	222192	950478		990604	210446	945658		FALSE	#N/A	#N/A	#N/A
523	9194	46471.3	240996		1878.75	34725.2	236176		FALSE	#N/A	#N/A	#N/A
524	6869.5	73067.3	461503		-445.75	61321.2	456683		FALSE	#N/A	#N/A	#N/A
525	8610.8	238265	1656370		1295.55	226519	1.65155e+06		TRUE	1295.55	226519	1.65155e+06
526	10756.6	415387	3084760		3441.35	403641	3.07994e+06		TRUE	3441.35	403641	3.07994e+06
527	6803.9	21021.4	82112.5		-511.35	9275.3	77292.2		FALSE	#N/A	#N/A	#N/A
528	4206.1	11535.5	44596.3		-3109.15	-210.6	39776		FALSE	#N/A	#N/A	#N/A
529	13111.5	252374	1730010		5796.25	240628	1.72519e+06		TRUE	5796.25	240628	1.72519e+06
530	10216	577277	4079680		2900.75	565531	4.07486e+06		TRUE	2900.75	565531	4.07486e+06
531	7532.6	721113	5555130		217.35	709367	5.55031e+06		TRUE	217.35	709367	5.55031e+06
532	12603.3	635954	4527310		5288.05	624208	4.52249e+06		TRUE	5288.05	624208	4.52249e+06
533	4352.8	594141	4470860		-2962.45	582395	4.46604e+06		FALSE	#N/A	#N/A	#N/A
534	11382.3	322224	2220550		4067.05	310478	2.21573e+06		TRUE	4067.05	310478	2.21573e+06
535	8882	86757.7	534535		1566.75	75011.6	529715		FALSE	#N/A	#N/A	#N/A
536	7197.6	64275.4	402422		-117.65	52529.3	397602		FALSE	#N/A	#N/A	#N/A
537	8572.2	35856.3	171287		1256.95	24110.2	166467		FALSE	#N/A	#N/A	#N/A
538	5848.4	18780.7	67035.7		-1466.85	7034.6	62215.4		FALSE	#N/A	#N/A	#N/A
539	9162.8	58067.2	302033		1847.55	46321.1	297213		FALSE	#N/A	#N/A	#N/A
540	9142.9	571538	4352610		1827.65	559792	4.34779e+06		TRUE	1827.65	559792	4.34779e+06
541	5199.5	725256	5544160		-2115.75	713510	5.53934e+06		FALSE	#N/A	#N/A	#N/A
542	5578.1	13898.9	39401.6		-1737.15	2152.8	34581.3		FALSE	#N/A	#N/A	#N/A
543	20472.6	52852.4	88492.5		13157.3	41106.3	83672.2		FALSE	#N/A	#N/A	#N/A
544	6720	22880.7	95614.2		-595.25	11134.6	90793.9		FALSE	#N/A	#N/A	#N/A
545	4952.6	50031.8	282757		-2362.65	38285.7	277937		FALSE	#N/A	#N/A	#N/A
546	12930.6	52986.9	230463		5615.35	41240.8	225643		FALSE	#N/A	#N/A	#N/A
547	8928.3	78453	459129		1613.05	66706.9	454309		FALSE	#N/A	#N/A	#N/A
548	8261.8	56215.2	329532		946.55	44469.1	324712		FALSE	#N/A	#N/A	#N/A
549	13261.5	531946	3685390		5946.25	520200	3.68057e+06		TRUE	5946.25	520200	3.68057e+06
550	8642.3	311052	2319410		1327.05	299306	2.31459e+06		TRUE	1327.05	299306	2.31459e+06
551	6926.6	22002.3	94315.2		-388.65	10256.2	89494.9		FALSE	#N/A	#N/A	#N/A
552	4057.7	89246.2	652491		-3257.55	77500.1	647671		FALSE	#N/A	#N/A	#N/A
553	9455.5	178222	1196530		2140.25	166476	1.19171e+06		TRUE	2140.25	166476	1.19171e+06
554	10261.7	235293	1545440		2946.45	223547	1.54062e+06		TRUE	2946.45	223547	1.54062e+06
555	6199.3	361575	2750530		-1115.95	349829	2.74571e+06		FALSE	#N/A	#N/A	#N/A
556	4183.2	457645	3571070		-3132.05	445899	3.56625e+06		FALSE	#N/A	#N/A	#N/A
557	10497.3	29320.2	88090		3182.05	17574.1	83269.7		FALSE	#N/A	#N/A	#N/A
558	5238.6	284304	1916130		-2076.65	272558	1.91131e+06		FALSE	#N/A	#N/A	#N/A
559	8219.1	48858.8	240563		903.85	37112.7	235743		FALSE	#N/A	#N/A	#N/A
560	3470.2	14868.7	69316.9		-3845.05	3122.6	64496.6		FALSE	#N/A	#N/A	#N/A
561	9846.6	792097	5914240		2531.35	780351	5.90942e+06		TRUE	2531.35	780351	5.90942e+06
562	6812.5	180848	1211700		-502.75	169102	1.20688e+06		FALSE	#N/A	#N/A	#N/A
563	10030.8	865351	6527210		2715.55	853605	6.52239e+06		TRUE	2715.55	853605	6.52239e+06
564	7833.1	152988	983173		517.85	141242	978353		FALSE	#N/A	#N/A	#N/A
565	7375.2	40099.3	200381		59.95	28353.2	195561		FALSE	#N/A	#N/A	#N/A
566	7744.1	47086.2	205261		428.85	35340.1	200441		FALSE	#N/A	#N/A	#N/A
567	11242.5	88613.1	498816		3927.25	76867	493996		FALSE	#N/A	#N/A	#N/A
568	5952.1	341874	2532300		-1363.15	330128	2.52748e+06		FALSE	#N/A	#N/A	#N/A
569	8271.2	25152.6	74249.4		955.95	13406.5	69429.1		FALSE	#N/A	#N/A	#N/A
570	13000.6	49510.9	204274		5685.35	37764.8	199454		FALSE	#N/A	#N/A	#N/A
571	6874.2	16949.9	43297.5		-441.05	5203.8	38477.2		FALSE	#N/A	#N/A	#N/A
572	5624.1	15883.6	47697.2		-1691.15	4137.5	42876.9		FALSE	#N/A	#N/A	#N/A
573	7743.1	46019	262045		427.85	34272.9	257225		FALSE	#N/A	#N/A	#N/A
574	6840.1	19823.8	59640.2		-475.15	8077.7	54819.9		FALSE	#N/A	#N/A	#N/A
575	7970	167903	1175400		654.75	156157	1.17058e+06		TRUE	654.75	156157	1.17058e+06
576	11509.7	723123	5100630		4194.45	711377	5.09581e+06		TRUE	4194.45	711377	5.09581e+06
577	6105.6	1020160	6820680		-1209.65	1.00841e+06	6.81586e+06		FALSE	#N/A	#N/A	#N/A
578	7929.6	343548	2406970		614.35	331802	2.40215e+06		TRUE	614.35	331802	2.40215e+06
579	10770.6	23608.6	49026		3455.35	11862.5	44205.7		FALSE	#N/A	#N/A	#N/A
580	7807.9	137259	988404		492.65	125513	983584		FALSE	#N/A	#N/A	#N/A
581	7334.6	275158	1782860		19.35	263412	1.77804e+06		TRUE	19.35	263412	1.77804e+06
582	6532.5	253691	1776970		-782.75	241945	1.77215e+06		FALSE	#N/A	#N/A	#N/A
583	11582.5	595385	4325560		4267.25	583639	4.32074e+06		TRUE	4267.25	583639	4.32074e+06
584	3216.3	418015	3198820		-4098.95	406269	3.194e+06		FALSE	#N/A	#N/A	#N/A
585	7787.2	23577.2	69124.7		471.95	11831.1	64304.4		FALSE	#N/A	#N/A	#N/A
586	7739.2	91828.9	639959		423.95	80082.8	635139		FALSE	#N/A	#N/A	#N/A
587	7422.1	42221.3	218819		106.85	30475.2	213999		FALSE	#N/A	#N/A	#N/A
588	4855.8	53263.5	371784		-2459.45	41517.4	366964		FALSE	#N/A	#N/A	#N/A
589	5574.4	735791	5569510		-1740.85	724045	5.56469e+06		FALSE	#N/A	#N/A	#N/A
590	11514.1	87760.8	511597		4198.85	76014.7	506777		FALSE	#N/A	#N/A	#N/A
591	7130.4	92526.6	630000		-184.85	80780.5	625180		FALSE	#N/A	#N/A	#N/A
592	14412.1	42151.7	131062		7096.85	30405.6	126242		FALSE	#N/A	#N/A	#N/A
593	3834	257237	1946540		-3481.25	245491	1.94172e+06		FALSE	#N/A	#N/A	#N/A
594	13480.7	97264.9	589997		6165.45	85518.8	585177		FALSE	#N/A	#N/A	#N/A
595	4181.5	24297.6	141156		-3133.75	12551.5	136336		FALSE	#N/A	#N/A	#N/A
596	5949.1	429919	3200180		-1366.15	418173	3.19536e+06		FALSE	#N/A	#N/A	#N/A
597	9740.7	661828	4600610		2425.45	650082	4.59579e+06		TRUE	2425.45	650082	4.59579e+06
598	5634	17720.1	78422.2		-1681.25	5974	73601.9		FALSE	#N/A	#N/A	#N/A
599	5223.7	124191	910300		-2091.55	112445	905480		FALSE	#N/A	#N/A	#N/A
600	8435	48345.2	275954		1119.75	36599.1	271134		FALSE	#N/A	#N/A	#N/A
601	6172.1	180196	1323130		-1143.15	168450	1.31831e+06		FALSE	#N/A	#N/A	#N/A
602	11445.6	208536	1408460		4130.35	196790	1.40364e+06		TRUE	4130.35	196790	1.40364e+06
603	7919.6	20864.6	59793.7		604.35	9118.5	54973.4		FALSE	#N/A	#N/A	#N/A
604	10236.3	25507.7	81159		2921.05	13761.6	76338.7		FALSE	#N/A	#N/A	#N/A
605	6604.2	55413.9	319124		-711.05	43667.8	314304		FALSE	#N/A	#N/A	#N/A
606	10450.9	51667	279178		3135.65	39920.9	274358		FALSE	#N/A	#N/A	#N/A
607	6266.2	636405	4408700		-1049.05	624659	4.40388e+06		FALSE	#N/A	#N/A	#N/A
608	7599.2	27735.6	119151		283.95	15989.5	114331		FALSE	#N/A	#N/A	#N/A
609	8077	283176	1980120		761.75	271430	1.9753e+06		TRUE	761.75	271430	1.9753e+06
610	9025.9	35246.6	162958		1710.65	23500.5	158138		FALSE	#N/A	#N/A	#N/A
611	12182.3	39726	135580		4867.05	27979.9	130760		FALSE	#N/A	#N/A	#N/A
612	12606.1	31289.9	92589.8		5290.85	19543.8	87769.5		FALSE	#N/A	#N/A	#N/A
613	5688.6	19932.2	79415		-1626.65	8186.1	74594.7		FALSE	#N/A	#N/A	#N/A
614	6925.1	209740	1432390		-390.15	197994	1.42757e+06		FALSE	#N/A	#N/A	#N/A
615	6806.6	23557.7	97233.8		-508.65	11811.6	92413.5		FALSE	#N/A	#N/A	#N/A
616	4461.6	494282	3715690		-2853.65	482536	3.71087e+06		FALSE	#N/A	#N/A	#N/A
617	11056.3	532588	3571370		3741.05	520842	3.56655e+06		TRUE	3741.05	520842	3.56655e+06
618	5099.3	21244.6	103442		-2215.95	9498.5	98621.7		FALSE	#N/A	#N/A	#N/A
619	9372.2	364763	2715230		2056.95	353017	2.71041e+06		TRUE	2056.95	353017	2.71041e+06
620	4788	12643.2	44591.6		-2527.25	897.1	39771.3		FALSE	#N/A	#N/A	#N/A
621	1252970	185786	530021		1.24565e+06	174040	525201		FALSE	#N/A	#N/A	#N/A
622	6810.3	320162	2038710		-504.95	308416	2.03389e+06		FALSE	#N/A	#N/A	#N/A
623	9351.6	118876	725037		2036.35	107130	720217		FALSE	#N/A	#N/A	#N/A
624	8596.4	721164	5509800		1281.15	709418	5.50498e+06		TRUE	1281.15	709418	5.50498e+06
625	13133.8	77251.3	403088		5818.55	65505.2	398268		FALSE	#N/A	#N/A	#N/A
626	10227.5	853287	6486660		2912.25	841541	6.48184e+06		TRUE	2912.25	841541	6.48184e+06
627	7029.2	25219.4	106312		-286.05	13473.3	101492		FALSE	#N/A	#N/A	#N/A
628	6720.9	21141.8	72596.6		-594.35	9395.7	67776.3		FALSE	#N/A	#N/A	#N/A
629	4455.2	46457.2	308712		-2860.05	34711.1	303892		FALSE	#N/A	#N/A	#N/A
630	5330.1	927932	6899900		-1985.15	916186	6.89508e+06		FALSE	#N/A	#N/A	#N/A
631	5854.7	13897.2	48253.6		-1460.55	2151.1	43433.3		FALSE	#N/A	#N/A	#N/A
632	9592.2	151190	943409		2276.95	139444	938589		FALSE	#N/A	#N/A	#N/A
633	6815.5	20960	75311.3		-499.75	9213.9	70491		FALSE	#N/A	#N/A	#N/A
634	11385.5	464426	3394960		4070.25	452680	3.39014e+06		TRUE	4070.25	452680	3.39014e+06
635	9712.8	96951.3	645984		2397.55	85205.2	641164		FALSE	#N/A	#N/A	#N/A
636	7852.9	35112.2	191470		537.65	23366.1	186650		FALSE	#N/A	#N/A	#N/A
637	9620.1	75993	444474		2304.85	64246.9	439654		FALSE	#N/A	#N/A	#N/A
638	7324	32429.2	161321		8.75	20683.1	156501		FALSE	#N/A	#N/A	#N/A
639	17451.2	330010	2316370		10136	318264	2.31155e+06		TRUE	10136	318264	2.31155e+06
640	5426.5	14101	45933.4		-1888.75	2354.9	41113.1		FALSE	#N/A	#N/A	#N/A
641	6959.3	886293	6819390		-355.95	874547	6.81457e+06		FALSE	#N/A	#N/A	#N/A
642	10834.9	871760	6675120		3519.65	860014	6.6703e+06		TRUE	3519.65	860014	6.6703e+06
643	7151.4	527039	3771750		-163.85	515293	3.76693e+06		FALSE	#N/A	#N/A	#N/A
644	3702.8	356338	2595290		-3612.45	344592	2.59047e+06		FALSE	#N/A	#N/A	#N/A
645	7719.3	42053.5	220929		404.05	30307.4	216109		FALSE	#N/A	#N/A	#N/A
646	5417	54176.7	346316		-1898.25	42430.6	341496		FALSE	#N/A	#N/A	#N/A
647	7593.4	389538	2853890		278.15	377792	2.84907e+06		TRUE	278.15	377792	2.84907e+06
648	11444.6	59202.5	274161		4129.35	47456.4	269341		FALSE	#N/A	#N/A	#N/A
649	9000.6	37986.3	167182		1685.35	26240.2	162362		FALSE	#N/A	#N/A	#N/A
650	9379.9	274964	1900860		2064.65	263218	1.89604e+06		TRUE	2064.65	263218	1.89604e+06
651	10708	38481.2	157641		3392.75	26735.1	152821		FALSE	#N/A	#N/A	#N/A
652	8243.1	1030210	7456310		927.85	1.01846e+06	7.45149e+06		TRUE	927.85	1.01846e+06	7.45149e+06
653	6411.4	26410.5	123654		-903.85	14664.4	118834		FALSE	#N/A	#N/A	#N/A
654	7143.7	71698	437672		-171.55	59951.9	432852		FALSE	#N/A	#N/A	#N/A
655	6910.9	165063	1161560		-404.35	153317	1.15674e+06		FALSE	#N/A	#N/A	#N/A
656	6028.4	524760	3947910		-1286.85	513014	3.94309e+06		FALSE	#N/A	#N/A	#N/A
657	9899.8	491400	3715070		2584.55	479654	3.71025e+06		TRUE	2584.55	479654	3.71025e+06
658	7408.6	28360	125753		93.35	16613.9	120933		FALSE	#N/A	#N/A	#N/A
659	4981.5	42175.7	229724		-2333.75	30429.6	224904		FALSE	#N/A	#N/A	#N/A
660	5815.4	20142	90874.5		-1499.85	8395.9	86054.2		FALSE	#N/A	#N/A	#N/A
661	7523.2	63167.9	398637		207.95	51421.8	393817		FALSE	#N/A	#N/A	#N/A
662	5728.8	57601.3	378909		-1586.45	45855.2	374089		FALSE	#N/A	#N/A	#N/A
663	9985	484099	3400090		2669.75	472353	3.39527e+06		TRUE	2669.75	472353	3.39527e+06
664	11785.6	62269	351750		4470.35	50522.9	346930		FALSE	#N/A	#N/A	#N/A
665	10658.9	365829	2503630		3343.65	354083	2.49881e+06		TRUE	3343.65	354083	2.49881e+06
666	4590.2	42931.9	277582		-2725.05	31185.8	272762		FALSE	#N/A	#N/A	#N/A
667	5857.4	41365.2	251449		-1457.85	29619.1	246629		FALSE	#N/A	#N/A	#N/A
668	6093.7	123165	816070		-1221.55	111419	811250		FALSE	#N/A	#N/A	#N/A
669	5725.7	17895.2	67628.6		-1589.55	6149.1	62808.3		FALSE	#N/A	#N/A	#N/A
670	9322.2	111412	718433		2006.95	99665.9	713613		FALSE	#N/A	#N/A	#N/A
671	4897.5	99353.6	645038		-2417.75	87607.5	640218		FALSE	#N/A	#N/A	#N/A
672	10805	759318	5153930		3489.75	747572	5.14911e+06		TRUE	3489.75	747572	5.14911e+06
673	7440.2	18520	48606.9		124.95	6773.9	43786.6		FALSE	#N/A	#N/A	#N/A
674	10883.6	25547.1	61430.6		3568.35	13801	56610.3		FALSE	#N/A	#N/A	#N/A
675	5795.7	950760	7302240		-1519.55	939014	7.29742e+06		FALSE	#N/A	#N/A	#N/A
676	8289.3	104953	718317		974.05	93206.9	713497		FALSE	#N/A	#N/A	#N/A
677	4181.5	15741.2	51082.3		-3133.75	3995.1	46262		FALSE	#N/A	#N/A	#N/A
678	6605.9	546068	3984780		-709.35	534322	3.97996e+06		FALSE	#N/A	#N/A	#N/A
679	9374.9	115145	785602		2059.65	103399	780782		FALSE	#N/A	#N/A	#N/A
680	7933.5	40674.9	197000		618.25	28928.8	192180		FALSE	#N/A	#N/A	#N/A
681	9744.8	308946	2073360		2429.55	297200	2.06854e+06		TRUE	2429.55	297200	2.06854e+06
682	4206.2	16791.5	69586.5		-3109.05	5045.4	64766.2		FALSE	#N/A	#N/A	#N/A
683	7387.7	18008	50116.1		72.45	6261.9	45295.8		FALSE	#N/A	#N/A	#N/A
684	10811.5	367664	2557840		3496.25	355918	2.55302e+06		TRUE	3496.25	355918	2.55302e+06
685	6547.2	21330.4	86785.5		-768.05	9584.3	81965.2		FALSE	#N/A	#N/A	#N/A
686	5581	73705.1	500632		-1734.25	61959	495812		FALSE	#N/A	#N/A	#N/A
687	7854.7	658138	4940680		539.45	646392	4.93586e+06		TRUE	539.45	646392	4.93586e+06
688	6471.9	354388	2578050		-843.35	342642	2.57323e+06		FALSE	#N/A	#N/A	#N/A
689	7849.1	504060	3631400		533.85	492314	3.62658e+06		TRUE	533.85	492314	3.62658e+06
690	11671.7	149920	992942		4356.45	138174	988122		FALSE	#N/A	#N/A	#N/A
691	12098.6	573234	4141320		4783.35	561488	4.1365e+06		TRUE	4783.35	561488	4.1365e+06
692	6853.5	356364	2402710		-461.75	344618	2.39789e+06		FALSE	#N/A	#N/A	#N/A
693	5337.5	108428	689566		-1977.75	96681.9	684746		FALSE	#N/A	#N/A	#N/A
694	9236.8	19568	63644.3		1921.55	7821.9	58824		FALSE	#N/A	#N/A	#N/A
695	3959.1	99745.3	733916		-3356.15	87999.2	729096		FALSE	#N/A	#N/A	#N/A
696	5392.9	699530	4931310		-1922.35	687784	4.92649e+06		FALSE	#N/A	#N/A	#N/A
697	10500	28449.1	85126.2		3184.75	16703	80305.9		FALSE	#N/A	#N/A	#N/A
698	6259.9	696182	4533630		-1055.35	684436	4.52881e+06		FALSE	#N/A	#N/A	#N/A
699	7552.6	568114	4410080		237.35	556368	4.40526e+06		TRUE	237.35	556368	4.40526e+06
700	9241.3	55003.9	302617		1926.05	43257.8	297797		FALSE	#N/A	#N/A	#N/A
701	12909.5	35953.5	124148		5594.25	24207.4	119328		FALSE	#N/A	#N/A	#N/A
702	5406.6	15873.2	54812.3		-1908.65	4127.1	49992		FALSE	#N/A	#N/A	#N/A
703	6898	516337	4013220		-417.25	504591	4.0084e+06		FALSE	#N/A	#N/A	#N/A
704	11344.6	48756.8	243662		4029.35	37010.7	238842		FALSE	#N/A	#N/A	#N/A
705	7757	534297	4026880		441.75	522551	4.02206e+06		TRUE	441.75	522551	4.02206e+06
706	5515.5	129744	905819		-1799.75	117998	900999		FALSE	#N/A	#N/A	#N/A
707	6222.1	17725.4	58463.8		-1093.15	5979.3	53643.5		FALSE	#N/A	#N/A	#N/A
708	8776.4	35400.7	129764		1461.15	23654.6	124944		FALSE	#N/A	#N/A	#N/A
709	8524.4	21523.9	56792.2		1209.15	9777.8	51971.9		FALSE	#N/A	#N/A	#N/A
710	7889.5	30205	100977		574.25	18458.9	96156.7		FALSE	#N/A	#N/A	#N/A
711	5958.9	27819	129683		-1356.35	16072.9	124863		FALSE	#N/A	#N/A	#N/A
712	6621.9	56015.4	313080		-693.35	44269.3	308260		FALSE	#N/A	#N/A	#N/A
713	4839.1	110451	694409		-2476.15	98704.9	689589		FALSE	#N/A	#N/A	#N/A
714	8699.5	130820	797805		1384.25	119074	792985		FALSE	#N/A	#N/A	#N/A
715	4910	58280.3	397558		-2405.25	46534.2	392738		FALSE	#N/A	#N/A	#N/A
716	6610.4	24892.1	115643		-704.85	13146	110823		FALSE	#N/A	#N/A	#N/A
717	8509.6	548027	3856770		1194.35	536281	3.85195e+06		TRUE	1194.35	536281	3.85195e+06
718	11381.4	108499	664081		4066.15	96752.9	659261		FALSE	#N/A	#N/A	#N/A
719	6071.3	36428.7	199581		-1243.95	24682.6	194761		FALSE	#N/A	#N/A	#N/A
720	9954.6	46134.9	243160		2639.35	34388.8	238340		FALSE	#N/A	#N/A	#N/A
721	5321.3	16254	60566.9		-1993.95	4507.9	55746.6		FALSE	#N/A	#N/A	#N/A
722	3985	38772.6	240554		-3330.25	27026.5	235734		FALSE	#N/A	#N/A	#N/A
723	10660.4	122298	851461		3345.15	110552	846641		FALSE	#N/A	#N/A	#N/A
724	6728.6	16856.3	56424.8		-586.65	5110.2	51604.5		FALSE	#N/A	#N/A	#N/A
725	9273.6	23357.1	81781.3		1958.35	11611	76961		FALSE	#N/A	#N/A	#N/A
726	6602.3	24481.5	105665		-712.95	12735.4	100845		FALSE	#N/A	#N/A	#N/A
727	8413.6	43300.7	231735		1098.35	31554.6	226915		FALSE	#N/A	#N/A	#N/A
728	11306.6	381605	2508770		3991.35	369859	2.50395e+06		TRUE	3991.35	369859	2.50395e+06
729	7359.4	265543	1917820		44.15	253797	1.913e+06		TRUE	44.15	253797	1.913e+06
730	11228	27633.6	72806.4		3912.75	15887.5	67986.1		FALSE	#N/A	#N/A	#N/A
731	6324.6	240304	1763740		-990.65	228558	1.75892e+06		FALSE	#N/A	#N/A	#N/A
732	10073.2	22527.8	51598.5		2757.95	10781.7	46778.2		FALSE	#N/A	#N/A	#N/A
733	9785.5	78562.1	500738		2470.25	66816	495918		FALSE	#N/A	#N/A	#N/A
734	13466	1603930	11485200		6150.75	1.59218e+06	1.14804e+07		TRUE	6150.75	1.59218e+06	1.14804e+07
735	11064.4	714427	5110720		3749.15	702681	5.1059e+06		TRUE	3749.15	702681	5.1059e+06
736	7384	494160	3536510		68.75	482414	3.53169e+06		TRUE	68.75	482414	3.53169e+06
737	6251.4	170835	1154110		-1063.85	159089	1.14929e+06		FALSE	#N/A	#N/A	#N/A
738	8237.6	36702.4	151332		922.35	24956.3	146512		FALSE	#N/A	#N/A	#N/A
739	7015.5	118065	769416		-299.75	106319	764596		FALSE	#N/A	#N/A	#N/A
740	9560	38808.4	167495		2244.75	27062.3	162675		FALSE	#N/A	#N/A	#N/A
741	9057.6	626049	4467850		1742.35	614303	4.46303e+06		TRUE	1742.35	614303	4.46303e+06
742	10953.6	62386.9	294120		3638.35	50640.8	289300		FALSE	#N/A	#N/A	#N/A
743	7744.3	438309	3236550		429.05	426563	3.23173e+06		TRUE	429.05	426563	3.23173e+06
744	6006.3	116754	766824		-1308.95	105008	762004		FALSE	#N/A	#N/A	#N/A
745	6510.5	237378	1738360		-804.75	225632	1.73354e+06		FALSE	#N/A	#N/A	#N/A
746	9041.3	167613	1180270		1726.05	155867	1.17545e+06		TRUE	1726.05	155867	1.17545e+06
747	11471.5	37897.6	117334		4156.25	26151.5	112514		FALSE	#N/A	#N/A	#N/A
748	16355	722748	5046710		9039.75	711002	5.04189e+06		TRUE	9039.75	711002	5.04189e+06
749	3999.4	12318.5	50934.6		-3315.85	572.4	46114.3		FALSE	#N/A	#N/A	#N/A
750	8504.6	30055.3	137317		1189.35	18309.2	132497		FALSE	#N/A	#N/A	#N/A
751	11686.3	357064	2461030		4371.05	345318	2.45621e+06		TRUE	4371.05	345318	2.45621e+06
752	13574.4	549260	3723210		6259.15	537514	3.71839e+06		TRUE	6259.15	537514	3.71839e+06
753	13451.1	775590	5815640		6135.85	763844	5.81082e+06		TRUE	6135.85	763844	5.81082e+06
754	11280	212494	1441710		3964.75	200748	1.43689e+06		TRUE	3964.75	200748	1.43689e+06
755	6265.5	15259.2	43594.2		-1049.75	3513.1	38773.9		FALSE	#N/A	#N/A	#N/A
756	8029.5	57818.6	356353		714.25	46072.5	351533		FALSE	#N/A	#N/A	#N/A
757	12202.4	49461.2	232480		4887.15	37715.1	227660		FALSE	#N/A	#N/A	#N/A
758	9570.8	643606	4820790		2255.55	631860	4.81597e+06		TRUE	2255.55	631860	4.81597e+06
759	9828.5	274514	2006810		2513.25	262768	2.00199e+06		TRUE	2513.25	262768	2.00199e+06
760	12916.5	34296.1	73474.7		5601.25	22550	68654.4		FALSE	#N/A	#N/A	#N/A
761	5760.6	792729	5713550		-1554.65	780983	5.70873e+06		FALSE	#N/A	#N/A	#N/A
762	6697.5	118987	827027		-617.75	107241	822207		FALSE	#N/A	#N/A	#N/A
763	6876.1	30366.6	161379		-439.15	18620.5	156559		FALSE	#N/A	#N/A	#N/A
764	5515.8	30211.4	148595		-1799.45	18465.3	143775		FALSE	#N/A	#N/A	#N/A
765	8973.1	36397.7	180585		1657.85	24651.6	175765		FALSE	#N/A	#N/A	#N/A
766	8946.3	602944	4566790		1631.05	591198	4.56197e+06		TRUE	1631.05	591198	4.56197e+06
767	5709.1	25332.5	120030		-1606.15	13586.4	115210		FALSE	#N/A	#N/A	#N/A
768	4238.9	18914.5	95157.1		-3076.35	7168.4	90336.8		FALSE	#N/A	#N/A	#N/A
769	10057.3	313744	2313340		2742.05	301998	2.30852e+06		TRUE	2742.05	301998	2.30852e+06
770	10652.8	33305	121731		3337.55	21558.9	116911		FALSE	#N/A	#N/A	#N/A
771	10005.9	320733	2275700		2690.65	308987	2.27088e+06		TRUE	2690.65	308987	2.27088e+06
772	8769.4	116114	773024		1454.15	104368	768204		FALSE	#N/A	#N/A	#N/A
773	13245.1	1075910	8233040		5929.85	1.06416e+06	8.22822e+06		TRUE	5929.85	1.06416e+06	8.22822e+06
774	8223.2	172086	1237190		907.95	160340	1.23237e+06		TRUE	907.95	160340	1.23237e+06
775	10247.8	89533.5	535799		2932.55	77787.4	530979		FALSE	#N/A	#N/A	#N/A
776	8084.5	24314.4	87577.6		769.25	12568.3	82757.3		FALSE	#N/A	#N/A	#N/A
777	9282.4	700312	4865420		1967.15	688566	4.8606e+06		TRUE	1967.15	688566	4.8606e+06
778	5584.4	34775	183938		-1730.85	23028.9	179118		FALSE	#N/A	#N/A	#N/A
779	8140.4	574730	4055580		825.15	562984	4.05076e+06		TRUE	825.15	562984	4.05076e+06
780	8961.8	24782.3	69332.3		1646.55	13036.2	64512		FALSE	#N/A	#N/A	#N/A
781	9185.7	96994.3	628343		1870.45	85248.2	623523		FALSE	#N/A	#N/A	#N/A
782	8836.8	38410	173261		1521.55	26663.9	168441		FALSE	#N/A	#N/A	#N/A
783	7478.7	18154.2	44187.8		163.45	6408.1	39367.5		FALSE	#N/A	#N/A	#N/A
784	4919.9	506009	3772060		-2395.35	494263	3.76724e+06		FALSE	#N/A	#N/A	#N/A
785	7800.5	129086	864746		485.25	117340	859926		FALSE	#N/A	#N/A	#N/A
786	10456.5	35677.7	128295		3141.25	23931.6	123475		FALSE	#N/A	#N/A	#N/A
787	9988.4	32982.7	143859		2673.15	21236.6	139039		FALSE	#N/A	#N/A	#N/A
788	18655.3	45559	99458.5		11340	33812.9	94638.2		FALSE	#N/A	#N/A	#N/A
789	6108.4	333065	2477000		-1206.85	321319	2.47218e+06		FALSE	#N/A	#N/A	#N/A
790	6754	108927	757816		-561.25	97180.9	752996		FALSE	#N/A	#N/A	#N/A
791	5487.5	13660.8	45691.8		-1827.75	1914.7	40871.5		FALSE	#N/A	#N/A	#N/A
792	9226	25103.9	69779.1		1910.75	13357.8	64958.8		FALSE	#N/A	#N/A	#N/A
793	4180.3	16866.5	81998		-3134.95	5120.4	77177.7		FALSE	#N/A	#N/A	#N/A
794	7870.4	37742.3	185297		555.15	25996.2	180477		FALSE	#N/A	#N/A	#N/A
795	5019.3	537397	3734800		-2295.95	525651	3.72998e+06		FALSE	#N/A	#N/A	#N/A
796	5565.1	44095.4	244203		-1750.15	32349.3	239383		FALSE	#N/A	#N/A	#N/A
797	9612.4	748060	5391740		2297.15	736314	5.38692e+06		TRUE	2297.15	736314	5.38692e+06
798	13419.8	61760	312731		6104.55	50013.9	307911		FALSE	#N/A	#N/A	#N/A
799	25598.2	689383	4552440		18283	677637	4.54762e+06		TRUE	18283	677637	4.54762e+06
800	11172.3	25273	61015.5		3857.05	13526.9	56195.2		FALSE	#N/A	#N/A	#N/A
801	6577.5	362460	2670690		-737.75	350714	2.66587e+06		FALSE	#N/A	#N/A	#N/A
802	6922.4	19124.4	50612.9		-392.85	7378.3	45792.6		FALSE	#N/A	#N/A	#N/A
803	10499.9	176930	1190020		3184.65	165184	1.1852e+06		TRUE	3184.65	165184	1.1852e+06
804	8586.7	675852	5070100		1271.45	664106	5.06528e+06		TRUE	1271.45	664106	5.06528e+06
805	6344.7	49842.8	293514		-970.55	38096.7	288694		FALSE	#N/A	#N/A	#N/A
806	5838.4	611945	4385360		-1476.85	600199	4.38054e+06		FALSE	#N/A	#N/A	#N/A
807	8006.5	321858	2262250		691.25	310112	2.25743e+06		TRUE	691.25	310112	2.25743e+06
808	5567.2	44924.8	253274		-1748.05	33178.7	248454		FALSE	#N/A	#N/A	#N/A
809	4914.5	119747	874033		-2400.75	108001	869213		FALSE	#N/A	#N/A	#N/A
810	10737.3	965458	7190850		3422.05	953712	7.18603e+06		TRUE	3422.05	953712	7.18603e+06
811	5909	18496.9	70722.1		-1406.25	6750.8	65901.8		FALSE	#N/A	#N/A	#N/A
812	11941.5	37097.4	122149		4626.25	25351.3	117329		FALSE	#N/A	#N/A	#N/A
813	7603.6	56699.3	362402		288.35	44953.2	357582		FALSE	#N/A	#N/A	#N/A
814	9883.4	46701.4	235448		2568.15	34955.3	230628		FALSE	#N/A	#N/A	#N/A
815	11032.7	57731.7	277567		3717.45	45985.6	272747		FALSE	#N/A	#N/A	#N/A
816	9244.2	673909	4564880		1928.95	662163	4.56006e+06		TRUE	1928.95	662163	4.56006e+06
817	7634.6	40320.9	189131		319.35	28574.8	184311		FALSE	#N/A	#N/A	#N/A
818	3770.3	130480	900804		-3544.95	118734	895984		FALSE	#N/A	#N/A	#N/A
819	4899.1	69506.3	500485		-2416.15	57760.2	495665		FALSE	#N/A	#N/A	#N/A
820	10135.4	872108	6504750		2820.15	860362	6.49993e+06		TRUE	2820.15	860362	6.49993e+06
821	8507.2	46710.4	225911		1191.95	34964.3	221091		FALSE	#N/A	#N/A	#N/A
822	86762.3	188499	54171.2		79447.1	176753	49350.9		FALSE	#N/A	#N/A	#N/A
823	10918	915315	6447810		3602.75	903569	6.44299e+06		TRUE	3602.75	903569	6.44299e+06
824	4417	38379.6	209374		-2898.25	26633.5	204554		FALSE	#N/A	#N/A	#N/A
825	5271.2	97206.1	692950		-2044.05	85460	688130		FALSE	#N/A	#N/A	#N/A
826	9678	583351	4406480		2362.75	571605	4.40166e+06		TRUE	2362.75	571605	4.40166e+06
827	7472.9	19637.9	54276.1		157.65	7891.8	49455.8		FALSE	#N/A	#N/A	#N/A
828	9426.9	34087.9	98597.6		2111.65	22341.8	93777.3		FALSE	#N/A	#N/A	#N/A
829	12136.2	31706.9	81952.7		4820.95	19960.8	77132.4		FALSE	#N/A	#N/A	#N/A
830	9183.4	19011.9	45502.1		1868.15	7265.8	40681.8		FALSE	#N/A	#N/A	#N/A
831	3514.2	66436.2	466932		-3801.05	54690.1	462112		FALSE	#N/A	#N/A	#N/A
832	10426.3	23398	51109.3		3111.05	11651.9	46289		FALSE	#N/A	#N/A	#N/A
833	11860.1	32647.1	100214		4544.85	20901	95393.7		FALSE	#N/A	#N/A	#N/A
834	5941	33201.2	162953		-1374.25	21455.1	158133		FALSE	#N/A	#N/A	#N/A
835	11471.9	39233.6	170512		4156.65	27487.5	165692		FALSE	#N/A	#N/A	#N/A
836	5871.6	35656.3	210188		-1443.65	23910.2	205368		FALSE	#N/A	#N/A	#N/A
837	9179.1	152772	980217		1863.85	141026	975397		FALSE	#N/A	#N/A	#N/A
838	4779.3	238427	1601250		-2535.95	226681	1.59643e+06		FALSE	#N/A	#N/A	#N/A
839	9172.3	31272.1	108082		1857.05	19526	103262		FALSE	#N/A	#N/A	#N/A
840	7829.8	142379	948372		514.55	130633	943552		FALSE	#N/A	#N/A	#N/A
841	7640.9	469340	3285260		325.65	457594	3.28044e+06		TRUE	325.65	457594	3.28044e+06
842	6227.2	629797	4785060		-1088.05	618051	4.78024e+06		FALSE	#N/A	#N/A	#N/A
843	12426.4	42757.1	144800		5111.15	31011	139980		FALSE	#N/A	#N/A	#N/A
844	6982	271988	1908180		-333.25	260242	1.90336e+06		FALSE	#N/A	#N/A	#N/A
845	6459.3	16887.5	54501.8		-855.95	5141.4	49681.5		FALSE	#N/A	#N/A	#N/A
846	7356.7	281760	2047700		41.45	270014	2.04288e+06		TRUE	41.45	270014	2.04288e+06
847	15198.8	66395.5	311229		7883.55	54649.4	306409		FALSE	#N/A	#N/A	#N/A
848	4706.7	12768.2	42720.4		-2608.55	1022.1	37900.1		FALSE	#N/A	#N/A	#N/A
849	7172.7	60793.6	398583		-142.55	49047.5	393763		FALSE	#N/A	#N/A	#N/A
850	7250.4	21992.5	87462.1		-64.85	10246.4	82641.8		FALSE	#N/A	#N/A	#N/A
851	6608	29590.2	149388		-707.25	17844.1	144568		FALSE	#N/A	#N/A	#N/A
852	8206.8	724821	5549280		891.55	713075	5.54446e+06		TRUE	891.55	713075	5.54446e+06
853	6994.8	20464.7	61350.6		-320.45	8718.6	56530.3		FALSE	#N/A	#N/A	#N/A
854	11752.8	991783	7498010		4437.55	980037	7.49319e+06		TRUE	4437.55	980037	7.49319e+06
855	7479.7	172347	1267520		164.45	160601	1.2627e+06		TRUE	164.45	160601	1.2627e+06
856	4639.7	21266.2	96830.9		-2675.55	9520.1	92010.6		FALSE	#N/A	#N/A	#N/A
857	6353.9	89974.1	544847		-961.35	78228	540027		FALSE	#N/A	#N/A	#N/A
858	8975.7	28988	130884		1660.45	17241.9	126064		FALSE	#N/A	#N/A	#N/A
859	7991.7	20780.2	62668.9		676.45	9034.1	57848.6		FALSE	#N/A	#N/A	#N/A
860	6215	19921.6	88268.9		-1100.25	8175.5	83448.6		FALSE	#N/A	#N/A	#N/A
861	7000.3	27698.9	116106		-314.95	15952.8	111286		FALSE	#N/A	#N/A	#N/A
862	8362.1	1025340	7328020		1046.85	1.01359e+06	7.3232e+06		TRUE	1046.85	1.01359e+06	7.3232e+06
863	5668.5	16200.4	66250.1		-1646.75	4454.3	61429.8		FALSE	#N/A	#N/A	#N/A
864	6095.5	701858	4870610		-1219.75	690112	4.86579e+06		FALSE	#N/A	#N/A	#N/A
865	2918.2	28666.2	188135		-4397.05	16920.1	183315		FALSE	#N/A	#N/A	#N/A
866	13156	168850	1115990		5840.75	157104	1.11117e+06		TRUE	5840.75	157104	1.11117e+06
867	11478.3	111766	722305		4163.05	100020	717485		FALSE	#N/A	#N/A	#N/A
868	8789.2	40331.8	184359		1473.95	28585.7	179539		FALSE	#N/A	#N/A	#N/A
869	6495.6	115589	804609		-819.65	103843	799789		FALSE	#N/A	#N/A	#N/A
870	3899.8	13064.3	43726.9		-3415.45	1318.2	38906.6		FALSE	#N/A	#N/A	#N/A
871	4551.3	42480.2	264202		-2763.95	30734.1	259382		FALSE	#N/A	#N/A	#N/A
872	7761.3	105823	693718		446.05	94076.9	688898		FALSE	#N/A	#N/A	#N/A
873	6514.3	18726.9	60783.2		-800.95	6980.8	55962.9		FALSE	#N/A	#N/A	#N/A
874	10272	42439	174162		2956.75	30692.9	169342		FALSE	#N/A	#N/A	#N/A
875	7017.1	12594.8	27774.5		-298.15	848.7	22954.2		FALSE	#N/A	#N/A	#N/A
876	5129.7	13843.5	42467.2		-2185.55	2097.4	37646.9		FALSE	#N/A	#N/A	#N/A
877	5977.8	684273	5131500		-1337.45	672527	5.12668e+06		FALSE	#N/A	#N/A	#N/A
878	8324.4	29936.3	141280		1009.15	18190.2	136460		FALSE	#N/A	#N/A	#N/A
879	4938.2	19638.2	91271.3		-2377.05	7892.1	86451		FALSE	#N/A	#N/A	#N/A
880	13808.2	30108.2	63881.4		6492.95	18362.1	59061.1		FALSE	#N/A	#N/A	#N/A
881	5554.3	150814	1006280		-1760.95	139068	1.00146e+06		FALSE	#N/A	#N/A	#N/A
882	11006.4	681784	4808950		3691.15	670038	4.80413e+06		TRUE	3691.15	670038	4.80413e+06
883	5606.6	56358.7	377421		-1708.65	44612.6	372601		FALSE	#N/A	#N/A	#N/A
884	11187.3	736571	5378700		3872.05	724825	5.37388e+06		TRUE	3872.05	724825	5.37388e+06
885	10064.1	289120	1959370		2748.85	277374	1.95455e+06		TRUE	2748.85	277374	1.95455e+06
886	17515.7	1004450	7481000		10200.5	992704	7.47618e+06		TRUE	10200.5	992704	7.47618e+06
887	8545.4	74983.3	495691		1230.15	63237.2	490871		FALSE	#N/A	#N/A	#N/A
888	7983.3	49381.5	282333		668.05	37635.4	277513		FALSE	#N/A	#N/A	#N/A
889	12981.3	57030.8	261752		5666.05	45284.7	256932		FALSE	#N/A	#N/A	#N/A
890	7146.2	93209	631375		-169.05	81462.9	626555		FALSE	#N/A	#N/A	#N/A
891	5744.1	16241	44327.4		-1571.15	4494.9	39507.1		FALSE	#N/A	#N/A	#N/A
892	8274.7	283041	1965810		959.45	271295	1.96099e+06		TRUE	959.45	271295	1.96099e+06
893	9114.1	475897	3289710		1798.85	464151	3.28489e+06		TRUE	1798.85	464151	3.28489e+06
894	4522.4	227893	1654410		-2792.85	216147	1.64959e+06		FALSE	#N/A	#N/A	#N/A
895	5727.1	29353.5	138952		-1588.15	17607.4	134132		FALSE	#N/A	#N/A	#N/A
896	5348.8	21531.3	90824.4		-1966.45	9785.2	86004.1		FALSE	#N/A	#N/A	#N/A
897	4393.4	200482	1486700		-2921.85	188736	1.48188e+06		FALSE	#N/A	#N/A	#N/A
898	9048.5	22466.7	56443.8		1733.25	10720.6	51623.5		FALSE	#N/A	#N/A	#N/A
899	7352.9	348417	2510760		37.65	336671	2.50594e+06		TRUE	37.65	336671	2.50594e+06
900	5242.5	12201.2	38931.3		-2072.75	455.1	34111		FALSE	#N/A	#N/A	#N/A
901	7822	27190.2	118986		506.75	15444.1	114166		FALSE	#N/A	#N/A	#N/A
902	7546	936396	6853480		230.75	924650	6.84866e+06		TRUE	230.75	924650	6.84866e+06
903	8344.8	833153	6352630		1029.55	821407	6.34781e+06		TRUE	1029.55	821407	6.34781e+06
904	11683.3	57531.5	313386		4368.05	45785.4	308566		FALSE	#N/A	#N/A	#N/A
905	5937.7	118650	816278		-1377.55	106904	811458		FALSE	#N/A	#N/A	#N/A
906	8017.7	1022890	7697610		702.45	1.01114e+06	7.69279e+06		TRUE	702.45	1.01114e+06	7.69279e+06
907	11514.1	424369	2879650		4198.85	412623	2.87483e+06		TRUE	4198.85	412623	2.87483e+06
908	6716.4	50650	286624		-598.85	38903.9	281804		FALSE	#N/A	#N/A	#N/A
909	5728.5	843292	6519980		-1586.75	831546	6.51516e+06		FALSE	#N/A	#N/A	#N/A
910	7557.6	21683.6	89017.7		242.35	9937.5	84197.4		FALSE	#N/A	#N/A	#N/A
911	8627.4	19691.1	68179.1		1312.15	7945	63358.8		FALSE	#N/A	#N/A	#N/A
912	7215.3	55263.9	318666		-99.95	43517.8	313846		FALSE	#N/A	#N/A	#N/A
913	8048.6	651118	4867310		733.35	639372	4.86249e+06		TRUE	733.35	639372	4.86249e+06
914	8449.7	20237.8	51090.9		1134.45	8491.7	46270.6		FALSE	#N/A	#N/A	#N/A
915	7451.1	27685	127185		135.85	15938.9	122365		FALSE	#N/A	#N/A	#N/A
916	7272.3	605310	4655650		-42.95	593564	4.65083e+06		FALSE	#N/A	#N/A	#N/A
917	7404.5	88166.1	540706		89.25	76420	535886		FALSE	#N/A	#N/A	#N/A
918	7174.3	581912	4424500		-140.95	570166	4.41968e+06		FALSE	#N/A	#N/A	#N/A
919	4765.6	26049.7	135946		-2549.65	14303.6	131126		FALSE	#N/A	#N/A	#N/A
920	7037.2	17286	51373.5		-278.05	5539.9	46553.2		FALSE	#N/A	#N/A	#N/A
921	8679	38879.6	190411		1363.75	27133.5	185591		FALSE	#N/A	#N/A	#N/A
922	7558.6	256583	1902070		243.35	244837	1.89725e+06		TRUE	243.35	244837	1.89725e+06
923	4528.9	16194.4	62105.2		-2786.35	4448.3	57284.9		FALSE	#N/A	#N/A	#N/A
924	9817.2	85254.5	472632		2501.95	73508.4	467812		FALSE	#N/A	#N/A	#N/A
925	7593.8	979467	7165060		278.55	967721	7.16024e+06		TRUE	278.55	967721	7.16024e+06
926	4459.1	643577	4533440		-2856.15	631831	4.52862e+06		FALSE	#N/A	#N/A	#N/A
927	6498.2	17348.9	59651.8		-817.05	5602.8	54831.5		FALSE	#N/A	#N/A	#N/A
928	7796.6	323785	2411320		481.35	312039	2.4065e+06		TRUE	481.35	312039	2.4065e+06
929	10787.5	35658.1	145881		3472.25	23912	141061		FALSE	#N/A	#N/A	#N/A
930	9357.3	127895	890178		2042.05	116149	885358		FALSE	#N/A	#N/A	#N/A
931	6289.2	553418	3927240		-1026.05	541672	3.92242e+06		FALSE	#N/A	#N/A	#N/A
932	2892.4	10123.2	43956.2		-4422.85	-1622.9	39135.9		FALSE	#N/A	#N/A	#N/A
933	8021.1	827751	6319280		705.85	816005	6.31446e+06		TRUE	705.85	816005	6.31446e+06
934	10529	99035	569339		3213.75	87288.9	564519		FALSE	#N/A	#N/A	#N/A
935	9440.3	31260	115481		2125.05	19513.9	110661		FALSE	#N/A	#N/A	#N/A
936	4735.9	324454	2431410		-2579.35	312708	2.42659e+06		FALSE	#N/A	#N/A	#N/A
937	6333	14844.3	50437		-982.25	3098.2	45616.7		FALSE	#N/A	#N/A	#N/A
938	9240.8	224123	1544660		1925.55	212377	1.53984e+06		TRUE	1925.55	212377	1.53984e+06
939	4169.8	117564	867753		-3145.45	105818	862933		FALSE	#N/A	#N/A	#N/A
940	9229.1	24775.9	83756		1913.85	13029.8	78935.7		FALSE	#N/A	#N/A	#N/A
941	7681.7	840440	5912910		366.45	828694	5.90809e+06		TRUE	366.45	828694	5.90809e+06
942	6316.1	944530	6898480		-999.15	932784	6.89366e+06		FALSE	#N/A	#N/A	#N/A
943	5583.6	32138.7	164833		-1731.65	20392.6	160013		FALSE	#N/A	#N/A	#N/A
944	9229.9	188731	1294780		1914.65	176985	1.28996e+06		TRUE	1914.65	176985	1.28996e+06
945	5384.4	21230.5	99489.2		-1930.85	9484.4	94668.9		FALSE	#N/A	#N/A	#N/A
946	4311.6	105140	733140		-3003.65	93393.9	728320		FALSE	#N/A	#N/A	#N/A
947	10034.6	153396	1096870		2719.35	141650	1.09205e+06		TRUE	2719.35	141650	1.09205e+06
948	10922.2	33865.6	96060.1		3606.95	22119.5	91239.8		FALSE	#N/A	#N/A	#N/A
949	7876.9	249894	1641030		561.65	238148	1.63621e+06		TRUE	561.65	238148	1.63621e+06
950	7416.7	76162.1	490520		101.45	64416	485700		FALSE	#N/A	#N/A	#N/A
951	7142.4	168593	1192330		-172.85	156847	1.18751e+06		FALSE	#N/A	#N/A	#N/A
952	7716.8	15495.3	37171.8		401.55	3749.2	32351.5		FALSE	#N/A	#N/A	#N/A
953	5059.1	17607.2	69895.6		-2256.15	5861.1	65075.3		FALSE	#N/A	#N/A	#N/A
954	16325.9	720059	4837220		9010.65	708313	4.8324e+06		TRUE	9010.65	708313	4.8324e+06
955	6296.8	20904	88479.6		-1018.45	9157.9	83659.3		FALSE	#N/A	#N/A	#N/A
956	7390.6	16971.8	45972.2		75.35	5225.7	41151.9		FALSE	#N/A	#N/A	#N/A
957	9601.5	431658	3261970		2286.25	419912	3.25715e+06		TRUE	2286.25	419912	3.25715e+06
958	6302.3	608426	4210990		-1012.95	596680	4.20617e+06		FALSE	#N/A	#N/A	#N/A
959	5249.2	16040.7	56444.9		-2066.05	4294.6	51624.6		FALSE	#N/A	#N/A	#N/A
960	7979.5	109146	678434		664.25	97399.9	673614		FALSE	#N/A	#N/A	#N/A
961	4285.1	76357.4	535282		-3030.15	64611.3	530462		FALSE	#N/A	#N/A	#N/A
962	4957.1	30919	171882		-2358.15	19172.9	167062		FALSE	#N/A	#N/A	#N/A
963	8229.2	41415.9	216788		913.95	29669.8	211968		FALSE	#N/A	#N/A	#N/A
964	8517.5	28677.1	112208		1202.25	16931	107388		FALSE	#N/A	#N/A	#N/A
965	6000.4	252160	1862690		-1314.85	240414	1.85787e+06		FALSE	#N/A	#N/A	#N/A
966	15527.7	114864	617731		8212.45	103118	612911		FALSE	#N/A	#N/A	#N/A
967	9141	27946.7	105262		1825.75	16200.6	100442		FALSE	#N/A	#N/A	#N/A
968	8187.8	51167.9	286205		872.55	39421.8	281385		FALSE	#N/A	#N/A	#N/A
969	6765.8	31191.5	167303		-549.45	19445.4	162483		FALSE	#N/A	#N/A	#N/A
970	21691.8	116106	501894		14376.5	104360	497074		FALSE	#N/A	#N/A	#N/A
971	10556.2	30556.9	106050		3240.95	18810.8	101230		FALSE	#N/A	#N/A	#N/A
972	10205.7	802333	6166930		2890.45	790587	6.16211e+06		TRUE	2890.45	790587	6.16211e+06
973	7268.2	858975	6623140		-47.05	847229	6.61832e+06		FALSE	#N/A	#N/A	#N/A
974	4778.5	388858	3050160		-2536.75	377112	3.04534e+06		FALSE	#N/A	#N/A	#N/A
975	10437.1	160986	1120070		3121.85	149240	1.11525e+06		TRUE	3121.85	149240	1.11525e+06
976	10139.2	29119.5	96700.5		2823.95	17373.4	91880.2		FALSE	#N/A	#N/A	#N/A
977	8840.1	488664	3704270		1524.85	476918	3.69945e+06		TRUE	1524.85	476918	3.69945e+06
978	9065.8	165837	1177700		1750.55	154091	1.17288e+06		TRUE	1750.55	154091	1.17288e+06
979	5765.7	20980.3	78778.4		-1549.55	9234.2	73958.1		FALSE	#N/A	#N/A	#N/A
980	7113.1	21941	91219.8		-202.15	10194.9	86399.5		FALSE	#N/A	#N/A	#N/A
981	6318.7	24456.8	113781		-996.55	12710.7	108961		FALSE	#N/A	#N/A	#N/A
982	12135	376833	2769280		4819.75	365087	2.76446e+06		TRUE	4819.75	365087	2.76446e+06
983	7324.1	530803	3711450		8.85	519057	3.70663e+06		TRUE	8.85	519057	3.70663e+06
984	6978.6	41615.5	211380		-336.65	29869.4	206560		FALSE	#N/A	#N/A	#N/A
985	8636.7	528255	4016940		1321.45	516509	4.01212e+06		TRUE	1321.45	516509	4.01212e+06
986	6713.4	483079	3567540		-601.85	471333	3.56272e+06		FALSE	#N/A	#N/A	#N/A
987	7377	26646.1	100430		61.75	14900	95609.7		FALSE	#N/A	#N/A	#N/A
988	11795.2	152525	1048150		4479.95	140779	1.04333e+06		TRUE	4479.95	140779	1.04333e+06
989	7704.3	59342.8	324082		389.05	47596.7	319262		FALSE	#N/A	#N/A	#N/A
990	8826.9	161678	1120570		1511.65	149932	1.11575e+06		TRUE	1511.65	149932	1.11575e+06
991	6862.9	424436	3238660		-452.35	412690	3.23384e+06		FALSE	#N/A	#N/A	#N/A
992	7837.7	61631.7	376033		522.45	49885.6	371213		FALSE	#N/A	#N/A	#N/A
993	15014.8	60793	260978		7699.55	49046.9	256158		FALSE	#N/A	#N/A	#N/A
994	6967.9	27682.7	125400		-347.35	15936.6	120580		FALSE	#N/A	#N/A	#N/A
995	5442.7	223821	1701210		-1872.55	212075	1.69639e+06		FALSE	#N/A	#N/A	#N/A
996	6836.9	635254	4746870		-478.35	623508	4.74205e+06		FALSE	#N/A	#N/A	#N/A
997	8268.1	23663.8	89227		952.85	11917.7	84406.7		FALSE	#N/A	#N/A	#N/A
998	6985.3	16783.9	52437.8		-329.95	5037.8	47617.5		FALSE	#N/A	#N/A	#N/A
999	9956.5	54380.9	315393		2641.25	42634.8	310573		FALSE	#N/A	#N/A	#N/A
1000	6650.6	34754.8	180104		-664.65	23008.7	175284		FALSE	#N/A	#N/A	#N/A

## Sheet: fusion(a&b)
No.	Dda	Fda	Ada		Donor-bg	FRET-bg	Acceptor-bg		Dc	Fc	Ac	App A:D	App Eff		selection	Dc_sel	Fc_sel	Ac_sel	App A:D sel	App Eff sel		C1	C2				min	max
1	2614820	1483760	2321640		2.6075e+06	1.47201e+06	2.31682e+06		2.61205e+06	673224	2.32359e+06	0.707274	0.204922		TRUE	2.61205e+06	673224	2.32359e+06	0.707274	0.204922		0.601389	1.03007		cutoffs	Donor	2000000	100000000
2	41632.1	55708.8	215248		34316.8	43962.7	210428		34728.5	9717.3	210518	4.7365	0.218632		FALSE	#N/A	#N/A	#N/A	#N/A	#N/A		#N/A	#N/A			FRET	1	100000000
3	6667270	3702830	5242410		6.65995e+06	3.69108e+06	5.23759e+06		6.67023e+06	1.74053e+06	5.25487e+06	0.624779	0.206941		TRUE	6.67023e+06	1.74053e+06	5.25487e+06	0.624779	0.206941		0.608861	1.16718			Acceptor	1000000	100000000
4	8284730	4524440	6649430		8.27741e+06	4.51269e+06	6.64461e+06		8.29045e+06	2.07062e+06	6.66609e+06	0.643378	0.199846		TRUE	8.29045e+06	2.07062e+06	6.66609e+06	0.643378	0.199846		0.582772	1.12968
5	221070	182416	226098		213755	170670	221278		214189	101053	221833	0.703692	0.320556		FALSE	#N/A	#N/A	#N/A	#N/A	#N/A		#N/A	#N/A
6	951398	364904	427678		944083	353158	422858		944914	118811	425306	0.399827	0.111693		FALSE	#N/A	#N/A	#N/A	#N/A	#N/A		#N/A	#N/A		S1	0.189151
7	69758.2	45966.6	68878.5		62442.9	34220.5	64058.2		62568.5	13960.4	64220.3	0.839164	0.18242		FALSE	#N/A	#N/A	#N/A	#N/A	#N/A		#N/A	#N/A		S2	0.131895
8	1269300	744800	1154330		1.26198e+06	733054	1.14951e+06		1.26424e+06	342733	1.15279e+06	0.717365	0.213279		FALSE	#N/A	#N/A	#N/A	#N/A	#N/A		#N/A	#N/A		S3	-0.00259077
9	2760860	1653570	2647340		2.75354e+06	1.64182e+06	2.64252e+06		2.75873e+06	772452	2.64967e+06	0.750363	0.218752		TRUE	2.75873e+06	772452	2.64967e+06	0.750363	0.218752		0.653341	0.977211		S4	-0.00195562
10	450973	60104.1	85762.6		443658	48358	80942.3		443818	-46236.4	82092.1	0.206479	-0.116294		FALSE	#N/A	#N/A	#N/A	#N/A	#N/A		#N/A	#N/A
11	333177	196073	279878		325862	184327	275058		326401	86411	275903	0.668351	0.209323		FALSE	#N/A	#N/A	#N/A	#N/A	#N/A		#N/A	#N/A		E	0.3
12	4202990	2471600	3831930		4.19567e+06	2.45985e+06	3.82711e+06		4.20318e+06	1.16146e+06	3.838e+06	0.715425	0.216503		TRUE	4.20318e+06	1.16146e+06	3.838e+06	0.715425	0.216503		0.644767	1.02386
13	3420800	2122230	3365870		3.41348e+06	2.11048e+06	3.36105e+06		3.42008e+06	1.02151e+06	3.36991e+06	0.758717	0.229988		TRUE	3.42008e+06	1.02151e+06	3.36991e+06	0.758717	0.229988		0.696924	0.971508		C1	0.658577
14	1595080	961470	1577430		1.58776e+06	949724	1.57261e+06		1.59085e+06	441977	1.57673e+06	0.775635	0.21742		FALSE	#N/A	#N/A	#N/A	#N/A	#N/A		#N/A	#N/A		C2	1.02734
15	1913950	1140950	1820600		1.90663e+06	1.1292e+06	1.81578e+06		1.9102e+06	529069	1.82073e+06	0.746425	0.216897		FALSE	#N/A	#N/A	#N/A	#N/A	#N/A		#N/A	#N/A
16	232528	127600	191919		225213	115854	187099		225580	48577.2	187683	0.684583	0.177188		FALSE	#N/A	#N/A	#N/A	#N/A	#N/A		#N/A	#N/A
17	874718	537260	867824		867403	525514	863004		869095	247618	865255	0.774824	0.221738		FALSE	#N/A	#N/A	#N/A	#N/A	#N/A		#N/A	#N/A
18	2328680	1385430	1942770		2.32136e+06	1.37368e+06	1.93795e+06		2.32517e+06	678989	1.94397e+06	0.647095	0.226017		TRUE	2.32517e+06	678989	1.94397e+06	0.647095	0.226017		0.681374	1.137
19	2981050	1425000	2004410		2.97373e+06	1.41325e+06	1.99959e+06		2.97766e+06	587032	2.0073e+06	0.563107	0.16468		TRUE	2.97766e+06	587032	2.0073e+06	0.563107	0.16468		0.460006	1.26939
20	336034	171524	246377		328719	159778	241557		329193	65740.2	242410	0.613799	0.166459		FALSE	#N/A	#N/A	#N/A	#N/A	#N/A		#N/A	#N/A
21	52759.2	50464.5	49497.6		45443.9	38718.4	44677.3		45531.6	24229.9	44795.3	0.64212	0.347325		FALSE	#N/A	#N/A	#N/A	#N/A	#N/A		#N/A	#N/A
22	4142590	2552880	4032110		4.13527e+06	2.54113e+06	4.02729e+06		4.14317e+06	1.22776e+06	4.03802e+06	0.751829	0.228594		TRUE	4.14317e+06	1.22776e+06	4.03802e+06	0.751829	0.228594		0.691446	0.979776
23	1572870	940764	1351880		1.56555e+06	929018	1.34706e+06		1.5682e+06	455221	1.35112e+06	0.667743	0.224976		FALSE	#N/A	#N/A	#N/A	#N/A	#N/A		#N/A	#N/A
24	375524	242120	692491		368209	230374	687671		369555	70026.5	688628	1.56655	0.159302		FALSE	#N/A	#N/A	#N/A	#N/A	#N/A		#N/A	#N/A
25	3062800	1832450	3011260		3.05548e+06	1.8207e+06	3.00644e+06		3.06138e+06	846221	3.01437e+06	0.771412	0.216558		TRUE	3.06138e+06	846221	3.01437e+06	0.771412	0.216558		0.644976	0.949576
26	2863410	1547620	2193730		2.85609e+06	1.53587e+06	2.18891e+06		2.86039e+06	706934	2.19632e+06	0.615677	0.198169		TRUE	2.86039e+06	706934	2.19632e+06	0.615677	0.198169		0.576674	1.17957
27	92932.6	63965.2	85343.8		85617.4	52219.1	80523.5		85775.3	25403.8	80745.7	0.726267	0.228495		FALSE	#N/A	#N/A	#N/A	#N/A	#N/A		#N/A	#N/A
28	58244.1	40923.5	54342.2		50928.8	29177.4	49521.9		51026	13012.5	49654.1	0.77538	0.203198		FALSE	#N/A	#N/A	#N/A	#N/A	#N/A		#N/A	#N/A
29	1196640	726858	1211580		1.18932e+06	715112	1.20676e+06		1.19169e+06	330984	1.20985e+06	0.794554	0.21737		FALSE	#N/A	#N/A	#N/A	#N/A	#N/A		#N/A	#N/A
30	778617	471097	749584		771302	459351	744764		772762	215228	746766	0.755844	0.217844		FALSE	#N/A	#N/A	#N/A	#N/A	#N/A		#N/A	#N/A
31	4905540	3029610	4390260		4.89822e+06	3.01786e+06	4.38544e+06		4.90683e+06	1.51294e+06	4.39815e+06	0.685095	0.235669		TRUE	4.90683e+06	1.51294e+06	4.39815e+06	0.685095	0.235669		0.719446	1.07874
32	2994020	1823000	2974050		2.9867e+06	1.81125e+06	2.96923e+06		2.99253e+06	854688	2.97698e+06	0.773802	0.222158		TRUE	2.99253e+06	854688	2.97698e+06	0.773802	0.222158		0.666418	0.949114
33	835828	473692	704035		828513	461946	699215		829884	213009	701365	0.672518	0.204248		FALSE	#N/A	#N/A	#N/A	#N/A	#N/A		#N/A	#N/A
34	51701.1	133409	40947.1		44385.8	121663	36126.8		44456.7	108502	36242	0.236939	0.709355		FALSE	#N/A	#N/A	#N/A	#N/A	#N/A		#N/A	#N/A
35	50471	121754	47049		43155.8	110008	42228.7		43238.6	96275.2	42340.7	0.303488	0.690077		FALSE	#N/A	#N/A	#N/A	#N/A	#N/A		#N/A	#N/A
36	306619	190073	303888		299304	178327	299068		299890	82267.7	299845	0.784609	0.215271		FALSE	#N/A	#N/A	#N/A	#N/A	#N/A		#N/A	#N/A
37	6160380	3523240	5377030		6.15306e+06	3.51149e+06	5.37221e+06		6.1636e+06	1.63907e+06	5.38818e+06	0.690556	0.210065		TRUE	6.1636e+06	1.63907e+06	5.38818e+06	0.690556	0.210065		0.620496	1.05755
38	6290890	3963990	6006880		6.28357e+06	3.95224e+06	6.00206e+06		6.29534e+06	1.97206e+06	6.01837e+06	0.727964	0.238534		TRUE	6.29534e+06	1.97206e+06	6.01837e+06	0.727964	0.238534		0.730931	1.01656
39	53495.1	53634.8	123528		46179.8	41888.7	118708		46412.2	17496.8	118828	1.85933	0.273777		FALSE	#N/A	#N/A	#N/A	#N/A	#N/A		#N/A	#N/A
40	1972070	1184310	1837200		1.96475e+06	1.17256e+06	1.83238e+06		1.96835e+06	559246	1.83748e+06	0.726968	0.221256		FALSE	#N/A	#N/A	#N/A	#N/A	#N/A		#N/A	#N/A
41	444025	244825	361297		436710	233079	356477		437409	103457	357610	0.66118	0.191281		FALSE	#N/A	#N/A	#N/A	#N/A	#N/A		#N/A	#N/A
42	56177.1	46565.7	55743.2		48861.8	34819.6	50922.9		48961.7	18860.8	51049.7	0.752696	0.278091		FALSE	#N/A	#N/A	#N/A	#N/A	#N/A		#N/A	#N/A
43	42483.7	37285.9	58945.6		35168.4	25539.8	54125.3		35274.5	11748.8	54216.7	1.15298	0.249851		FALSE	#N/A	#N/A	#N/A	#N/A	#N/A		#N/A	#N/A
44	83855	66036.4	149254		76539.8	54290.3	144434		76822.6	20762.6	144633	1.48212	0.212764		FALSE	#N/A	#N/A	#N/A	#N/A	#N/A		#N/A	#N/A
45	4032620	2314240	3610460		4.0253e+06	2.30249e+06	3.60564e+06		4.03238e+06	1.06554e+06	3.61609e+06	0.709327	0.209014		TRUE	4.03238e+06	1.06554e+06	3.61609e+06	0.709327	0.209014		0.616572	1.02906
46	3169860	1701670	2393560		3.16254e+06	1.68992e+06	2.38874e+06		3.16723e+06	776662	2.39695e+06	0.607761	0.196928		TRUE	3.16723e+06	776662	2.39695e+06	0.607761	0.196928		0.572175	1.19424
47	156460	80990.6	97462.5		149145	69244.5	92642.2		149327	28814.5	93029.1	0.522221	0.161751		FALSE	#N/A	#N/A	#N/A	#N/A	#N/A		#N/A	#N/A
48	316555	192396	283029		309240	180650	278209		309785	85462.5	279011	0.705915	0.216225		FALSE	#N/A	#N/A	#N/A	#N/A	#N/A		#N/A	#N/A
49	1682250	994900	1521710		1.67493e+06	983154	1.51689e+06		1.67791e+06	466268	1.52124e+06	0.709473	0.217458		FALSE	#N/A	#N/A	#N/A	#N/A	#N/A		#N/A	#N/A
50	3895110	2414060	3755940		3.88779e+06	2.40231e+06	3.75112e+06		3.89515e+06	1.17218e+06	3.76121e+06	0.742247	0.231321		TRUE	3.89515e+06	1.17218e+06	3.76121e+06	0.742247	0.231321		0.702177	0.993678
51	56318.8	56118.5	81647.9		49003.6	44372.4	76827.6		49154	24970.1	76954.9	1.03819	0.336869		FALSE	#N/A	#N/A	#N/A	#N/A	#N/A		#N/A	#N/A
52	2592900	1572390	2195240		2.58558e+06	1.56064e+06	2.19042e+06		2.58988e+06	782672	2.19713e+06	0.651474	0.232071		TRUE	2.58988e+06	782672	2.19713e+06	0.651474	0.232071		0.705142	1.13253
53	1081150	139292	269860		1.07383e+06	127546	265040		1.07436e+06	-110529	267823	0.277874	-0.114677		FALSE	#N/A	#N/A	#N/A	#N/A	#N/A		#N/A	#N/A
54	1088030	658774	1025420		1.08071e+06	647028	1.0206e+06		1.08272e+06	307997	1.0234e+06	0.735885	0.221467		FALSE	#N/A	#N/A	#N/A	#N/A	#N/A		#N/A	#N/A
55	261430	169303	230259		254115	157557	225439		254557	79756.5	226098	0.676306	0.238568		FALSE	#N/A	#N/A	#N/A	#N/A	#N/A		#N/A	#N/A
56	177072	105622	145787		169757	93875.9	140967		170033	43173.4	141407	0.66324	0.202495		FALSE	#N/A	#N/A	#N/A	#N/A	#N/A		#N/A	#N/A
57	1431180	745314	1126820		1.42386e+06	733568	1.122e+06		1.42607e+06	316256	1.12569e+06	0.646089	0.181514		FALSE	#N/A	#N/A	#N/A	#N/A	#N/A		#N/A	#N/A
58	3082800	1816610	2509830		3.07548e+06	1.80486e+06	2.50501e+06		3.0804e+06	892734	2.51299e+06	0.632496	0.224693		TRUE	3.0804e+06	892734	2.51299e+06	0.632496	0.224693		0.676226	1.16252
59	80908.3	163260	46541.5		73593.1	151514	41721.2		73675	132091	41912.1	0.203688	0.641947		FALSE	#N/A	#N/A	#N/A	#N/A	#N/A		#N/A	#N/A
60	1058450	558507	828031		1.05113e+06	546761	823211		1.05275e+06	239360	825938	0.639217	0.185247		FALSE	#N/A	#N/A	#N/A	#N/A	#N/A		#N/A	#N/A
61	1688180	526374	2539050		1.68086e+06	514628	2.53423e+06		1.68583e+06	-137562	2.5386e+06	1.63964	-0.0888489		FALSE	#N/A	#N/A	#N/A	#N/A	#N/A		#N/A	#N/A
62	280758	170003	247184		273443	158257	242364		273918	74568.3	243073	0.697512	0.213978		FALSE	#N/A	#N/A	#N/A	#N/A	#N/A		#N/A	#N/A
63	129750	120877	290557		122435	109131	285737		122994	48285	286055	1.67011	0.281908		FALSE	#N/A	#N/A	#N/A	#N/A	#N/A		#N/A	#N/A
64	65220.6	57248	106607		57905.3	45501.9	101787		58104.7	21123.9	101937	1.28662	0.266619		FALSE	#N/A	#N/A	#N/A	#N/A	#N/A		#N/A	#N/A
65	3741550	2295850	3482800		3.73423e+06	2.2841e+06	3.47798e+06		3.74106e+06	1.11904e+06	3.48767e+06	0.717614	0.230251		TRUE	3.74106e+06	1.11904e+06	3.48767e+06	0.717614	0.230251		0.697957	1.02728
66	4040580	2292940	3085940		4.03326e+06	2.28119e+06	3.08112e+06		4.03931e+06	1.11191e+06	3.09158e+06	0.600165	0.215854		TRUE	4.03931e+06	1.11191e+06	3.09158e+06	0.600165	0.215854		0.642303	1.22012
67	50580.5	40040	63272.3		43265.2	28293.9	58452		43379.8	12400.7	58564.4	1.04991	0.222313		FALSE	#N/A	#N/A	#N/A	#N/A	#N/A		#N/A	#N/A
68	148322	97550.7	124059		141007	85804.6	119239		141241	43406	119605	0.647749	0.235076		FALSE	#N/A	#N/A	#N/A	#N/A	#N/A		#N/A	#N/A
69	485845	268584	356909		478530	256838	352089		479221	119885	353330	0.589763	0.200106		FALSE	#N/A	#N/A	#N/A	#N/A	#N/A		#N/A	#N/A
70	80796.8	48468.9	60010.3		73481.6	36722.8	55190		73589.9	15544.4	55380.7	0.621317	0.174393		FALSE	#N/A	#N/A	#N/A	#N/A	#N/A		#N/A	#N/A
71	2376350	1469210	2158500		2.36903e+06	1.45746e+06	2.15368e+06		2.37326e+06	725298	2.15983e+06	0.697043	0.234076		TRUE	2.37326e+06	725298	2.15983e+06	0.697043	0.234076		0.713097	1.05947
72	1066530	384938	358005		1.05921e+06	373192	353185		1.05991e+06	126257	355931	0.300068	0.106441		FALSE	#N/A	#N/A	#N/A	#N/A	#N/A		#N/A	#N/A
73	5019120	2827020	4140470		5.0118e+06	2.81527e+06	4.13565e+06		5.01992e+06	1.32181e+06	4.14866e+06	0.654183	0.208431		TRUE	5.01992e+06	1.32181e+06	4.14866e+06	0.654183	0.208431		0.614399	1.1155
74	1177390	710780	1045000		1.17007e+06	699034	1.04018e+06		1.17211e+06	340518	1.04322e+06	0.689669	0.225116		FALSE	#N/A	#N/A	#N/A	#N/A	#N/A		#N/A	#N/A
75	1051770	631038	1015620		1.04445e+06	619292	1.0108e+06		1.04644e+06	288413	1.01351e+06	0.75927	0.216064		FALSE	#N/A	#N/A	#N/A	#N/A	#N/A		#N/A	#N/A
76	215165	137952	201294		207850	126206	196474		208235	60977	197013	0.731814	0.226502		FALSE	#N/A	#N/A	#N/A	#N/A	#N/A		#N/A	#N/A
77	227888	82280.1	414680		220573	70534	409860		221375	-25246	410433	2.09267	-0.128721		FALSE	#N/A	#N/A	#N/A	#N/A	#N/A		#N/A	#N/A
78	290934	117539	131807		283619	105793	126987		283869	35397.1	127722	0.40005	0.11087		FALSE	#N/A	#N/A	#N/A	#N/A	#N/A		#N/A	#N/A
79	33701.3	47718.7	176045		26386.1	35972.6	171225		26721	8398	171294	4.87752	0.23913		FALSE	#N/A	#N/A	#N/A	#N/A	#N/A		#N/A	#N/A
80	1458330	788218	1182320		1.45101e+06	776472	1.1775e+06		1.45332e+06	346704	1.18126e+06	0.656248	0.19261		FALSE	#N/A	#N/A	#N/A	#N/A	#N/A		#N/A	#N/A
81	4183730	1215940	907308		4.17641e+06	1.20419e+06	902488		4.1782e+06	295185	913312	0.204166	0.065987		FALSE	#N/A	#N/A	#N/A	#N/A	#N/A		#N/A	#N/A
82	1879460	1157180	1731480		1.87214e+06	1.14543e+06	1.72666e+06		1.87553e+06	563578	1.73152e+06	0.709898	0.231059		FALSE	#N/A	#N/A	#N/A	#N/A	#N/A		#N/A	#N/A
83	2417420	1408680	2262650		2.4101e+06	1.39693e+06	2.25783e+06		2.41453e+06	643263	2.26409e+06	0.740431	0.210368		TRUE	2.41453e+06	643263	2.26409e+06	0.740431	0.210368		0.621631	0.986455
84	98380.7	108511	346233		91065.4	96764.9	341413		91733.6	34509.2	341650	2.7063	0.273356		FALSE	#N/A	#N/A	#N/A	#N/A	#N/A		#N/A	#N/A
85	1015310	606946	947153		1.00799e+06	595200	942333		1.00984e+06	280247	944949	0.732467	0.217231		FALSE	#N/A	#N/A	#N/A	#N/A	#N/A		#N/A	#N/A
86	522806	302563	483551		515491	290817	478731		516430	130169	480069	0.742452	0.201313		FALSE	#N/A	#N/A	#N/A	#N/A	#N/A		#N/A	#N/A
87	4384150	2602340	3928490		4.37683e+06	2.59059e+06	3.92367e+06		4.38453e+06	1.2452e+06	3.93503e+06	0.698973	0.221183		TRUE	4.38453e+06	1.2452e+06	3.93503e+06	0.698973	0.221183		0.662662	1.05025
88	944980	564068	869215		937665	552322	864395		939360	260952	866828	0.722169	0.217404		FALSE	#N/A	#N/A	#N/A	#N/A	#N/A		#N/A	#N/A
89	160790	100020	134112		153475	88273.9	129292		153728	42191	129690	0.661956	0.215349		FALSE	#N/A	#N/A	#N/A	#N/A	#N/A		#N/A	#N/A
90	687258	410997	611546		679943	399251	606726		681133	190615	608490	0.698012	0.218658		FALSE	#N/A	#N/A	#N/A	#N/A	#N/A		#N/A	#N/A
91	643467	250814	300212		636152	239068	295392		636733	79778.2	297041	0.414566	0.111343		FALSE	#N/A	#N/A	#N/A	#N/A	#N/A		#N/A	#N/A
92	2186340	1310720	1976210		2.17902e+06	1.29897e+06	1.97139e+06		2.18289e+06	626792	1.97705e+06	0.703654	0.223083		TRUE	2.18289e+06	626792	1.97705e+06	0.703654	0.223083		0.66999	1.04418
93	147606	88096.8	118368		140291	76350.7	113548		140514	34838.1	113912	0.649619	0.198676		FALSE	#N/A	#N/A	#N/A	#N/A	#N/A		#N/A	#N/A
94	1152080	694233	990695		1.14476e+06	682487	985875		1.1467e+06	335921	988846	0.666958	0.226573		FALSE	#N/A	#N/A	#N/A	#N/A	#N/A		#N/A	#N/A
95	55834	69879.5	237989		48518.8	58133.4	233169		48975	18202.3	233296	3.47284	0.270959		FALSE	#N/A	#N/A	#N/A	#N/A	#N/A		#N/A	#N/A
96	1145790	683869	1069860		1.13847e+06	672123	1.06504e+06		1.14056e+06	316306	1.06799e+06	0.733075	0.217113		FALSE	#N/A	#N/A	#N/A	#N/A	#N/A		#N/A	#N/A
97	44171.1	37237.4	64992.9		36855.8	25491.3	60172.6		36973.7	10583.5	60268.4	1.26728	0.222543		FALSE	#N/A	#N/A	#N/A	#N/A	#N/A		#N/A	#N/A
98	541182	193595	205392		533867	181849	200572		534262	54412.9	201956	0.343069	0.0924328		FALSE	#N/A	#N/A	#N/A	#N/A	#N/A		#N/A	#N/A
99	3440620	2084830	3388310		3.4333e+06	2.07308e+06	3.38349e+06		3.43994e+06	977405	3.3924e+06	0.767973	0.221265		TRUE	3.43994e+06	977405	3.3924e+06	0.767973	0.221265		0.66298	0.955921
100	7334650	3805370	5439320		7.32733e+06	3.79362e+06	5.4345e+06		7.338e+06	1.69087e+06	5.45351e+06	0.604008	0.187273		TRUE	7.338e+06	1.69087e+06	5.45351e+06	0.604008	0.187273		0.537661	1.1962
101	4106540	2532680	3695770		4.09922e+06	2.52093e+06	3.69095e+06		4.10646e+06	1.25874e+06	3.70159e+06	0.689925	0.234612		TRUE	4.10646e+06	1.25874e+06	3.70159e+06	0.689925	0.234612		0.71523	1.07067
102	948301	557038	876220		940986	545292	871400		942695	252370	873842	0.731209	0.211177		FALSE	#N/A	#N/A	#N/A	#N/A	#N/A		#N/A	#N/A
103	154471	98430.6	144486		147156	86684.5	139666		147430	40428.6	140048	0.745497	0.215208		FALSE	#N/A	#N/A	#N/A	#N/A	#N/A		#N/A	#N/A
104	6044210	3472020	5172020		6.03689e+06	3.46027e+06	5.1672e+06		6.04703e+06	1.63686e+06	5.18287e+06	0.674511	0.213025		TRUE	6.04703e+06	1.63686e+06	5.18287e+06	0.674511	0.213025		0.631606	1.08421
105	836204	403918	546683		828889	392172	541863		829953	163918	544013	0.547368	0.164928		FALSE	#N/A	#N/A	#N/A	#N/A	#N/A		#N/A	#N/A
106	5790730	3525880	5616310		5.78341e+06	3.51413e+06	5.61149e+06		5.79442e+06	1.68007e+06	5.6265e+06	0.752761	0.224774		TRUE	5.79442e+06	1.68007e+06	5.6265e+06	0.752761	0.224774		0.67654	0.97683
107	3265970	1669040	2438710		3.25865e+06	1.65729e+06	2.43389e+06		3.26343e+06	719897	2.44234e+06	0.613142	0.180728		TRUE	3.26343e+06	719897	2.44234e+06	0.613142	0.180728		0.514722	1.17474
108	542368	329394	481538		535053	317648	476718		535988	153565	478106	0.693357	0.222703		FALSE	#N/A	#N/A	#N/A	#N/A	#N/A		#N/A	#N/A
109	489965	97250.9	383780		482650	85504.8	378960		483393	-55771.9	380212	0.889132	-0.130424		FALSE	#N/A	#N/A	#N/A	#N/A	#N/A		#N/A	#N/A
110	499851	193810	211490		492536	182064	206670		492942	61641.4	207947	0.37496	0.111149		FALSE	#N/A	#N/A	#N/A	#N/A	#N/A		#N/A	#N/A
111	286969	182103	267285		279654	170357	262465		280168	82842.3	263191	0.725021	0.228209		FALSE	#N/A	#N/A	#N/A	#N/A	#N/A		#N/A	#N/A
112	1627400	953216	1570160		1.62008e+06	941470	1.56534e+06		1.62315e+06	428568	1.56954e+06	0.764989	0.208882		FALSE	#N/A	#N/A	#N/A	#N/A	#N/A		#N/A	#N/A
113	1565460	632502	773544		1.55814e+06	620756	768724		1.55966e+06	224640	772764	0.433092	0.125898		FALSE	#N/A	#N/A	#N/A	#N/A	#N/A		#N/A	#N/A
114	1896020	1153680	1778310		1.8887e+06	1.14193e+06	1.77349e+06		1.89218e+06	550769	1.77839e+06	0.727969	0.225452		FALSE	#N/A	#N/A	#N/A	#N/A	#N/A		#N/A	#N/A
115	5078970	2972620	4348060		5.07165e+06	2.96087e+06	4.34324e+06		5.08017e+06	1.42871e+06	4.3564e+06	0.669301	0.219502		TRUE	5.08017e+06	1.42871e+06	4.3564e+06	0.669301	0.219502		0.65621	1.09595
116	6754930	4141450	6051460		6.74761e+06	4.1297e+06	6.04664e+06		6.75947e+06	2.05586e+06	6.06415e+06	0.687909	0.233214		TRUE	6.75947e+06	2.05586e+06	6.06415e+06	0.687909	0.233214		0.709672	1.07311
117	2226960	1369300	1932650		2.21964e+06	1.35755e+06	1.92783e+06		2.22343e+06	683434	1.93359e+06	0.665182	0.235111		TRUE	2.22343e+06	683434	1.93359e+06	0.665182	0.235111		0.717217	1.11075
118	1379950	815069	1320820		1.37263e+06	803323	1.316e+06		1.37522e+06	370114	1.31956e+06	0.756054	0.212059		FALSE	#N/A	#N/A	#N/A	#N/A	#N/A		#N/A	#N/A
119	38094.5	87435.7	468568		30779.2	75689.6	463748		31686.3	8701.76	463830	11.4843	0.215454		FALSE	#N/A	#N/A	#N/A	#N/A	#N/A		#N/A	#N/A
120	49335.1	183979	1180300		42019.8	172233	1.17548e+06		44318.9	9245.16	1.17559e+06	21.9475	0.1726		FALSE	#N/A	#N/A	#N/A	#N/A	#N/A		#N/A	#N/A
121	5508170	3343710	5264270		5.50085e+06	3.33196e+06	5.25945e+06		5.51117e+06	1.59778e+06	5.27373e+06	0.741844	0.224756		TRUE	5.51117e+06	1.59778e+06	5.27373e+06	0.741844	0.224756		0.67647	0.991197
122	3533970	2156630	3513550		3.52665e+06	2.14488e+06	3.50873e+06		3.53353e+06	1.01503e+06	3.51788e+06	0.773406	0.223154		TRUE	3.53353e+06	1.01503e+06	3.51788e+06	0.773406	0.223154		0.670264	0.95004
123	56241.2	44366.2	51709.4		48925.9	32620.1	46889.1		49017.9	17181.3	47016.1	0.710222	0.259539		FALSE	#N/A	#N/A	#N/A	#N/A	#N/A		#N/A	#N/A
124	56314.6	69865.2	167059		48999.3	58119.1	162239		49316.9	27452.4	162366	2.11499	0.357596		FALSE	#N/A	#N/A	#N/A	#N/A	#N/A		#N/A	#N/A
125	79290.1	57889.2	75853.4		71974.9	46143.1	71033.1		72114.1	23160.1	71219.9	0.747526	0.243088		FALSE	#N/A	#N/A	#N/A	#N/A	#N/A		#N/A	#N/A
126	5982990	3347620	4896910		5.97567e+06	3.33587e+06	4.89209e+06		5.98527e+06	1.56033e+06	4.9076e+06	0.650392	0.206786		TRUE	5.98527e+06	1.56033e+06	4.9076e+06	0.650392	0.206786		0.608286	1.12114
127	47060.6	107359	570399		39745.3	95612.9	565579		40851.6	13498.1	565685	10.4082	0.248357		FALSE	#N/A	#N/A	#N/A	#N/A	#N/A		#N/A	#N/A
128	3439930	2054020	3308290		3.43261e+06	2.04227e+06	3.30347e+06		3.43909e+06	957279	3.31238e+06	0.753435	0.217743		TRUE	3.43909e+06	957279	3.31238e+06	0.753435	0.217743		0.649489	0.97277
129	1124100	665681	1052490		1.11678e+06	653935	1.04767e+06		1.11884e+06	304511	1.05057e+06	0.738095	0.21394		FALSE	#N/A	#N/A	#N/A	#N/A	#N/A		#N/A	#N/A
130	411826	261927	434206		404511	250181	429386		405353	117033	430436	0.823981	0.224036		FALSE	#N/A	#N/A	#N/A	#N/A	#N/A		#N/A	#N/A
131	453211	133421	108192		445896	121675	103372		446100	23698.9	104527	0.222494	0.0504447		FALSE	#N/A	#N/A	#N/A	#N/A	#N/A		#N/A	#N/A
132	2015300	1204740	1918470		2.00798e+06	1.19299e+06	1.91365e+06		2.01174e+06	560780	1.91886e+06	0.745908	0.217989		TRUE	2.01174e+06	560780	1.91886e+06	0.745908	0.217989		0.650426	0.982699
133	33714.9	47381.7	179313		26399.7	35635.6	174493		26741	7627.39	174562	5.07914	0.22193		FALSE	#N/A	#N/A	#N/A	#N/A	#N/A		#N/A	#N/A
134	31799.5	123491	709341		24484.2	111745	704521		25862.2	14191.1	704588	17.5913	0.354305		FALSE	#N/A	#N/A	#N/A	#N/A	#N/A		#N/A	#N/A
135	443468	270145	436016		436153	258399	431196		436998	119028	432328	0.777532	0.214068		FALSE	#N/A	#N/A	#N/A	#N/A	#N/A		#N/A	#N/A
136	42434	39644.2	75357.1		35118.8	27898.1	70536.8		35256.9	11951.9	70628.1	1.49608	0.253171		FALSE	#N/A	#N/A	#N/A	#N/A	#N/A		#N/A	#N/A
137	6718390	4057300	6312600		6.71107e+06	4.04555e+06	6.30778e+06		6.72344e+06	1.94418e+06	6.3252e+06	0.72975	0.224304		TRUE	6.72344e+06	1.94418e+06	6.3252e+06	0.72975	0.224304		0.674717	1.00741
138	870426	517102	801272		863111	505356	796452		864673	237049	798692	0.724949	0.215163		FALSE	#N/A	#N/A	#N/A	#N/A	#N/A		#N/A	#N/A
139	1721150	1033120	1573750		1.71383e+06	1.02137e+06	1.56893e+06		1.71691e+06	490266	1.57338e+06	0.712846	0.222123		FALSE	#N/A	#N/A	#N/A	#N/A	#N/A		#N/A	#N/A
140	1696740	860365	1263850		1.68942e+06	848619	1.25903e+06		1.6919e+06	363002	1.26341e+06	0.61483	0.176652		FALSE	#N/A	#N/A	#N/A	#N/A	#N/A		#N/A	#N/A
141	729902	434407	691835		722587	422661	687015		723934	195369	688890	0.749362	0.212519		FALSE	#N/A	#N/A	#N/A	#N/A	#N/A		#N/A	#N/A
142	665786	343257	498286		658471	331511	493466		659439	141875	495174	0.617953	0.177053		FALSE	#N/A	#N/A	#N/A	#N/A	#N/A		#N/A	#N/A
143	4266200	2527530	3992900		4.25888e+06	2.51578e+06	3.98808e+06		4.26671e+06	1.1842e+06	3.99913e+06	0.733664	0.217249		TRUE	4.26671e+06	1.1842e+06	3.99913e+06	0.733664	0.217249		0.647605	0.998755
144	55301	169169	1022860		47985.8	157423	1.01804e+06		49976.9	14072.2	1.01817e+06	15.8967	0.21971		FALSE	#N/A	#N/A	#N/A	#N/A	#N/A		#N/A	#N/A
145	3105190	1853590	2834530		3.09787e+06	1.84184e+06	2.82971e+06		3.10342e+06	882652	2.83775e+06	0.711916	0.221434		TRUE	3.10342e+06	882652	2.83775e+06	0.711916	0.221434		0.663629	1.03127
146	49631	35536.7	43258.3		42315.8	23790.6	38438		42391.1	10716.7	38547.8	0.72584	0.201792		FALSE	#N/A	#N/A	#N/A	#N/A	#N/A		#N/A	#N/A
147	5319640	3111740	4750710		5.31232e+06	3.09999e+06	4.74589e+06		5.32163e+06	1.4692e+06	4.75968e+06	0.700897	0.216351		TRUE	5.32163e+06	1.4692e+06	4.75968e+06	0.700897	0.216351		0.644189	1.04501
148	1600060	946918	1443920		1.59274e+06	935172	1.4391e+06		1.59557e+06	444092	1.44323e+06	0.707586	0.217729		FALSE	#N/A	#N/A	#N/A	#N/A	#N/A		#N/A	#N/A
149	5632080	3149590	4439490		5.62476e+06	3.13784e+06	4.43467e+06		5.63347e+06	1.489e+06	4.44926e+06	0.62468	0.209057		TRUE	5.63347e+06	1.489e+06	4.44926e+06	0.62468	0.209057		0.616732	1.16852
150	6533330	3451230	5434080		6.52601e+06	3.43948e+06	5.42926e+06		6.53667e+06	1.48899e+06	5.44619e+06	0.678598	0.185529		TRUE	6.53667e+06	1.48899e+06	5.44619e+06	0.678598	0.185529		0.53151	1.06384
151	698887	424462	678510		691572	412716	673690		692893	193048	675485	0.762449	0.217902		FALSE	#N/A	#N/A	#N/A	#N/A	#N/A		#N/A	#N/A
152	56227.1	131695	47039		48911.8	119949	42218.7		48994.7	105129	42345.6	0.274752	0.682108		FALSE	#N/A	#N/A	#N/A	#N/A	#N/A		#N/A	#N/A
153	1225360	740627	1126590		1.21804e+06	728881	1.12177e+06		1.22024e+06	350530	1.12493e+06	0.716163	0.223158		FALSE	#N/A	#N/A	#N/A	#N/A	#N/A		#N/A	#N/A
154	3531970	2044730	3205550		3.52465e+06	2.03298e+06	3.20073e+06		3.53093e+06	944131	3.20988e+06	0.717281	0.210976		TRUE	3.53093e+06	944131	3.20988e+06	0.717281	0.210976		0.623907	1.01858
155	3312130	1927300	3015970		3.30481e+06	1.91555e+06	3.01115e+06		3.31072e+06	893288	3.01973e+06	0.718297	0.212485		TRUE	3.31072e+06	893288	3.01973e+06	0.718297	0.212485		0.629573	1.01786
156	182877	115237	175615		175562	103491	170795		175897	47756.2	171250	0.765697	0.213528		FALSE	#N/A	#N/A	#N/A	#N/A	#N/A		#N/A	#N/A
157	188748	120256	152363		181433	108510	147543		181722	54731.5	148014	0.625972	0.231468		FALSE	#N/A	#N/A	#N/A	#N/A	#N/A		#N/A	#N/A
158	521207	313119	467915		513892	301373	463095		514800	143090	464428	0.705937	0.217498		FALSE	#N/A	#N/A	#N/A	#N/A	#N/A		#N/A	#N/A
159	5786150	3222870	4955690		5.77883e+06	3.21112e+06	4.95087e+06		5.78855e+06	1.46505e+06	4.96587e+06	0.684607	0.201976		TRUE	5.78855e+06	1.46505e+06	4.96587e+06	0.684607	0.201976		0.590556	1.06271
160	1206010	721067	1166250		1.19869e+06	709321	1.16143e+06		1.20097e+06	329400	1.16454e+06	0.760953	0.215242		FALSE	#N/A	#N/A	#N/A	#N/A	#N/A		#N/A	#N/A
161	5034830	2951090	4575490		5.02751e+06	2.93934e+06	4.57067e+06		5.03648e+06	1.38553e+06	4.58372e+06	0.713751	0.215748		TRUE	5.03648e+06	1.38553e+06	4.58372e+06	0.713751	0.215748		0.6419	1.0259
162	741603	443552	694192		734288	431806	689372		735640	201990	691278	0.737261	0.215426		FALSE	#N/A	#N/A	#N/A	#N/A	#N/A		#N/A	#N/A
163	2733930	1577090	2523440		2.72661e+06	1.56534e+06	2.51862e+06		2.73155e+06	717408	2.5257e+06	0.732306	0.208007		TRUE	2.73155e+06	717408	2.5257e+06	0.732306	0.208007		0.61282	0.996298
164	72638	54750	91116.6		65322.8	43003.9	86296.3		65491.8	19266	86466	1.02015	0.227306		FALSE	#N/A	#N/A	#N/A	#N/A	#N/A		#N/A	#N/A
165	34560.3	33076.7	44122.8		27245.1	21330.6	39302.5		27322	10993.4	39373.3	1.02761	0.286918		FALSE	#N/A	#N/A	#N/A	#N/A	#N/A		#N/A	#N/A
166	291800	171123	263064		284485	159377	258244		284991	71505.2	258982	0.726465	0.200578		FALSE	#N/A	#N/A	#N/A	#N/A	#N/A		#N/A	#N/A
167	1954850	1124840	1749970		1.94753e+06	1.11309e+06	1.74515e+06		1.95096e+06	514539	1.7502e+06	0.709879	0.208696		FALSE	#N/A	#N/A	#N/A	#N/A	#N/A		#N/A	#N/A
168	274434	173581	260097		267119	161835	255277		267619	77639.3	255970	0.741386	0.224873		FALSE	#N/A	#N/A	#N/A	#N/A	#N/A		#N/A	#N/A
169	2295560	1386040	2244660		2.28824e+06	1.37429e+06	2.23984e+06		2.29264e+06	646046	2.24578e+06	0.764213	0.219842		TRUE	2.29264e+06	646046	2.24578e+06	0.764213	0.219842		0.657514	0.959989
170	786262	334661	469484		778947	322915	464664		779859	114289	466684	0.521931	0.127819		FALSE	#N/A	#N/A	#N/A	#N/A	#N/A		#N/A	#N/A
171	568742	344528	502362		561427	332782	497542		562403	160964	498999	0.689828	0.222521		FALSE	#N/A	#N/A	#N/A	#N/A	#N/A		#N/A	#N/A
172	258927	154798	229490		251612	143052	224670		252052	65826.4	225323	0.708832	0.20708		FALSE	#N/A	#N/A	#N/A	#N/A	#N/A		#N/A	#N/A
173	151220	97380.4	142764		143905	85634.3	137944		144175	40220.5	138317	0.750111	0.21812		FALSE	#N/A	#N/A	#N/A	#N/A	#N/A		#N/A	#N/A
174	4750620	2776420	4364610		4.7433e+06	2.76467e+06	4.35979e+06		4.75185e+06	1.29244e+06	4.3721e+06	0.723344	0.213828		TRUE	4.75185e+06	1.29244e+06	4.3721e+06	0.723344	0.213828		0.634634	1.01139
175	269171	165206	261957		261856	153460	257137		262360	70014.5	257816	0.775681	0.210649		FALSE	#N/A	#N/A	#N/A	#N/A	#N/A		#N/A	#N/A
176	675645	363894	519672		668330	352148	514852		669340	157826	516586	0.624525	0.190803		FALSE	#N/A	#N/A	#N/A	#N/A	#N/A		#N/A	#N/A
177	682865	408569	650156		675550	396823	645336		676815	183925	647089	0.751782	0.213683		FALSE	#N/A	#N/A	#N/A	#N/A	#N/A		#N/A	#N/A
178	1741530	960744	1320540		1.73421e+06	948998	1.31572e+06		1.7368e+06	447432	1.32022e+06	0.604433	0.204847		FALSE	#N/A	#N/A	#N/A	#N/A	#N/A		#N/A	#N/A
179	817884	487408	777939		810569	475662	773119		812085	220371	775223	0.750853	0.213444		FALSE	#N/A	#N/A	#N/A	#N/A	#N/A		#N/A	#N/A
180	386952	232712	323699		379637	220966	318879		380262	107099	319864	0.656318	0.219752		FALSE	#N/A	#N/A	#N/A	#N/A	#N/A		#N/A	#N/A
181	106945	71036	87844.4		99629.8	59289.9	83024.1		99792.6	29494.3	83282.6	0.644169	0.228131		FALSE	#N/A	#N/A	#N/A	#N/A	#N/A		#N/A	#N/A
182	3514790	1960080	2918630		3.50747e+06	1.94833e+06	2.91381e+06		3.51319e+06	900574	2.92291e+06	0.662226	0.204038		TRUE	3.51319e+06	900574	2.92291e+06	0.662226	0.204038		0.598128	1.09968
183	380538	230028	329860		373223	218282	325040		373860	104815	326008	0.681063	0.218969		FALSE	#N/A	#N/A	#N/A	#N/A	#N/A		#N/A	#N/A
184	6447660	3803720	5661770		6.44034e+06	3.79197e+06	5.65695e+06		6.45144e+06	1.82765e+06	5.67366e+06	0.6853	0.220755		TRUE	6.45144e+06	1.82765e+06	5.67366e+06	0.6853	0.220755		0.661018	1.07099
185	5993730	3320060	4312970		5.98641e+06	3.30831e+06	4.30815e+06		5.99487e+06	1.60775e+06	4.32368e+06	0.568709	0.211473		TRUE	5.99487e+06	1.60775e+06	4.32368e+06	0.568709	0.211473		0.625772	1.28498
186	3547070	2169140	3440470		3.53975e+06	2.15739e+06	3.43565e+06		3.54649e+06	1.0347e+06	3.44484e+06	0.751952	0.225858		TRUE	3.54649e+06	1.0347e+06	3.44484e+06	0.751952	0.225858		0.680757	0.978373
187	83385.8	60404.2	74123		76070.6	48658.1	69302.7		76206.5	25128.6	69500.1	0.685845	0.247975		FALSE	#N/A	#N/A	#N/A	#N/A	#N/A		#N/A	#N/A
188	132528	87284.4	124091		125213	75538.3	119271		125447	36122.9	119596	0.740212	0.223575		FALSE	#N/A	#N/A	#N/A	#N/A	#N/A		#N/A	#N/A
189	70267.3	67675.2	158235		62952.1	55929.1	153415		63252.4	23787	153579	1.76447	0.27329		FALSE	#N/A	#N/A	#N/A	#N/A	#N/A		#N/A	#N/A
190	632761	237374	263691		625446	225628	258871		625955	73180.2	260492	0.372592	0.104672		FALSE	#N/A	#N/A	#N/A	#N/A	#N/A		#N/A	#N/A
191	235932	131654	176096		228617	119908	171276		228953	54074.3	171869	0.607252	0.191057		FALSE	#N/A	#N/A	#N/A	#N/A	#N/A		#N/A	#N/A
192	4095150	2438750	3798850		4.08783e+06	2.427e+06	3.79403e+06		4.09528e+06	1.15337e+06	3.80464e+06	0.72488	0.219746		TRUE	4.09528e+06	1.15337e+06	3.80464e+06	0.72488	0.219746		0.657147	1.01203
193	1858930	1114200	1759020		1.85161e+06	1.10245e+06	1.7542e+06		1.85505e+06	520848	1.75901e+06	0.740352	0.219221		FALSE	#N/A	#N/A	#N/A	#N/A	#N/A		#N/A	#N/A
194	3914290	2388320	3911890		3.90697e+06	2.37657e+06	3.90707e+06		3.91464e+06	1.12224e+06	3.91721e+06	0.777706	0.222805		TRUE	3.91464e+06	1.12224e+06	3.91721e+06	0.777706	0.222805		0.668916	0.944633
195	199211	127199	189405		191896	115453	184585		192258	54809.8	185083	0.749118	0.221841		FALSE	#N/A	#N/A	#N/A	#N/A	#N/A		#N/A	#N/A
196	896708	387792	680746		889393	376046	675926		890719	118665	678233	0.671928	0.117562		FALSE	#N/A	#N/A	#N/A	#N/A	#N/A		#N/A	#N/A
197	5383830	3285290	4593580		5.37651e+06	3.27354e+06	4.58876e+06		5.38552e+06	1.65133e+06	4.60271e+06	0.654087	0.23467		TRUE	5.38552e+06	1.65133e+06	4.60271e+06	0.654087	0.23467		0.715459	1.12936
198	174526	111894	155816		167211	100148	150996		167507	48604.2	151430	0.700703	0.224904		FALSE	#N/A	#N/A	#N/A	#N/A	#N/A		#N/A	#N/A
199	2810100	1668510	2585820		2.80278e+06	1.65676e+06	2.581e+06		2.80785e+06	786193	2.58827e+06	0.720157	0.218749		TRUE	2.80785e+06	786193	2.58827e+06	0.720157	0.218749		0.65333	1.0182
200	7812180	4811120	7672630		7.80486e+06	4.79937e+06	7.66781e+06		7.8199e+06	2.31173e+06	7.68807e+06	0.758819	0.228169		TRUE	7.8199e+06	2.31173e+06	7.68807e+06	0.758819	0.228169		0.689783	0.97056
201	1058340	628089	948063		1.05102e+06	616343	943243		1.05287e+06	293131	945970	0.702798	0.217779		FALSE	#N/A	#N/A	#N/A	#N/A	#N/A		#N/A	#N/A
202	7586570	4382340	6523740		7.57925e+06	4.37059e+06	6.51892e+06		7.59204e+06	2.07716e+06	6.53859e+06	0.676229	0.214822		TRUE	7.59204e+06	2.07716e+06	6.53859e+06	0.676229	0.214822		0.638392	1.08236
203	109001	68787.3	100627		101686	57041.2	95806.7		101874	25170.8	96070.6	0.756197	0.198126		FALSE	#N/A	#N/A	#N/A	#N/A	#N/A		#N/A	#N/A
204	44024.7	100493	45007		36709.4	88746.9	40186.7		36788.2	76502.8	40282	0.355562	0.675277		FALSE	#N/A	#N/A	#N/A	#N/A	#N/A		#N/A	#N/A
205	1875840	1113090	1804300		1.86852e+06	1.10134e+06	1.79948e+06		1.87205e+06	510568	1.80433e+06	0.757288	0.214288		FALSE	#N/A	#N/A	#N/A	#N/A	#N/A		#N/A	#N/A
206	837423	460120	736114		830108	448374	731294		831542	194904	733448	0.714551	0.189882		FALSE	#N/A	#N/A	#N/A	#N/A	#N/A		#N/A	#N/A
207	6090820	3619970	5479530		6.0835e+06	3.60822e+06	5.47471e+06		6.09424e+06	1.73543e+06	5.4905e+06	0.701242	0.221648		TRUE	6.09424e+06	1.73543e+06	5.4905e+06	0.701242	0.221648		0.664455	1.04707
208	5481330	3407960	5306970		5.47401e+06	3.39621e+06	5.30215e+06		5.48441e+06	1.66147e+06	5.31636e+06	0.743975	0.232507		TRUE	5.48441e+06	1.66147e+06	5.31636e+06	0.743975	0.232507		0.70687	0.991915
209	322104	191459	300623		314789	179713	295803		315369	81155.3	296620	0.74805	0.204667		FALSE	#N/A	#N/A	#N/A	#N/A	#N/A		#N/A	#N/A
210	94037.9	66771.5	91048.7		86722.6	55025.4	86228.4		86891.7	27248.6	86453.5	0.757432	0.238729		FALSE	#N/A	#N/A	#N/A	#N/A	#N/A		#N/A	#N/A
211	51017.3	261198	1874700		43702.1	249452	1.86988e+06		47359.1	-5441.76	1.87e+06	44.6117	-0.129821		FALSE	#N/A	#N/A	#N/A	#N/A	#N/A		#N/A	#N/A
212	1970360	1197650	1877430		1.96304e+06	1.1859e+06	1.87261e+06		1.96672e+06	567604	1.87771e+06	0.740911	0.223967		FALSE	#N/A	#N/A	#N/A	#N/A	#N/A		#N/A	#N/A
213	2761870	1659210	2565660		2.75455e+06	1.64746e+06	2.56084e+06		2.75958e+06	788674	2.56799e+06	0.723734	0.222271		TRUE	2.75958e+06	788674	2.56799e+06	0.723734	0.222271		0.666856	1.01483
214	199562	124006	189273		192247	112260	184453		192608	51567.8	184952	0.757452	0.211191		FALSE	#N/A	#N/A	#N/A	#N/A	#N/A		#N/A	#N/A
215	1244760	740774	1209060		1.23744e+06	729028	1.20424e+06		1.23981e+06	336130	1.20745e+06	0.76618	0.213289		FALSE	#N/A	#N/A	#N/A	#N/A	#N/A		#N/A	#N/A
216	620602	360013	559406		613287	348267	554586		614374	159116	556177	0.719049	0.205712		FALSE	#N/A	#N/A	#N/A	#N/A	#N/A		#N/A	#N/A
217	6395020	3946640	6199910		6.3877e+06	3.93489e+06	6.19509e+06		6.39985e+06	1.90955e+06	6.21167e+06	0.747547	0.229806		TRUE	6.39985e+06	1.90955e+06	6.21167e+06	0.747547	0.229806		0.696206	0.985941
218	213644	129501	193104		206329	117755	188284		206698	53893.9	188819	0.724578	0.206813		FALSE	#N/A	#N/A	#N/A	#N/A	#N/A		#N/A	#N/A
219	2068350	1228420	1931210		2.06103e+06	1.21667e+06	1.92639e+06		2.06481e+06	572745	1.93174e+06	0.732397	0.21715		TRUE	2.06481e+06	572745	1.93174e+06	0.732397	0.21715		0.647229	1.00044
220	482763	283050	438365		475448	271304	433545		476298	124190	434779	0.724042	0.206815		FALSE	#N/A	#N/A	#N/A	#N/A	#N/A		#N/A	#N/A
221	384387	229175	365474		377072	217429	360654		377779	98536.9	361632	0.759228	0.206873		FALSE	#N/A	#N/A	#N/A	#N/A	#N/A		#N/A	#N/A
222	3765800	2259620	3485360		3.75848e+06	2.24787e+06	3.48054e+06		3.76531e+06	1.07789e+06	3.49029e+06	0.720659	0.222557		TRUE	3.76531e+06	1.07789e+06	3.49029e+06	0.720659	0.222557		0.667957	1.01929
223	1201490	678181	1112360		1.19417e+06	666435	1.10754e+06		1.19635e+06	294476	1.11064e+06	0.744984	0.197526		FALSE	#N/A	#N/A	#N/A	#N/A	#N/A		#N/A	#N/A
224	37432	39235.7	67877.9		30116.8	27489.6	63057.6		30240.2	13476	63135.9	1.44422	0.308261		FALSE	#N/A	#N/A	#N/A	#N/A	#N/A		#N/A	#N/A
225	1991580	1148460	1824930		1.98426e+06	1.13671e+06	1.82011e+06		1.98783e+06	521324	1.82526e+06	0.727439	0.207769		FALSE	#N/A	#N/A	#N/A	#N/A	#N/A		#N/A	#N/A
226	1472090	889770	1461600		1.46477e+06	878024	1.45678e+06		1.46763e+06	408818	1.46058e+06	0.778376	0.217868		FALSE	#N/A	#N/A	#N/A	#N/A	#N/A		#N/A	#N/A
227	2098120	1208210	1889190		2.0908e+06	1.19646e+06	1.88437e+06		2.0945e+06	552447	1.8898e+06	0.713953	0.208711		TRUE	2.0945e+06	552447	1.8898e+06	0.713953	0.208711		0.615441	1.02225
228	305999	169029	238377		298684	157283	233557		299142	69981.5	234332	0.634833	0.189588		FALSE	#N/A	#N/A	#N/A	#N/A	#N/A		#N/A	#N/A
229	2709750	1618220	2424870		2.70243e+06	1.60647e+06	2.42005e+06		2.70718e+06	776112	2.42706e+06	0.696773	0.22281		TRUE	2.70718e+06	776112	2.42706e+06	0.696773	0.22281		0.668935	1.05436
230	1603370	987108	1644540		1.59605e+06	975362	1.63972e+06		1.59927e+06	457195	1.64386e+06	0.799364	0.222321		FALSE	#N/A	#N/A	#N/A	#N/A	#N/A		#N/A	#N/A
231	2285210	1332480	2157270		2.27789e+06	1.32073e+06	2.15245e+06		2.28212e+06	605970	2.15836e+06	0.747333	0.209817		TRUE	2.28212e+06	605970	2.15836e+06	0.747333	0.209817		0.61957	0.977092
232	845370	506496	777701		838055	494750	772881		839570	234292	775056	0.721746	0.218177		FALSE	#N/A	#N/A	#N/A	#N/A	#N/A		#N/A	#N/A
233	1331790	799084	1262540		1.32447e+06	787338	1.25772e+06		1.32694e+06	370925	1.26116e+06	0.74279	0.218465		FALSE	#N/A	#N/A	#N/A	#N/A	#N/A		#N/A	#N/A
234	334707	260416	613925		327392	248670	609105		328585	106406	609956	1.40223	0.244616		FALSE	#N/A	#N/A	#N/A	#N/A	#N/A		#N/A	#N/A
235	38768.4	68481.4	36347.5		31453.2	56735.3	31527.2		31515	46627.6	31608.8	0.404502	0.596699		FALSE	#N/A	#N/A	#N/A	#N/A	#N/A		#N/A	#N/A
236	1340650	641957	912902		1.33333e+06	630211	908082		1.33512e+06	258237	911541	0.572089	0.162072		FALSE	#N/A	#N/A	#N/A	#N/A	#N/A		#N/A	#N/A
237	35913.1	37881.2	59190.3		28597.8	26135.1	54370		28704.3	13554.7	54444.4	1.28835	0.320752		FALSE	#N/A	#N/A	#N/A	#N/A	#N/A		#N/A	#N/A
238	955035	153966	468746		947720	142220	463926		948632	-98232.1	466383	0.548428	-0.115513		FALSE	#N/A	#N/A	#N/A	#N/A	#N/A		#N/A	#N/A
239	4368610	2681540	4332280		4.36129e+06	2.66979e+06	4.32746e+06		4.36978e+06	1.27408e+06	4.33878e+06	0.768761	0.225746		TRUE	4.36978e+06	1.27408e+06	4.33878e+06	0.768761	0.225746		0.680321	0.956931
240	397503	234107	355773		390188	222361	350953		390876	102267	351965	0.713718	0.207379		FALSE	#N/A	#N/A	#N/A	#N/A	#N/A		#N/A	#N/A
241	833615	512496	785147		826300	500750	780327		827830	241533	782471	0.731717	0.225866		FALSE	#N/A	#N/A	#N/A	#N/A	#N/A		#N/A	#N/A
242	187270	106311	156294		179955	94564.9	151474		180252	40547.6	151941	0.688139	0.18364		FALSE	#N/A	#N/A	#N/A	#N/A	#N/A		#N/A	#N/A
243	36660.4	43455.3	156888		29345.2	31709.2	152068		29642.7	6101.59	152144	4.25647	0.170701		FALSE	#N/A	#N/A	#N/A	#N/A	#N/A		#N/A	#N/A
244	442760	270522	436116		435445	258776	431296		436290	119525	432426	0.778003	0.215045		FALSE	#N/A	#N/A	#N/A	#N/A	#N/A		#N/A	#N/A
245	284249	174489	265685		276934	162743	260865		277445	75953.8	261583	0.740193	0.214924		FALSE	#N/A	#N/A	#N/A	#N/A	#N/A		#N/A	#N/A
246	2549780	1339370	1886340		2.54246e+06	1.32762e+06	1.88152e+06		2.54616e+06	598550	1.88812e+06	0.600411	0.190336		TRUE	2.54616e+06	598550	1.88812e+06	0.600411	0.190336		0.54852	1.20511
247	1389510	822029	1326030		1.38219e+06	810283	1.32121e+06		1.38479e+06	374578	1.3248e+06	0.752998	0.212905		FALSE	#N/A	#N/A	#N/A	#N/A	#N/A		#N/A	#N/A
248	387728	244152	358282		380413	232406	353462		381106	113831	354449	0.716151	0.22999		FALSE	#N/A	#N/A	#N/A	#N/A	#N/A		#N/A	#N/A
249	3030290	1769470	2923040		3.02297e+06	1.75772e+06	2.91822e+06		3.0287e+06	801026	2.92607e+06	0.764041	0.20916		TRUE	3.0287e+06	801026	2.92607e+06	0.764041	0.20916		0.617117	0.955431
250	38773.3	33359.1	35347.6		31458.1	21613	30527.3		31517.9	11636.3	30609	0.709293	0.269644		FALSE	#N/A	#N/A	#N/A	#N/A	#N/A		#N/A	#N/A
251	2932090	1423790	1970000		2.92477e+06	1.41204e+06	1.96518e+06		2.92863e+06	599621	1.97277e+06	0.559134	0.169948		TRUE	2.92863e+06	599621	1.97277e+06	0.559134	0.169948		0.477737	1.28163
252	74123.9	81012.1	276251		66808.6	69266	271431		67339.8	20828.8	271605	3.08052	0.236238		FALSE	#N/A	#N/A	#N/A	#N/A	#N/A		#N/A	#N/A
253	2253870	1375690	2004430		2.24655e+06	1.36394e+06	1.99961e+06		2.25048e+06	675267	2.00544e+06	0.685446	0.230802		TRUE	2.25048e+06	675267	2.00544e+06	0.685446	0.230802		0.700128	1.07576
254	1640020	928326	1444140		1.6327e+06	916580	1.43932e+06		1.63553e+06	417913	1.44356e+06	0.702994	0.203518		FALSE	#N/A	#N/A	#N/A	#N/A	#N/A		#N/A	#N/A
255	728597	428356	689166		721282	416610	684346		722624	189917	686218	0.751986	0.208119		FALSE	#N/A	#N/A	#N/A	#N/A	#N/A		#N/A	#N/A
256	2206460	1345750	2170660		2.19914e+06	1.334e+06	2.16584e+06		2.20339e+06	632369	2.17155e+06	0.765773	0.222998		TRUE	2.20339e+06	632369	2.17155e+06	0.765773	0.222998		0.669663	0.959441
257	95896.9	157078	91495.2		88581.6	145332	86674.9		88751.6	117145	86904.8	0.422081	0.56895		FALSE	#N/A	#N/A	#N/A	#N/A	#N/A		#N/A	#N/A
258	257851	158920	247833		250536	147174	243013		251012	67732.6	243663	0.764445	0.212498		FALSE	#N/A	#N/A	#N/A	#N/A	#N/A		#N/A	#N/A
259	7101590	4328460	6572150		7.09427e+06	4.31671e+06	6.56733e+06		7.10715e+06	2.10862e+06	6.58574e+06	0.714616	0.228806		TRUE	7.10715e+06	2.10862e+06	6.58574e+06	0.714616	0.228806		0.692278	1.0309
260	6105020	3744580	5732380		6.0977e+06	3.73283e+06	5.72756e+06		6.10894e+06	1.82401e+06	5.74339e+06	0.723992	0.229928		TRUE	6.10894e+06	1.82401e+06	5.74339e+06	0.723992	0.229928		0.696688	1.01808
261	3006050	1803840	2868460		2.99873e+06	1.79209e+06	2.86364e+06		3.00435e+06	847180	2.87142e+06	0.745528	0.219959		TRUE	3.00435e+06	847180	2.87142e+06	0.745528	0.219959		0.657963	0.984102
262	1650700	850066	1298680		1.64338e+06	838320	1.29386e+06		1.64592e+06	356818	1.29812e+06	0.648174	0.178165		FALSE	#N/A	#N/A	#N/A	#N/A	#N/A		#N/A	#N/A
263	222641	137401	207856		215326	125655	203036		215724	58146.4	203595	0.743398	0.212314		FALSE	#N/A	#N/A	#N/A	#N/A	#N/A		#N/A	#N/A
264	434673	262335	408785		427358	250589	403965		428150	116473	405074	0.74377	0.213859		FALSE	#N/A	#N/A	#N/A	#N/A	#N/A		#N/A	#N/A
265	319379	203234	340471		312064	191488	335651		312722	88190	336461	0.839239	0.219974		FALSE	#N/A	#N/A	#N/A	#N/A	#N/A		#N/A	#N/A
266	3738480	2256900	3622640		3.73116e+06	2.24515e+06	3.61782e+06		3.73826e+06	1.06223e+06	3.6275e+06	0.755654	0.221275		TRUE	3.73826e+06	1.06223e+06	3.6275e+06	0.755654	0.221275		0.663017	0.97151
267	442372	268042	422020		435057	256296	417200		435875	118978	418329	0.753946	0.214431		FALSE	#N/A	#N/A	#N/A	#N/A	#N/A		#N/A	#N/A
268	120685	27516.6	91442.4		113370	15770.5	86622.1		113540	-17098.6	86916.3	0.901236	-0.177295		FALSE	#N/A	#N/A	#N/A	#N/A	#N/A		#N/A	#N/A
269	2040770	1205560	1629660		2.03345e+06	1.19381e+06	1.62484e+06		2.03664e+06	594875	1.63012e+06	0.619459	0.226058		TRUE	2.03664e+06	594875	1.63012e+06	0.619459	0.226058		0.681534	1.18774
270	400119	240710	372022		392804	228964	367202		393524	106233	368221	0.736801	0.212569		FALSE	#N/A	#N/A	#N/A	#N/A	#N/A		#N/A	#N/A
271	78660.2	155756	894084		71344.9	144010	889264		73084.4	13225.7	889453	10.3053	0.153234		FALSE	#N/A	#N/A	#N/A	#N/A	#N/A		#N/A	#N/A
272	119679	81994.7	100722		112364	70248.6	95901.7		112552	36345.9	96193.3	0.646036	0.2441		FALSE	#N/A	#N/A	#N/A	#N/A	#N/A		#N/A	#N/A
273	413719	249992	377699		406404	238246	372879		407135	112193	373933	0.720033	0.216035		FALSE	#N/A	#N/A	#N/A	#N/A	#N/A		#N/A	#N/A
274	384428	232064	349644		377113	220318	344824		377789	103506	345802	0.718483	0.215057		FALSE	#N/A	#N/A	#N/A	#N/A	#N/A		#N/A	#N/A
275	37070.4	33107.2	73379.7		29755.2	21361.1	68559.4		29889.4	6690.24	68636.8	1.87637	0.182895		FALSE	#N/A	#N/A	#N/A	#N/A	#N/A		#N/A	#N/A
276	362486	217234	337213		355171	205488	332393		355823	94466	333315	0.740224	0.20979		FALSE	#N/A	#N/A	#N/A	#N/A	#N/A		#N/A	#N/A
277	397153	266783	370124		389838	255037	365304		390554	133117	366316	0.699515	0.254199		FALSE	#N/A	#N/A	#N/A	#N/A	#N/A		#N/A	#N/A
278	208294	180557	1160850		200979	168811	1.15603e+06		203241	-21678.8	1.15656e+06	6.37004	-0.119402		FALSE	#N/A	#N/A	#N/A	#N/A	#N/A		#N/A	#N/A
279	640122	346297	549483		632807	334551	544663		633875	143016	546305	0.703193	0.184088		FALSE	#N/A	#N/A	#N/A	#N/A	#N/A		#N/A	#N/A
280	2934640	1816450	2635150		2.92732e+06	1.8047e+06	2.63033e+06		2.93248e+06	904069	2.63793e+06	0.687577	0.235646		TRUE	2.93248e+06	904069	2.63793e+06	0.687577	0.235646		0.719354	1.07483
281	815766	401885	561623		808451	390139	556803		809544	163780	558900	0.574218	0.168269		FALSE	#N/A	#N/A	#N/A	#N/A	#N/A		#N/A	#N/A
282	3498150	2129250	3413940		3.49083e+06	2.1175e+06	3.40912e+06		3.49752e+06	1.00756e+06	3.41818e+06	0.758739	0.22365		TRUE	3.49752e+06	1.00756e+06	3.41818e+06	0.758739	0.22365		0.672185	0.968628
283	2743700	1608390	2533570		2.73638e+06	1.59664e+06	2.52875e+06		2.74134e+06	745524	2.53585e+06	0.727258	0.213809		TRUE	2.74134e+06	745524	2.53585e+06	0.727258	0.213809		0.634563	1.00594
284	81648	53394.6	72802.7		74332.8	41648.5	67982.4		74466.1	18621.8	68175.3	0.732376	0.200046		FALSE	#N/A	#N/A	#N/A	#N/A	#N/A		#N/A	#N/A
285	4749300	2863620	4511270		4.74198e+06	2.85187e+06	4.50645e+06		4.75082e+06	1.36054e+06	4.51876e+06	0.739402	0.222625		TRUE	4.75082e+06	1.36054e+06	4.51876e+06	0.739402	0.222625		0.668221	0.993486
286	268175	182647	300182		260860	170901	295362		261439	82602.2	296039	0.860476	0.240094		FALSE	#N/A	#N/A	#N/A	#N/A	#N/A		#N/A	#N/A
287	1112660	651621	1005850		1.10534e+06	639875	1.00103e+06		1.10731e+06	298767	1.0039e+06	0.713972	0.212483		FALSE	#N/A	#N/A	#N/A	#N/A	#N/A		#N/A	#N/A
288	243673	150451	222053		236358	138705	217233		236784	65345.6	217846	0.721036	0.216284		FALSE	#N/A	#N/A	#N/A	#N/A	#N/A		#N/A	#N/A
289	264119	162933	228080		256804	151187	223260		257242	73165.3	223926	0.677728	0.22144		FALSE	#N/A	#N/A	#N/A	#N/A	#N/A		#N/A	#N/A
290	102604	54336.6	62961.8		95288.8	42590.5	58141.5		95402.9	16897.9	58388.7	0.519931	0.15047		FALSE	#N/A	#N/A	#N/A	#N/A	#N/A		#N/A	#N/A
291	4254880	2618790	3749750		4.24756e+06	2.60704e+06	3.74493e+06		4.25491e+06	1.30967e+06	3.75595e+06	0.674975	0.235359		TRUE	4.25491e+06	1.30967e+06	3.75595e+06	0.674975	0.235359		0.718207	1.09476
292	5067480	3031210	4750380		5.06016e+06	3.01946e+06	4.74556e+06		5.06947e+06	1.43641e+06	4.75869e+06	0.731445	0.220787		TRUE	5.06947e+06	1.43641e+06	4.75869e+06	0.731445	0.220787		0.661139	1.00344
293	1301890	788393	1298510		1.29457e+06	776647	1.29369e+06		1.29711e+06	361145	1.29705e+06	0.782177	0.217786		FALSE	#N/A	#N/A	#N/A	#N/A	#N/A		#N/A	#N/A
294	172424	108535	159036		165109	96788.9	154216		165411	45218.1	154644	0.734201	0.214681		FALSE	#N/A	#N/A	#N/A	#N/A	#N/A		#N/A	#N/A
295	46084.8	60571.7	302131		38769.6	48825.6	297311		39351.2	2278.56	297413	7.14424	0.0547339		FALSE	#N/A	#N/A	#N/A	#N/A	#N/A		#N/A	#N/A
296	227499	139968	210909		220184	128222	206089		220588	59391.8	206660	0.738126	0.212129		FALSE	#N/A	#N/A	#N/A	#N/A	#N/A		#N/A	#N/A
297	5649010	3548690	5768450		5.64169e+06	3.53694e+06	5.76363e+06		5.65299e+06	1.70962e+06	5.77828e+06	0.784813	0.232202		TRUE	5.65299e+06	1.70962e+06	5.77828e+06	0.784813	0.232202		0.705662	0.940167
298	1807300	1082080	1621880		1.79998e+06	1.07033e+06	1.61706e+06		1.80316e+06	516582	1.62173e+06	0.699101	0.22269		FALSE	#N/A	#N/A	#N/A	#N/A	#N/A		#N/A	#N/A
299	308395	188524	285882		301080	176778	281062		301631	82757.7	281843	0.733225	0.215297		FALSE	#N/A	#N/A	#N/A	#N/A	#N/A		#N/A	#N/A
300	3381100	1906650	2934690		3.37378e+06	1.8949e+06	2.92987e+06		3.37953e+06	870313	2.93863e+06	0.691467	0.204787		TRUE	3.37953e+06	870313	2.93863e+06	0.691467	0.204787		0.600891	1.05355
301	458842	265273	419654		451527	253527	414834		452340	113406	416006	0.735322	0.200453		FALSE	#N/A	#N/A	#N/A	#N/A	#N/A		#N/A	#N/A
302	1325320	790918	1304960		1.318e+06	779172	1.30014e+06		1.32055e+06	358388	1.30356e+06	0.776418	0.21346		FALSE	#N/A	#N/A	#N/A	#N/A	#N/A		#N/A	#N/A
303	587881	351707	538737		580566	339961	533917		581613	159725	535424	0.722239	0.215455		FALSE	#N/A	#N/A	#N/A	#N/A	#N/A		#N/A	#N/A
304	219920	132148	208308		212605	120402	203488		213004	53348.4	204040	0.766052	0.200293		FALSE	#N/A	#N/A	#N/A	#N/A	#N/A		#N/A	#N/A
305	209231	131055	199933		201916	119309	195113		202298	55381.9	195637	0.759223	0.214925		FALSE	#N/A	#N/A	#N/A	#N/A	#N/A		#N/A	#N/A
306	1301760	672464	969888		1.29444e+06	660718	965068		1.29634e+06	288584	968426	0.611024	0.182081		FALSE	#N/A	#N/A	#N/A	#N/A	#N/A		#N/A	#N/A
307	491213	296930	475379		483898	285184	470559		484820	131590	471815	0.765423	0.213477		FALSE	#N/A	#N/A	#N/A	#N/A	#N/A		#N/A	#N/A
308	636469	382537	610662		629154	370791	605842		630342	171878	607475	0.757242	0.214253		FALSE	#N/A	#N/A	#N/A	#N/A	#N/A		#N/A	#N/A
309	89893.6	61524.6	94009.8		82578.4	49778.5	89189.5		82753.2	22395.1	89403.9	0.850265	0.212986		FALSE	#N/A	#N/A	#N/A	#N/A	#N/A		#N/A	#N/A
310	7441370	4667120	6737050		7.43405e+06	4.65537e+06	6.73223e+06		7.44726e+06	2.36127e+06	6.75152e+06	0.688332	0.240736		TRUE	7.44726e+06	2.36127e+06	6.75152e+06	0.688332	0.240736		0.739819	1.07618
311	3784330	2009760	3018150		3.77701e+06	1.99801e+06	3.01333e+06		3.78293e+06	886144	3.02313e+06	0.64748	0.18979		TRUE	3.78293e+06	886144	3.02313e+06	0.64748	0.18979		0.546579	1.11722
312	1474130	855586	1333870		1.46681e+06	843840	1.32905e+06		1.46942e+06	391095	1.33286e+06	0.716391	0.210208		FALSE	#N/A	#N/A	#N/A	#N/A	#N/A		#N/A	#N/A
313	284495	183248	282573		277180	171502	277753		277724	82438.8	278472	0.773184	0.228893		FALSE	#N/A	#N/A	#N/A	#N/A	#N/A		#N/A	#N/A
314	42306.2	35704.8	36893.8		34990.9	23958.7	32073.5		35053.9	13109.8	32164.3	0.667813	0.272193		FALSE	#N/A	#N/A	#N/A	#N/A	#N/A		#N/A	#N/A
315	6500260	3522640	4873380		6.49294e+06	3.51089e+06	4.86856e+06		6.5025e+06	1.64061e+06	4.88541e+06	0.599944	0.201472		TRUE	6.5025e+06	1.64061e+06	4.88541e+06	0.599944	0.201472		0.588709	1.21239
316	113227	81813.9	96816		105912	70067.8	91995.7		106092	37900.7	92270.6	0.640799	0.263212		FALSE	#N/A	#N/A	#N/A	#N/A	#N/A		#N/A	#N/A
317	574953	248755	301371		567638	237009	296551		568221	90525.9	298023	0.452409	0.137421		FALSE	#N/A	#N/A	#N/A	#N/A	#N/A		#N/A	#N/A
318	327537	189168	275818		320222	177422	270998		320753	81108.3	271829	0.676424	0.201831		FALSE	#N/A	#N/A	#N/A	#N/A	#N/A		#N/A	#N/A
319	5995370	3676420	5645640		5.98805e+06	3.66467e+06	5.64082e+06		5.99912e+06	1.78803e+06	5.65636e+06	0.726372	0.229613		TRUE	5.99912e+06	1.78803e+06	5.65636e+06	0.726372	0.229613		0.695447	1.01459
320	79507.8	54909.9	74212.5		72192.6	43163.8	69392.2		72328.6	20356	69579.6	0.750713	0.219627		FALSE	#N/A	#N/A	#N/A	#N/A	#N/A		#N/A	#N/A
321	1322560	788243	1113180		1.31524e+06	776497	1.10836e+06		1.31742e+06	381530	1.11177e+06	0.654389	0.224568		FALSE	#N/A	#N/A	#N/A	#N/A	#N/A		#N/A	#N/A
322	481297	271288	399882		473982	259542	395062		474757	117781	396292	0.668804	0.198774		FALSE	#N/A	#N/A	#N/A	#N/A	#N/A		#N/A	#N/A
323	3778110	2303760	3672230		3.77079e+06	2.29201e+06	3.66741e+06		3.77799e+06	1.09505e+06	3.6772e+06	0.754601	0.224716		TRUE	3.77799e+06	1.09505e+06	3.6772e+06	0.754601	0.224716		0.676317	0.974422
324	686682	408986	606820		679367	397240	602000		680547	189336	603763	0.694073	0.217657		FALSE	#N/A	#N/A	#N/A	#N/A	#N/A		#N/A	#N/A
325	47671.8	108895	40200		40356.6	97148.9	35379.7		40425.9	84849	35484.4	0.283252	0.677302		FALSE	#N/A	#N/A	#N/A	#N/A	#N/A		#N/A	#N/A
326	5416480	2756080	4122490		5.40916e+06	2.74433e+06	4.11767e+06		5.41724e+06	1.17808e+06	4.1317e+06	0.626459	0.178624		TRUE	5.41724e+06	1.17808e+06	4.1317e+06	0.626459	0.178624		0.507428	1.14862
327	1922680	1130140	1762150		1.91536e+06	1.11839e+06	1.75733e+06		1.91881e+06	524317	1.7623e+06	0.72133	0.214609		FALSE	#N/A	#N/A	#N/A	#N/A	#N/A		#N/A	#N/A
328	176870	117070	171380		169555	105324	166560		169881	51284	167000	0.75509	0.231881		FALSE	#N/A	#N/A	#N/A	#N/A	#N/A		#N/A	#N/A
329	2604270	1559190	2281640		2.59695e+06	1.54744e+06	2.27682e+06		2.60142e+06	755925	2.28356e+06	0.680168	0.225156		TRUE	2.60142e+06	755925	2.28356e+06	0.680168	0.225156		0.678024	1.08128
330	3400200	2062240	3127110		3.39288e+06	2.05049e+06	3.12229e+06		3.39901e+06	996911	3.1311e+06	0.712273	0.226781		TRUE	3.39901e+06	996911	3.1311e+06	0.712273	0.226781		0.684354	1.03332
331	58709.5	129606	55795.6		51394.2	117860	50975.3		51494.2	101415	51108.7	0.334242	0.663237		FALSE	#N/A	#N/A	#N/A	#N/A	#N/A		#N/A	#N/A
332	118075	82549.4	100206		110760	70803.3	95385.7		110947	37272.1	95673.1	0.645485	0.251466		FALSE	#N/A	#N/A	#N/A	#N/A	#N/A		#N/A	#N/A
333	40618.5	39924.4	52943.5		33303.2	28178.3	48123.2		33397.5	15531.7	48209.7	0.985294	0.317433		FALSE	#N/A	#N/A	#N/A	#N/A	#N/A		#N/A	#N/A
334	587017	350683	558930		579702	338937	554110		580788	156201	555614	0.753897	0.211945		FALSE	#N/A	#N/A	#N/A	#N/A	#N/A		#N/A	#N/A
335	948316	579913	982524		941001	568167	977704		942918	261221	980147	0.813981	0.216936		FALSE	#N/A	#N/A	#N/A	#N/A	#N/A		#N/A	#N/A
336	7452900	3760960	5180670		7.44558e+06	3.74921e+06	5.17585e+06		7.45574e+06	1.6582e+06	5.19517e+06	0.570024	0.181941		TRUE	7.45574e+06	1.6582e+06	5.19517e+06	0.570024	0.181941		0.518948	1.26433
337	113613	114901	316167		106298	103155	311347		106907	41983.5	311624	2.09297	0.281975		FALSE	#N/A	#N/A	#N/A	#N/A	#N/A		#N/A	#N/A
338	3342430	1856080	2762340		3.33511e+06	1.84433e+06	2.75752e+06		3.34052e+06	849790	2.76617e+06	0.660135	0.202799		TRUE	3.34052e+06	849790	2.76617e+06	0.660135	0.202799		0.593572	1.10253
339	1531730	833446	1284830		1.52441e+06	821700	1.28001e+06		1.52693e+06	364528	1.28397e+06	0.678825	0.192724		FALSE	#N/A	#N/A	#N/A	#N/A	#N/A		#N/A	#N/A
340	255872	154500	238636		248557	142754	233816		249015	64900	234461	0.746892	0.206744		FALSE	#N/A	#N/A	#N/A	#N/A	#N/A		#N/A	#N/A
341	640392	383518	608693		633077	371772	603873		634261	172377	605516	0.750666	0.213698		FALSE	#N/A	#N/A	#N/A	#N/A	#N/A		#N/A	#N/A
342	38407.8	71352.3	321233		31092.6	59606.2	316413		31711.5	11991.8	316495	7.2419	0.274392		FALSE	#N/A	#N/A	#N/A	#N/A	#N/A		#N/A	#N/A
343	1811460	1099290	1814760		1.80414e+06	1.08754e+06	1.80994e+06		1.80769e+06	507566	1.81462e+06	0.783767	0.219226		FALSE	#N/A	#N/A	#N/A	#N/A	#N/A		#N/A	#N/A
344	484801	292631	450042		477486	280885	445222		478359	131845	446461	0.731658	0.216068		FALSE	#N/A	#N/A	#N/A	#N/A	#N/A		#N/A	#N/A
345	3229790	1686330	2406300		3.22247e+06	1.67458e+06	2.40148e+06		3.22719e+06	748305	2.40984e+06	0.606174	0.18823		TRUE	3.22719e+06	748305	2.40984e+06	0.606174	0.18823		0.541043	1.19247
346	7495900	4612570	7032260		7.48858e+06	4.60082e+06	7.02744e+06		7.50237e+06	2.25746e+06	7.04688e+06	0.722029	0.231302		TRUE	7.50237e+06	2.25746e+06	7.04688e+06	0.722029	0.231302		0.702101	1.02149
347	325839	159276	214891		318524	147530	210071		318936	59573.4	210897	0.557177	0.157389		FALSE	#N/A	#N/A	#N/A	#N/A	#N/A		#N/A	#N/A
348	6937310	4295580	6497790		6.92999e+06	4.28383e+06	6.49297e+06		6.94273e+06	2.11663e+06	6.51096e+06	0.7187	0.23364		TRUE	6.94273e+06	2.11663e+06	6.51096e+06	0.7187	0.23364		0.711362	1.02734
349	294097	178264	275827		286782	166518	271007		287313	76528.3	271751	0.746894	0.210334		FALSE	#N/A	#N/A	#N/A	#N/A	#N/A		#N/A	#N/A
350	587900	356312	555666		580585	344566	550846		581665	162094	552353	0.74265	0.217939		FALSE	#N/A	#N/A	#N/A	#N/A	#N/A		#N/A	#N/A
351	282265	195744	423373		274950	183998	418553		275770	76785.8	419267	1.18922	0.217798		FALSE	#N/A	#N/A	#N/A	#N/A	#N/A		#N/A	#N/A
352	962626	597567	858812		955311	585821	853992		956986	292485	856471	0.685467	0.234087		FALSE	#N/A	#N/A	#N/A	#N/A	#N/A		#N/A	#N/A
353	7186040	4536190	7328900		7.17872e+06	4.52444e+06	7.32408e+06		7.19308e+06	2.20057e+06	7.34272e+06	0.781668	0.234261		TRUE	7.19308e+06	2.20057e+06	7.34272e+06	0.781668	0.234261		0.713833	0.94485
354	2089220	1162000	1786420		2.0819e+06	1.15025e+06	1.7816e+06		2.0854e+06	521475	1.787e+06	0.685496	0.200038		TRUE	2.0854e+06	521475	1.787e+06	0.685496	0.200038		0.583473	1.06036
355	84489.9	53250.1	79592.1		77174.6	41504	74771.8		77321.3	17044.3	74972.1	0.794486	0.18062		FALSE	#N/A	#N/A	#N/A	#N/A	#N/A		#N/A	#N/A
356	2425200	1464000	2363980		2.41788e+06	1.45225e+06	2.35916e+06		2.42251e+06	683747	2.36544e+06	0.761507	0.220119		TRUE	2.42251e+06	683747	2.36544e+06	0.761507	0.220119		0.658577	0.963524
357	977733	559733	876630		970418	547987	871810		972128	249444	874328	0.715741	0.204199		FALSE	#N/A	#N/A	#N/A	#N/A	#N/A		#N/A	#N/A
358	1533830	599567	684311		1.52651e+06	587821	679491		1.52785e+06	209457	683449	0.393395	0.120564		FALSE	#N/A	#N/A	#N/A	#N/A	#N/A		#N/A	#N/A
359	433405	261531	407256		426090	249785	402436		426879	116110	403542	0.743185	0.213835		FALSE	#N/A	#N/A	#N/A	#N/A	#N/A		#N/A	#N/A
360	6255900	3878270	6195350		6.24858e+06	3.86652e+06	6.19053e+06		6.26072e+06	1.8681e+06	6.20675e+06	0.763549	0.229812		TRUE	6.26072e+06	1.8681e+06	6.20675e+06	0.763549	0.229812		0.696228	0.965282
361	272640	166668	259159		265325	154922	254339		265823	71189.4	255027	0.756729	0.211236		FALSE	#N/A	#N/A	#N/A	#N/A	#N/A		#N/A	#N/A
362	2382960	1259180	1581290		2.37564e+06	1.24743e+06	1.57647e+06		2.37874e+06	590149	1.58263e+06	0.533072	0.198778		TRUE	2.37874e+06	590149	1.58263e+06	0.533072	0.198778		0.578884	1.36275
363	4562870	2561630	3825440		4.55555e+06	2.54988e+06	3.82062e+06		4.56305e+06	1.18427e+06	3.83244e+06	0.666822	0.206057		TRUE	4.56305e+06	1.18427e+06	3.83244e+06	0.666822	0.206057		0.605583	1.09314
364	95406.2	95352.5	335173		88090.9	83606.4	330353		88737.4	23372.1	330583	2.94875	0.208475		FALSE	#N/A	#N/A	#N/A	#N/A	#N/A		#N/A	#N/A
365	1509240	910442	1484450		1.50192e+06	898696	1.47963e+06		1.50483e+06	419449	1.48353e+06	0.770954	0.217978		FALSE	#N/A	#N/A	#N/A	#N/A	#N/A		#N/A	#N/A
366	281550	187137	381062		274235	175391	376242		274972	73894.7	376954	1.08051	0.211814		FALSE	#N/A	#N/A	#N/A	#N/A	#N/A		#N/A	#N/A
367	58730.7	76708.5	275598		51415.4	64962.4	270778		51945.3	19522.9	270912	3.79067	0.27317		FALSE	#N/A	#N/A	#N/A	#N/A	#N/A		#N/A	#N/A
368	634835	387777	625993		627520	376031	621173		628738	175405	622802	0.774491	0.218127		FALSE	#N/A	#N/A	#N/A	#N/A	#N/A		#N/A	#N/A
369	1519680	905976	1380480		1.51236e+06	894230	1.37566e+06		1.51506e+06	426722	1.37958e+06	0.710473	0.219757		FALSE	#N/A	#N/A	#N/A	#N/A	#N/A		#N/A	#N/A
370	5141820	3087540	4769580		5.1345e+06	3.07579e+06	4.76476e+06		5.14385e+06	1.47615e+06	4.77809e+06	0.721766	0.222983		TRUE	5.14385e+06	1.47615e+06	4.77809e+06	0.721766	0.222983		0.669605	1.01793
371	5324200	3266480	5165460		5.31688e+06	3.25473e+06	5.16064e+06		5.327e+06	1.56838e+06	5.17444e+06	0.750421	0.227453		TRUE	5.327e+06	1.56838e+06	5.17444e+06	0.750421	0.227453		0.68698	0.981095
372	907727	541307	865441		900412	529561	860621		902099	245735	862958	0.751814	0.214086		FALSE	#N/A	#N/A	#N/A	#N/A	#N/A		#N/A	#N/A
373	303806	177981	264667		296491	166235	259847		297000	75880.8	260616	0.698925	0.203499		FALSE	#N/A	#N/A	#N/A	#N/A	#N/A		#N/A	#N/A
374	550247	321608	503361		542932	309862	498541		543909	141411	499950	0.729513	0.206342		FALSE	#N/A	#N/A	#N/A	#N/A	#N/A		#N/A	#N/A
375	810101	469223	689260		802786	457477	684440		804128	215355	686523	0.673403	0.211239		FALSE	#N/A	#N/A	#N/A	#N/A	#N/A		#N/A	#N/A
376	278035	177936	270135		270720	166190	265315		271240	79989.2	266017	0.75739	0.227741		FALSE	#N/A	#N/A	#N/A	#N/A	#N/A		#N/A	#N/A
377	3800120	2051420	3033530		3.7928e+06	2.03967e+06	3.02871e+06		3.79875e+06	922788	3.03855e+06	0.643552	0.195442		TRUE	3.79875e+06	922788	3.03855e+06	0.643552	0.195442		0.566811	1.12704
378	275092	125899	155585		267777	114153	150765		268073	43617.5	151459	0.485928	0.139938		FALSE	#N/A	#N/A	#N/A	#N/A	#N/A		#N/A	#N/A
379	46076.9	101383	47133.7		38761.7	89636.9	42313.4		38844.6	76724.2	42414	0.367003	0.663883		FALSE	#N/A	#N/A	#N/A	#N/A	#N/A		#N/A	#N/A
380	2821370	1649650	2521610		2.81405e+06	1.6379e+06	2.51679e+06		2.81899e+06	773670	2.52409e+06	0.702569	0.215347		TRUE	2.81899e+06	773670	2.52409e+06	0.702569	0.215347		0.640382	1.04203
381	68122.6	48704	63291.3		60807.4	36957.9	58471		60922	17744.1	58628.8	0.745287	0.225562		FALSE	#N/A	#N/A	#N/A	#N/A	#N/A		#N/A	#N/A
382	182624	85602	101209		175309	73855.9	96388.7		175498	27982.8	96843.4	0.475933	0.137521		FALSE	#N/A	#N/A	#N/A	#N/A	#N/A		#N/A	#N/A
383	220014	153719	258675		212699	141973	253855		213196	68258.5	254407	0.9039	0.24252		FALSE	#N/A	#N/A	#N/A	#N/A	#N/A		#N/A	#N/A
384	369164	215642	326453		361849	203896	321633		362480	93030	322572	0.708156	0.204233		FALSE	#N/A	#N/A	#N/A	#N/A	#N/A		#N/A	#N/A
385	5588230	3374140	5217720		5.58091e+06	3.36239e+06	5.2129e+06		5.59114e+06	1.6192e+06	5.22739e+06	0.724985	0.224567		TRUE	5.59114e+06	1.6192e+06	5.22739e+06	0.724985	0.224567		0.675737	1.01416
386	572691	309404	474564		565376	297658	469744		566297	128760	471211	0.677946	0.18525		FALSE	#N/A	#N/A	#N/A	#N/A	#N/A		#N/A	#N/A
387	482849	283378	441042		475534	271632	436222		476389	124149	437456	0.72844	0.206729		FALSE	#N/A	#N/A	#N/A	#N/A	#N/A		#N/A	#N/A
388	1129480	386971	419845		1.12216e+06	375225	415025		1.12298e+06	108226	417934	0.33945	0.0879024		FALSE	#N/A	#N/A	#N/A	#N/A	#N/A		#N/A	#N/A
389	354722	173615	227709		347407	161869	222889		347844	66758.5	223790	0.539769	0.161018		FALSE	#N/A	#N/A	#N/A	#N/A	#N/A		#N/A	#N/A
390	435934	209174	258116		428619	197428	253296		429116	82945.6	254407	0.496829	0.161984		FALSE	#N/A	#N/A	#N/A	#N/A	#N/A		#N/A	#N/A
391	239760	171128	279034		232445	159382	274214		232982	79247.3	274817	0.880177	0.253811		FALSE	#N/A	#N/A	#N/A	#N/A	#N/A		#N/A	#N/A
392	30433.7	28505.3	21085.1		23118.5	16759.2	16264.8		23150.4	10241.1	16324.8	0.488891	0.306697		FALSE	#N/A	#N/A	#N/A	#N/A	#N/A		#N/A	#N/A
393	219615	137325	214550		212300	125579	209730		212711	57759.8	210281	0.777462	0.213553		FALSE	#N/A	#N/A	#N/A	#N/A	#N/A		#N/A	#N/A
394	1665180	2487070	950319		1.65786e+06	2.47532e+06	945499		1.65972e+06	2.03703e+06	949799	0.256928	0.551032		FALSE	#N/A	#N/A	#N/A	#N/A	#N/A		#N/A	#N/A
395	41078	115687	97247.5		33762.8	103941	92427.2		33943.7	85364	92515.1	0.775434	0.715495		FALSE	#N/A	#N/A	#N/A	#N/A	#N/A		#N/A	#N/A
396	1057650	633435	982099		1.05033e+06	621689	977279		1.05225e+06	294119	980005	0.727887	0.218453		FALSE	#N/A	#N/A	#N/A	#N/A	#N/A		#N/A	#N/A
397	42790.1	86864	387157		35474.8	75117.9	382337		36222.7	17979.6	382431	7.05561	0.331712		FALSE	#N/A	#N/A	#N/A	#N/A	#N/A		#N/A	#N/A
398	1137710	686723	1151900		1.13039e+06	674977	1.14708e+06		1.13264e+06	309867	1.15001e+06	0.797231	0.214811		FALSE	#N/A	#N/A	#N/A	#N/A	#N/A		#N/A	#N/A
399	1094060	591348	876796		1.08674e+06	579602	871976		1.08846e+06	259033	874796	0.649204	0.192234		FALSE	#N/A	#N/A	#N/A	#N/A	#N/A		#N/A	#N/A
400	570848	326524	506380		563533	314778	501560		564516	142032	503022	0.711943	0.201022		FALSE	#N/A	#N/A	#N/A	#N/A	#N/A		#N/A	#N/A
401	40391.5	48016.1	165503		33076.2	36270	160683		33390.7	8820.37	160769	3.8087	0.208959		FALSE	#N/A	#N/A	#N/A	#N/A	#N/A		#N/A	#N/A
402	1337210	804244	1336140		1.32989e+06	792498	1.33132e+06		1.33251e+06	365352	1.33477e+06	0.786151	0.215184		FALSE	#N/A	#N/A	#N/A	#N/A	#N/A		#N/A	#N/A
403	83623.1	55630.1	74221.7		76307.9	43884	69401.4		76444	20296.6	69599.4	0.719445	0.209804		FALSE	#N/A	#N/A	#N/A	#N/A	#N/A		#N/A	#N/A
404	3528590	2069820	3347400		3.52127e+06	2.05807e+06	3.34258e+06		3.52783e+06	951151	3.35172e+06	0.748322	0.212359		TRUE	3.52783e+06	951151	3.35172e+06	0.748322	0.212359		0.629098	0.97696
405	1358390	823411	1311890		1.35107e+06	811665	1.30707e+06		1.35364e+06	383711	1.31058e+06	0.754354	0.22086		FALSE	#N/A	#N/A	#N/A	#N/A	#N/A		#N/A	#N/A
406	1835710	1118760	1843130		1.82839e+06	1.10701e+06	1.83831e+06		1.832e+06	518707	1.84306e+06	0.784044	0.22066		FALSE	#N/A	#N/A	#N/A	#N/A	#N/A		#N/A	#N/A
407	5856760	3542670	5464090		5.84944e+06	3.53092e+06	5.45927e+06		5.86015e+06	1.70444e+06	5.47445e+06	0.723694	0.225319		TRUE	5.86015e+06	1.70444e+06	5.47445e+06	0.723694	0.225319		0.678657	1.01632
408	1488620	562597	656833		1.4813e+06	550851	652013		1.48259e+06	184663	655854	0.393375	0.110759		FALSE	#N/A	#N/A	#N/A	#N/A	#N/A		#N/A	#N/A
409	2600080	1532310	2384000		2.59276e+06	1.52056e+06	2.37918e+06		2.59743e+06	716337	2.38591e+06	0.719999	0.21617		TRUE	2.59743e+06	716337	2.38591e+06	0.719999	0.21617		0.643503	1.0172
410	55801.4	44521.7	53656.3		48486.2	32775.6	48836		48581.9	17163.2	48961.9	0.744723	0.261056		FALSE	#N/A	#N/A	#N/A	#N/A	#N/A		#N/A	#N/A
411	1836220	1108930	1637950		1.8289e+06	1.09718e+06	1.63313e+06		1.83211e+06	535843	1.63788e+06	0.691685	0.22629		FALSE	#N/A	#N/A	#N/A	#N/A	#N/A		#N/A	#N/A
412	156915	99786.4	148287		149600	88040.3	143467		149881	40820.8	143855	0.754345	0.214055		FALSE	#N/A	#N/A	#N/A	#N/A	#N/A		#N/A	#N/A
413	5496870	3461410	5916470		5.48955e+06	3.44966e+06	5.91165e+06		5.50114e+06	1.63159e+06	5.9259e+06	0.830804	0.228747		TRUE	5.50114e+06	1.63159e+06	5.9259e+06	0.830804	0.228747		0.692046	0.886703
414	8620620	4937230	7638090		8.6133e+06	4.92548e+06	7.63327e+06		8.62828e+06	2.28948e+06	7.65562e+06	0.701209	0.209702		TRUE	8.62828e+06	2.28948e+06	7.65562e+06	0.701209	0.209702		0.61914	1.04131
415	704917	393519	566339		697602	381773	561519		698703	175759	563329	0.6442	0.200991		FALSE	#N/A	#N/A	#N/A	#N/A	#N/A		#N/A	#N/A
416	1695280	930911	1413980		1.68796e+06	919165	1.40916e+06		1.69073e+06	414023	1.41354e+06	0.671595	0.196709		FALSE	#N/A	#N/A	#N/A	#N/A	#N/A		#N/A	#N/A
417	570965	213350	190806		563650	201604	185986		564016	70458.2	187447	0.295437	0.11105		FALSE	#N/A	#N/A	#N/A	#N/A	#N/A		#N/A	#N/A
418	1375160	822823	1372960		1.36784e+06	811077	1.36814e+06		1.37053e+06	371897	1.37169e+06	0.787231	0.213436		FALSE	#N/A	#N/A	#N/A	#N/A	#N/A		#N/A	#N/A
419	511738	209175	255343		504423	197429	250523		504915	68974	251831	0.438814	0.120187		FALSE	#N/A	#N/A	#N/A	#N/A	#N/A		#N/A	#N/A
420	720345	428151	674574		713030	416405	669754		714343	193197	671604	0.740027	0.21288		FALSE	#N/A	#N/A	#N/A	#N/A	#N/A		#N/A	#N/A
421	588433	336512	523702		581118	324766	518882		582135	146409	520390	0.714287	0.200961		FALSE	#N/A	#N/A	#N/A	#N/A	#N/A		#N/A	#N/A
422	132604	95048.1	166531		125289	83302	161711		125606	38274.7	162036	0.988747	0.233553		FALSE	#N/A	#N/A	#N/A	#N/A	#N/A		#N/A	#N/A
423					#N/A	#N/A	#N/A		#N/A	#N/A	#N/A	#N/A	#N/A		FALSE	#N/A	#N/A	#N/A	#N/A	#N/A		#N/A	#N/A
424					#N/A	#N/A	#N/A		#N/A	#N/A	#N/A	#N/A	#N/A		FALSE	#N/A	#N/A	#N/A	#N/A	#N/A		#N/A	#N/A
425					#N/A	#N/A	#N/A		#N/A	#N/A	#N/A	#N/A	#N/A		FALSE	#N/A	#N/A	#N/A	#N/A	#N/A		#N/A	#N/A
426					#N/A	#N/A	#N/A		#N/A	#N/A	#N/A	#N/A	#N/A		FALSE	#N/A	#N/A	#N/A	#N/A	#N/A		#N/A	#N/A
427					#N/A	#N/A	#N/A		#N/A	#N/A	#N/A	#N/A	#N/A		FALSE	#N/A	#N/A	#N/A	#N/A	#N/A		#N/A	#N/A
428					#N/A	#N/A	#N/A		#N/A	#N/A	#N/A	#N/A	#N/A		FALSE	#N/A	#N/A	#N/A	#N/A	#N/A		#N/A	#N/A
429					#N/A	#N/A	#N/A		#N/A	#N/A	#N/A	#N/A	#N/A		FALSE	#N/A	#N/A	#N/A	#N/A	#N/A		#N/A	#N/A
430					#N/A	#N/A	#N/A		#N/A	#N/A	#N/A	#N/A	#N/A		FALSE	#N/A	#N/A	#N/A	#N/A	#N/A		#N/A	#N/A
431					#N/A	#N/A	#N/A		#N/A	#N/A	#N/A	#N/A	#N/A		FALSE	#N/A	#N/A	#N/A	#N/A	#N/A		#N/A	#N/A
432					#N/A	#N/A	#N/A		#N/A	#N/A	#N/A	#N/A	#N/A		FALSE	#N/A	#N/A	#N/A	#N/A	#N/A		#N/A	#N/A
433					#N/A	#N/A	#N/A		#N/A	#N/A	#N/A	#N/A	#N/A		FALSE	#N/A	#N/A	#N/A	#N/A	#N/A		#N/A	#N/A
434					#N/A	#N/A	#N/A		#N/A	#N/A	#N/A	#N/A	#N/A		FALSE	#N/A	#N/A	#N/A	#N/A	#N/A		#N/A	#N/A
435					#N/A	#N/A	#N/A		#N/A	#N/A	#N/A	#N/A	#N/A		FALSE	#N/A	#N/A	#N/A	#N/A	#N/A		#N/A	#N/A
436					#N/A	#N/A	#N/A		#N/A	#N/A	#N/A	#N/A	#N/A		FALSE	#N/A	#N/A	#N/A	#N/A	#N/A		#N/A	#N/A
437					#N/A	#N/A	#N/A		#N/A	#N/A	#N/A	#N/A	#N/A		FALSE	#N/A	#N/A	#N/A	#N/A	#N/A		#N/A	#N/A
438					#N/A	#N/A	#N/A		#N/A	#N/A	#N/A	#N/A	#N/A		FALSE	#N/A	#N/A	#N/A	#N/A	#N/A		#N/A	#N/A
439					#N/A	#N/A	#N/A		#N/A	#N/A	#N/A	#N/A	#N/A		FALSE	#N/A	#N/A	#N/A	#N/A	#N/A		#N/A	#N/A
440					#N/A	#N/A	#N/A		#N/A	#N/A	#N/A	#N/A	#N/A		FALSE	#N/A	#N/A	#N/A	#N/A	#N/A		#N/A	#N/A
441					#N/A	#N/A	#N/A		#N/A	#N/A	#N/A	#N/A	#N/A		FALSE	#N/A	#N/A	#N/A	#N/A	#N/A		#N/A	#N/A
442					#N/A	#N/A	#N/A		#N/A	#N/A	#N/A	#N/A	#N/A		FALSE	#N/A	#N/A	#N/A	#N/A	#N/A		#N/A	#N/A
443					#N/A	#N/A	#N/A		#N/A	#N/A	#N/A	#N/A	#N/A		FALSE	#N/A	#N/A	#N/A	#N/A	#N/A		#N/A	#N/A
444					#N/A	#N/A	#N/A		#N/A	#N/A	#N/A	#N/A	#N/A		FALSE	#N/A	#N/A	#N/A	#N/A	#N/A		#N/A	#N/A
445					#N/A	#N/A	#N/A		#N/A	#N/A	#N/A	#N/A	#N/A		FALSE	#N/A	#N/A	#N/A	#N/A	#N/A		#N/A	#N/A
446					#N/A	#N/A	#N/A		#N/A	#N/A	#N/A	#N/A	#N/A		FALSE	#N/A	#N/A	#N/A	#N/A	#N/A		#N/A	#N/A
447					#N/A	#N/A	#N/A		#N/A	#N/A	#N/A	#N/A	#N/A		FALSE	#N/A	#N/A	#N/A	#N/A	#N/A		#N/A	#N/A
448					#N/A	#N/A	#N/A		#N/A	#N/A	#N/A	#N/A	#N/A		FALSE	#N/A	#N/A	#N/A	#N/A	#N/A		#N/A	#N/A
449					#N/A	#N/A	#N/A		#N/A	#N/A	#N/A	#N/A	#N/A		FALSE	#N/A	#N/A	#N/A	#N/A	#N/A		#N/A	#N/A
450					#N/A	#N/A	#N/A		#N/A	#N/A	#N/A	#N/A	#N/A		FALSE	#N/A	#N/A	#N/A	#N/A	#N/A		#N/A	#N/A
451					#N/A	#N/A	#N/A		#N/A	#N/A	#N/A	#N/A	#N/A		FALSE	#N/A	#N/A	#N/A	#N/A	#N/A		#N/A	#N/A
452					#N/A	#N/A	#N/A		#N/A	#N/A	#N/A	#N/A	#N/A		FALSE	#N/A	#N/A	#N/A	#N/A	#N/A		#N/A	#N/A
453					#N/A	#N/A	#N/A		#N/A	#N/A	#N/A	#N/A	#N/A		FALSE	#N/A	#N/A	#N/A	#N/A	#N/A		#N/A	#N/A
454					#N/A	#N/A	#N/A		#N/A	#N/A	#N/A	#N/A	#N/A		FALSE	#N/A	#N/A	#N/A	#N/A	#N/A		#N/A	#N/A
455					#N/A	#N/A	#N/A		#N/A	#N/A	#N/A	#N/A	#N/A		FALSE	#N/A	#N/A	#N/A	#N/A	#N/A		#N/A	#N/A
456					#N/A	#N/A	#N/A		#N/A	#N/A	#N/A	#N/A	#N/A		FALSE	#N/A	#N/A	#N/A	#N/A	#N/A		#N/A	#N/A
457					#N/A	#N/A	#N/A		#N/A	#N/A	#N/A	#N/A	#N/A		FALSE	#N/A	#N/A	#N/A	#N/A	#N/A		#N/A	#N/A
458					#N/A	#N/A	#N/A		#N/A	#N/A	#N/A	#N/A	#N/A		FALSE	#N/A	#N/A	#N/A	#N/A	#N/A		#N/A	#N/A
459					#N/A	#N/A	#N/A		#N/A	#N/A	#N/A	#N/A	#N/A		FALSE	#N/A	#N/A	#N/A	#N/A	#N/A		#N/A	#N/A
460					#N/A	#N/A	#N/A		#N/A	#N/A	#N/A	#N/A	#N/A		FALSE	#N/A	#N/A	#N/A	#N/A	#N/A		#N/A	#N/A
461					#N/A	#N/A	#N/A		#N/A	#N/A	#N/A	#N/A	#N/A		FALSE	#N/A	#N/A	#N/A	#N/A	#N/A		#N/A	#N/A
462					#N/A	#N/A	#N/A		#N/A	#N/A	#N/A	#N/A	#N/A		FALSE	#N/A	#N/A	#N/A	#N/A	#N/A		#N/A	#N/A
463					#N/A	#N/A	#N/A		#N/A	#N/A	#N/A	#N/A	#N/A		FALSE	#N/A	#N/A	#N/A	#N/A	#N/A		#N/A	#N/A
464					#N/A	#N/A	#N/A		#N/A	#N/A	#N/A	#N/A	#N/A		FALSE	#N/A	#N/A	#N/A	#N/A	#N/A		#N/A	#N/A
465					#N/A	#N/A	#N/A		#N/A	#N/A	#N/A	#N/A	#N/A		FALSE	#N/A	#N/A	#N/A	#N/A	#N/A		#N/A	#N/A
466					#N/A	#N/A	#N/A		#N/A	#N/A	#N/A	#N/A	#N/A		FALSE	#N/A	#N/A	#N/A	#N/A	#N/A		#N/A	#N/A
467					#N/A	#N/A	#N/A		#N/A	#N/A	#N/A	#N/A	#N/A		FALSE	#N/A	#N/A	#N/A	#N/A	#N/A		#N/A	#N/A
468					#N/A	#N/A	#N/A		#N/A	#N/A	#N/A	#N/A	#N/A		FALSE	#N/A	#N/A	#N/A	#N/A	#N/A		#N/A	#N/A
469					#N/A	#N/A	#N/A		#N/A	#N/A	#N/A	#N/A	#N/A		FALSE	#N/A	#N/A	#N/A	#N/A	#N/A		#N/A	#N/A
470					#N/A	#N/A	#N/A		#N/A	#N/A	#N/A	#N/A	#N/A		FALSE	#N/A	#N/A	#N/A	#N/A	#N/A		#N/A	#N/A
471					#N/A	#N/A	#N/A		#N/A	#N/A	#N/A	#N/A	#N/A		FALSE	#N/A	#N/A	#N/A	#N/A	#N/A		#N/A	#N/A
472					#N/A	#N/A	#N/A		#N/A	#N/A	#N/A	#N/A	#N/A		FALSE	#N/A	#N/A	#N/A	#N/A	#N/A		#N/A	#N/A
473					#N/A	#N/A	#N/A		#N/A	#N/A	#N/A	#N/A	#N/A		FALSE	#N/A	#N/A	#N/A	#N/A	#N/A		#N/A	#N/A
474					#N/A	#N/A	#N/A		#N/A	#N/A	#N/A	#N/A	#N/A		FALSE	#N/A	#N/A	#N/A	#N/A	#N/A		#N/A	#N/A
475					#N/A	#N/A	#N/A		#N/A	#N/A	#N/A	#N/A	#N/A		FALSE	#N/A	#N/A	#N/A	#N/A	#N/A		#N/A	#N/A
476					#N/A	#N/A	#N/A		#N/A	#N/A	#N/A	#N/A	#N/A		FALSE	#N/A	#N/A	#N/A	#N/A	#N/A		#N/A	#N/A
477					#N/A	#N/A	#N/A		#N/A	#N/A	#N/A	#N/A	#N/A		FALSE	#N/A	#N/A	#N/A	#N/A	#N/A		#N/A	#N/A
478					#N/A	#N/A	#N/A		#N/A	#N/A	#N/A	#N/A	#N/A		FALSE	#N/A	#N/A	#N/A	#N/A	#N/A		#N/A	#N/A
479					#N/A	#N/A	#N/A		#N/A	#N/A	#N/A	#N/A	#N/A		FALSE	#N/A	#N/A	#N/A	#N/A	#N/A		#N/A	#N/A
480					#N/A	#N/A	#N/A		#N/A	#N/A	#N/A	#N/A	#N/A		FALSE	#N/A	#N/A	#N/A	#N/A	#N/A		#N/A	#N/A
481					#N/A	#N/A	#N/A		#N/A	#N/A	#N/A	#N/A	#N/A		FALSE	#N/A	#N/A	#N/A	#N/A	#N/A		#N/A	#N/A
482					#N/A	#N/A	#N/A		#N/A	#N/A	#N/A	#N/A	#N/A		FALSE	#N/A	#N/A	#N/A	#N/A	#N/A		#N/A	#N/A
483					#N/A	#N/A	#N/A		#N/A	#N/A	#N/A	#N/A	#N/A		FALSE	#N/A	#N/A	#N/A	#N/A	#N/A		#N/A	#N/A
484					#N/A	#N/A	#N/A		#N/A	#N/A	#N/A	#N/A	#N/A		FALSE	#N/A	#N/A	#N/A	#N/A	#N/A		#N/A	#N/A
485					#N/A	#N/A	#N/A		#N/A	#N/A	#N/A	#N/A	#N/A		FALSE	#N/A	#N/A	#N/A	#N/A	#N/A		#N/A	#N/A
486					#N/A	#N/A	#N/A		#N/A	#N/A	#N/A	#N/A	#N/A		FALSE	#N/A	#N/A	#N/A	#N/A	#N/A		#N/A	#N/A
487					#N/A	#N/A	#N/A		#N/A	#N/A	#N/A	#N/A	#N/A		FALSE	#N/A	#N/A	#N/A	#N/A	#N/A		#N/A	#N/A
488					#N/A	#N/A	#N/A		#N/A	#N/A	#N/A	#N/A	#N/A		FALSE	#N/A	#N/A	#N/A	#N/A	#N/A		#N/A	#N/A
489					#N/A	#N/A	#N/A		#N/A	#N/A	#N/A	#N/A	#N/A		FALSE	#N/A	#N/A	#N/A	#N/A	#N/A		#N/A	#N/A
490					#N/A	#N/A	#N/A		#N/A	#N/A	#N/A	#N/A	#N/A		FALSE	#N/A	#N/A	#N/A	#N/A	#N/A		#N/A	#N/A
491					#N/A	#N/A	#N/A		#N/A	#N/A	#N/A	#N/A	#N/A		FALSE	#N/A	#N/A	#N/A	#N/A	#N/A		#N/A	#N/A
492					#N/A	#N/A	#N/A		#N/A	#N/A	#N/A	#N/A	#N/A		FALSE	#N/A	#N/A	#N/A	#N/A	#N/A		#N/A	#N/A
493					#N/A	#N/A	#N/A		#N/A	#N/A	#N/A	#N/A	#N/A		FALSE	#N/A	#N/A	#N/A	#N/A	#N/A		#N/A	#N/A
494					#N/A	#N/A	#N/A		#N/A	#N/A	#N/A	#N/A	#N/A		FALSE	#N/A	#N/A	#N/A	#N/A	#N/A		#N/A	#N/A
495					#N/A	#N/A	#N/A		#N/A	#N/A	#N/A	#N/A	#N/A		FALSE	#N/A	#N/A	#N/A	#N/A	#N/A		#N/A	#N/A
496					#N/A	#N/A	#N/A		#N/A	#N/A	#N/A	#N/A	#N/A		FALSE	#N/A	#N/A	#N/A	#N/A	#N/A		#N/A	#N/A
497					#N/A	#N/A	#N/A		#N/A	#N/A	#N/A	#N/A	#N/A		FALSE	#N/A	#N/A	#N/A	#N/A	#N/A		#N/A	#N/A
498					#N/A	#N/A	#N/A		#N/A	#N/A	#N/A	#N/A	#N/A		FALSE	#N/A	#N/A	#N/A	#N/A	#N/A		#N/A	#N/A
499					#N/A	#N/A	#N/A		#N/A	#N/A	#N/A	#N/A	#N/A		FALSE	#N/A	#N/A	#N/A	#N/A	#N/A		#N/A	#N/A
500					#N/A	#N/A	#N/A		#N/A	#N/A	#N/A	#N/A	#N/A		FALSE	#N/A	#N/A	#N/A	#N/A	#N/A		#N/A	#N/A
501					#N/A	#N/A	#N/A		#N/A	#N/A	#N/A	#N/A	#N/A		FALSE	#N/A	#N/A	#N/A	#N/A	#N/A		#N/A	#N/A
502					#N/A	#N/A	#N/A		#N/A	#N/A	#N/A	#N/A	#N/A		FALSE	#N/A	#N/A	#N/A	#N/A	#N/A		#N/A	#N/A
503					#N/A	#N/A	#N/A		#N/A	#N/A	#N/A	#N/A	#N/A		FALSE	#N/A	#N/A	#N/A	#N/A	#N/A		#N/A	#N/A
504					#N/A	#N/A	#N/A		#N/A	#N/A	#N/A	#N/A	#N/A		FALSE	#N/A	#N/A	#N/A	#N/A	#N/A		#N/A	#N/A
505					#N/A	#N/A	#N/A		#N/A	#N/A	#N/A	#N/A	#N/A		FALSE	#N/A	#N/A	#N/A	#N/A	#N/A		#N/A	#N/A
506					#N/A	#N/A	#N/A		#N/A	#N/A	#N/A	#N/A	#N/A		FALSE	#N/A	#N/A	#N/A	#N/A	#N/A		#N/A	#N/A
507					#N/A	#N/A	#N/A		#N/A	#N/A	#N/A	#N/A	#N/A		FALSE	#N/A	#N/A	#N/A	#N/A	#N/A		#N/A	#N/A
508					#N/A	#N/A	#N/A		#N/A	#N/A	#N/A	#N/A	#N/A		FALSE	#N/A	#N/A	#N/A	#N/A	#N/A		#N/A	#N/A
509					#N/A	#N/A	#N/A		#N/A	#N/A	#N/A	#N/A	#N/A		FALSE	#N/A	#N/A	#N/A	#N/A	#N/A		#N/A	#N/A
510					#N/A	#N/A	#N/A		#N/A	#N/A	#N/A	#N/A	#N/A		FALSE	#N/A	#N/A	#N/A	#N/A	#N/A		#N/A	#N/A
511					#N/A	#N/A	#N/A		#N/A	#N/A	#N/A	#N/A	#N/A		FALSE	#N/A	#N/A	#N/A	#N/A	#N/A		#N/A	#N/A
512					#N/A	#N/A	#N/A		#N/A	#N/A	#N/A	#N/A	#N/A		FALSE	#N/A	#N/A	#N/A	#N/A	#N/A		#N/A	#N/A
513					#N/A	#N/A	#N/A		#N/A	#N/A	#N/A	#N/A	#N/A		FALSE	#N/A	#N/A	#N/A	#N/A	#N/A		#N/A	#N/A
514					#N/A	#N/A	#N/A		#N/A	#N/A	#N/A	#N/A	#N/A		FALSE	#N/A	#N/A	#N/A	#N/A	#N/A		#N/A	#N/A
515					#N/A	#N/A	#N/A		#N/A	#N/A	#N/A	#N/A	#N/A		FALSE	#N/A	#N/A	#N/A	#N/A	#N/A		#N/A	#N/A
516					#N/A	#N/A	#N/A		#N/A	#N/A	#N/A	#N/A	#N/A		FALSE	#N/A	#N/A	#N/A	#N/A	#N/A		#N/A	#N/A
517					#N/A	#N/A	#N/A		#N/A	#N/A	#N/A	#N/A	#N/A		FALSE	#N/A	#N/A	#N/A	#N/A	#N/A		#N/A	#N/A
518					#N/A	#N/A	#N/A		#N/A	#N/A	#N/A	#N/A	#N/A		FALSE	#N/A	#N/A	#N/A	#N/A	#N/A		#N/A	#N/A
519					#N/A	#N/A	#N/A		#N/A	#N/A	#N/A	#N/A	#N/A		FALSE	#N/A	#N/A	#N/A	#N/A	#N/A		#N/A	#N/A
520					#N/A	#N/A	#N/A		#N/A	#N/A	#N/A	#N/A	#N/A		FALSE	#N/A	#N/A	#N/A	#N/A	#N/A		#N/A	#N/A
521					#N/A	#N/A	#N/A		#N/A	#N/A	#N/A	#N/A	#N/A		FALSE	#N/A	#N/A	#N/A	#N/A	#N/A		#N/A	#N/A
522					#N/A	#N/A	#N/A		#N/A	#N/A	#N/A	#N/A	#N/A		FALSE	#N/A	#N/A	#N/A	#N/A	#N/A		#N/A	#N/A
523					#N/A	#N/A	#N/A		#N/A	#N/A	#N/A	#N/A	#N/A		FALSE	#N/A	#N/A	#N/A	#N/A	#N/A		#N/A	#N/A
524					#N/A	#N/A	#N/A		#N/A	#N/A	#N/A	#N/A	#N/A		FALSE	#N/A	#N/A	#N/A	#N/A	#N/A		#N/A	#N/A
525					#N/A	#N/A	#N/A		#N/A	#N/A	#N/A	#N/A	#N/A		FALSE	#N/A	#N/A	#N/A	#N/A	#N/A		#N/A	#N/A
526					#N/A	#N/A	#N/A		#N/A	#N/A	#N/A	#N/A	#N/A		FALSE	#N/A	#N/A	#N/A	#N/A	#N/A		#N/A	#N/A
527					#N/A	#N/A	#N/A		#N/A	#N/A	#N/A	#N/A	#N/A		FALSE	#N/A	#N/A	#N/A	#N/A	#N/A		#N/A	#N/A
528					#N/A	#N/A	#N/A		#N/A	#N/A	#N/A	#N/A	#N/A		FALSE	#N/A	#N/A	#N/A	#N/A	#N/A		#N/A	#N/A
529					#N/A	#N/A	#N/A		#N/A	#N/A	#N/A	#N/A	#N/A		FALSE	#N/A	#N/A	#N/A	#N/A	#N/A		#N/A	#N/A
530					#N/A	#N/A	#N/A		#N/A	#N/A	#N/A	#N/A	#N/A		FALSE	#N/A	#N/A	#N/A	#N/A	#N/A		#N/A	#N/A
531					#N/A	#N/A	#N/A		#N/A	#N/A	#N/A	#N/A	#N/A		FALSE	#N/A	#N/A	#N/A	#N/A	#N/A		#N/A	#N/A
532					#N/A	#N/A	#N/A		#N/A	#N/A	#N/A	#N/A	#N/A		FALSE	#N/A	#N/A	#N/A	#N/A	#N/A		#N/A	#N/A
533					#N/A	#N/A	#N/A		#N/A	#N/A	#N/A	#N/A	#N/A		FALSE	#N/A	#N/A	#N/A	#N/A	#N/A		#N/A	#N/A
534					#N/A	#N/A	#N/A		#N/A	#N/A	#N/A	#N/A	#N/A		FALSE	#N/A	#N/A	#N/A	#N/A	#N/A		#N/A	#N/A
535					#N/A	#N/A	#N/A		#N/A	#N/A	#N/A	#N/A	#N/A		FALSE	#N/A	#N/A	#N/A	#N/A	#N/A		#N/A	#N/A
536					#N/A	#N/A	#N/A		#N/A	#N/A	#N/A	#N/A	#N/A		FALSE	#N/A	#N/A	#N/A	#N/A	#N/A		#N/A	#N/A
537					#N/A	#N/A	#N/A		#N/A	#N/A	#N/A	#N/A	#N/A		FALSE	#N/A	#N/A	#N/A	#N/A	#N/A		#N/A	#N/A
538					#N/A	#N/A	#N/A		#N/A	#N/A	#N/A	#N/A	#N/A		FALSE	#N/A	#N/A	#N/A	#N/A	#N/A		#N/A	#N/A
539					#N/A	#N/A	#N/A		#N/A	#N/A	#N/A	#N/A	#N/A		FALSE	#N/A	#N/A	#N/A	#N/A	#N/A		#N/A	#N/A
540					#N/A	#N/A	#N/A		#N/A	#N/A	#N/A	#N/A	#N/A		FALSE	#N/A	#N/A	#N/A	#N/A	#N/A		#N/A	#N/A
541					#N/A	#N/A	#N/A		#N/A	#N/A	#N/A	#N/A	#N/A		FALSE	#N/A	#N/A	#N/A	#N/A	#N/A		#N/A	#N/A
542					#N/A	#N/A	#N/A		#N/A	#N/A	#N/A	#N/A	#N/A		FALSE	#N/A	#N/A	#N/A	#N/A	#N/A		#N/A	#N/A
543					#N/A	#N/A	#N/A		#N/A	#N/A	#N/A	#N/A	#N/A		FALSE	#N/A	#N/A	#N/A	#N/A	#N/A		#N/A	#N/A
544					#N/A	#N/A	#N/A		#N/A	#N/A	#N/A	#N/A	#N/A		FALSE	#N/A	#N/A	#N/A	#N/A	#N/A		#N/A	#N/A
545					#N/A	#N/A	#N/A		#N/A	#N/A	#N/A	#N/A	#N/A		FALSE	#N/A	#N/A	#N/A	#N/A	#N/A		#N/A	#N/A
546					#N/A	#N/A	#N/A		#N/A	#N/A	#N/A	#N/A	#N/A		FALSE	#N/A	#N/A	#N/A	#N/A	#N/A		#N/A	#N/A
547					#N/A	#N/A	#N/A		#N/A	#N/A	#N/A	#N/A	#N/A		FALSE	#N/A	#N/A	#N/A	#N/A	#N/A		#N/A	#N/A
548					#N/A	#N/A	#N/A		#N/A	#N/A	#N/A	#N/A	#N/A		FALSE	#N/A	#N/A	#N/A	#N/A	#N/A		#N/A	#N/A
549					#N/A	#N/A	#N/A		#N/A	#N/A	#N/A	#N/A	#N/A		FALSE	#N/A	#N/A	#N/A	#N/A	#N/A		#N/A	#N/A
550					#N/A	#N/A	#N/A		#N/A	#N/A	#N/A	#N/A	#N/A		FALSE	#N/A	#N/A	#N/A	#N/A	#N/A		#N/A	#N/A
551					#N/A	#N/A	#N/A		#N/A	#N/A	#N/A	#N/A	#N/A		FALSE	#N/A	#N/A	#N/A	#N/A	#N/A		#N/A	#N/A
552					#N/A	#N/A	#N/A		#N/A	#N/A	#N/A	#N/A	#N/A		FALSE	#N/A	#N/A	#N/A	#N/A	#N/A		#N/A	#N/A
553					#N/A	#N/A	#N/A		#N/A	#N/A	#N/A	#N/A	#N/A		FALSE	#N/A	#N/A	#N/A	#N/A	#N/A		#N/A	#N/A
554					#N/A	#N/A	#N/A		#N/A	#N/A	#N/A	#N/A	#N/A		FALSE	#N/A	#N/A	#N/A	#N/A	#N/A		#N/A	#N/A
555					#N/A	#N/A	#N/A		#N/A	#N/A	#N/A	#N/A	#N/A		FALSE	#N/A	#N/A	#N/A	#N/A	#N/A		#N/A	#N/A
556					#N/A	#N/A	#N/A		#N/A	#N/A	#N/A	#N/A	#N/A		FALSE	#N/A	#N/A	#N/A	#N/A	#N/A		#N/A	#N/A
557					#N/A	#N/A	#N/A		#N/A	#N/A	#N/A	#N/A	#N/A		FALSE	#N/A	#N/A	#N/A	#N/A	#N/A		#N/A	#N/A
558					#N/A	#N/A	#N/A		#N/A	#N/A	#N/A	#N/A	#N/A		FALSE	#N/A	#N/A	#N/A	#N/A	#N/A		#N/A	#N/A
559					#N/A	#N/A	#N/A		#N/A	#N/A	#N/A	#N/A	#N/A		FALSE	#N/A	#N/A	#N/A	#N/A	#N/A		#N/A	#N/A
560					#N/A	#N/A	#N/A		#N/A	#N/A	#N/A	#N/A	#N/A		FALSE	#N/A	#N/A	#N/A	#N/A	#N/A		#N/A	#N/A
561					#N/A	#N/A	#N/A		#N/A	#N/A	#N/A	#N/A	#N/A		FALSE	#N/A	#N/A	#N/A	#N/A	#N/A		#N/A	#N/A
562					#N/A	#N/A	#N/A		#N/A	#N/A	#N/A	#N/A	#N/A		FALSE	#N/A	#N/A	#N/A	#N/A	#N/A		#N/A	#N/A
563					#N/A	#N/A	#N/A		#N/A	#N/A	#N/A	#N/A	#N/A		FALSE	#N/A	#N/A	#N/A	#N/A	#N/A		#N/A	#N/A
564					#N/A	#N/A	#N/A		#N/A	#N/A	#N/A	#N/A	#N/A		FALSE	#N/A	#N/A	#N/A	#N/A	#N/A		#N/A	#N/A
565					#N/A	#N/A	#N/A		#N/A	#N/A	#N/A	#N/A	#N/A		FALSE	#N/A	#N/A	#N/A	#N/A	#N/A		#N/A	#N/A
566					#N/A	#N/A	#N/A		#N/A	#N/A	#N/A	#N/A	#N/A		FALSE	#N/A	#N/A	#N/A	#N/A	#N/A		#N/A	#N/A
567					#N/A	#N/A	#N/A		#N/A	#N/A	#N/A	#N/A	#N/A		FALSE	#N/A	#N/A	#N/A	#N/A	#N/A		#N/A	#N/A
568					#N/A	#N/A	#N/A		#N/A	#N/A	#N/A	#N/A	#N/A		FALSE	#N/A	#N/A	#N/A	#N/A	#N/A		#N/A	#N/A
569					#N/A	#N/A	#N/A		#N/A	#N/A	#N/A	#N/A	#N/A		FALSE	#N/A	#N/A	#N/A	#N/A	#N/A		#N/A	#N/A
570					#N/A	#N/A	#N/A		#N/A	#N/A	#N/A	#N/A	#N/A		FALSE	#N/A	#N/A	#N/A	#N/A	#N/A		#N/A	#N/A
571					#N/A	#N/A	#N/A		#N/A	#N/A	#N/A	#N/A	#N/A		FALSE	#N/A	#N/A	#N/A	#N/A	#N/A		#N/A	#N/A
572					#N/A	#N/A	#N/A		#N/A	#N/A	#N/A	#N/A	#N/A		FALSE	#N/A	#N/A	#N/A	#N/A	#N/A		#N/A	#N/A
573					#N/A	#N/A	#N/A		#N/A	#N/A	#N/A	#N/A	#N/A		FALSE	#N/A	#N/A	#N/A	#N/A	#N/A		#N/A	#N/A
574					#N/A	#N/A	#N/A		#N/A	#N/A	#N/A	#N/A	#N/A		FALSE	#N/A	#N/A	#N/A	#N/A	#N/A		#N/A	#N/A
575					#N/A	#N/A	#N/A		#N/A	#N/A	#N/A	#N/A	#N/A		FALSE	#N/A	#N/A	#N/A	#N/A	#N/A		#N/A	#N/A
576					#N/A	#N/A	#N/A		#N/A	#N/A	#N/A	#N/A	#N/A		FALSE	#N/A	#N/A	#N/A	#N/A	#N/A		#N/A	#N/A
577					#N/A	#N/A	#N/A		#N/A	#N/A	#N/A	#N/A	#N/A		FALSE	#N/A	#N/A	#N/A	#N/A	#N/A		#N/A	#N/A
578					#N/A	#N/A	#N/A		#N/A	#N/A	#N/A	#N/A	#N/A		FALSE	#N/A	#N/A	#N/A	#N/A	#N/A		#N/A	#N/A
579					#N/A	#N/A	#N/A		#N/A	#N/A	#N/A	#N/A	#N/A		FALSE	#N/A	#N/A	#N/A	#N/A	#N/A		#N/A	#N/A
580					#N/A	#N/A	#N/A		#N/A	#N/A	#N/A	#N/A	#N/A		FALSE	#N/A	#N/A	#N/A	#N/A	#N/A		#N/A	#N/A
581					#N/A	#N/A	#N/A		#N/A	#N/A	#N/A	#N/A	#N/A		FALSE	#N/A	#N/A	#N/A	#N/A	#N/A		#N/A	#N/A
582					#N/A	#N/A	#N/A		#N/A	#N/A	#N/A	#N/A	#N/A		FALSE	#N/A	#N/A	#N/A	#N/A	#N/A		#N/A	#N/A
583					#N/A	#N/A	#N/A		#N/A	#N/A	#N/A	#N/A	#N/A		FALSE	#N/A	#N/A	#N/A	#N/A	#N/A		#N/A	#N/A
584					#N/A	#N/A	#N/A		#N/A	#N/A	#N/A	#N/A	#N/A		FALSE	#N/A	#N/A	#N/A	#N/A	#N/A		#N/A	#N/A
585					#N/A	#N/A	#N/A		#N/A	#N/A	#N/A	#N/A	#N/A		FALSE	#N/A	#N/A	#N/A	#N/A	#N/A		#N/A	#N/A
586					#N/A	#N/A	#N/A		#N/A	#N/A	#N/A	#N/A	#N/A		FALSE	#N/A	#N/A	#N/A	#N/A	#N/A		#N/A	#N/A
587					#N/A	#N/A	#N/A		#N/A	#N/A	#N/A	#N/A	#N/A		FALSE	#N/A	#N/A	#N/A	#N/A	#N/A		#N/A	#N/A
588					#N/A	#N/A	#N/A		#N/A	#N/A	#N/A	#N/A	#N/A		FALSE	#N/A	#N/A	#N/A	#N/A	#N/A		#N/A	#N/A
589					#N/A	#N/A	#N/A		#N/A	#N/A	#N/A	#N/A	#N/A		FALSE	#N/A	#N/A	#N/A	#N/A	#N/A		#N/A	#N/A
590					#N/A	#N/A	#N/A		#N/A	#N/A	#N/A	#N/A	#N/A		FALSE	#N/A	#N/A	#N/A	#N/A	#N/A		#N/A	#N/A
591					#N/A	#N/A	#N/A		#N/A	#N/A	#N/A	#N/A	#N/A		FALSE	#N/A	#N/A	#N/A	#N/A	#N/A		#N/A	#N/A
592					#N/A	#N/A	#N/A		#N/A	#N/A	#N/A	#N/A	#N/A		FALSE	#N/A	#N/A	#N/A	#N/A	#N/A		#N/A	#N/A
593					#N/A	#N/A	#N/A		#N/A	#N/A	#N/A	#N/A	#N/A		FALSE	#N/A	#N/A	#N/A	#N/A	#N/A		#N/A	#N/A
594					#N/A	#N/A	#N/A		#N/A	#N/A	#N/A	#N/A	#N/A		FALSE	#N/A	#N/A	#N/A	#N/A	#N/A		#N/A	#N/A
595					#N/A	#N/A	#N/A		#N/A	#N/A	#N/A	#N/A	#N/A		FALSE	#N/A	#N/A	#N/A	#N/A	#N/A		#N/A	#N/A
596					#N/A	#N/A	#N/A		#N/A	#N/A	#N/A	#N/A	#N/A		FALSE	#N/A	#N/A	#N/A	#N/A	#N/A		#N/A	#N/A
597					#N/A	#N/A	#N/A		#N/A	#N/A	#N/A	#N/A	#N/A		FALSE	#N/A	#N/A	#N/A	#N/A	#N/A		#N/A	#N/A
598					#N/A	#N/A	#N/A		#N/A	#N/A	#N/A	#N/A	#N/A		FALSE	#N/A	#N/A	#N/A	#N/A	#N/A		#N/A	#N/A
599					#N/A	#N/A	#N/A		#N/A	#N/A	#N/A	#N/A	#N/A		FALSE	#N/A	#N/A	#N/A	#N/A	#N/A		#N/A	#N/A
600					#N/A	#N/A	#N/A		#N/A	#N/A	#N/A	#N/A	#N/A		FALSE	#N/A	#N/A	#N/A	#N/A	#N/A		#N/A	#N/A
601					#N/A	#N/A	#N/A		#N/A	#N/A	#N/A	#N/A	#N/A		FALSE	#N/A	#N/A	#N/A	#N/A	#N/A		#N/A	#N/A
602					#N/A	#N/A	#N/A		#N/A	#N/A	#N/A	#N/A	#N/A		FALSE	#N/A	#N/A	#N/A	#N/A	#N/A		#N/A	#N/A
603					#N/A	#N/A	#N/A		#N/A	#N/A	#N/A	#N/A	#N/A		FALSE	#N/A	#N/A	#N/A	#N/A	#N/A		#N/A	#N/A
604					#N/A	#N/A	#N/A		#N/A	#N/A	#N/A	#N/A	#N/A		FALSE	#N/A	#N/A	#N/A	#N/A	#N/A		#N/A	#N/A
605					#N/A	#N/A	#N/A		#N/A	#N/A	#N/A	#N/A	#N/A		FALSE	#N/A	#N/A	#N/A	#N/A	#N/A		#N/A	#N/A
606					#N/A	#N/A	#N/A		#N/A	#N/A	#N/A	#N/A	#N/A		FALSE	#N/A	#N/A	#N/A	#N/A	#N/A		#N/A	#N/A
607					#N/A	#N/A	#N/A		#N/A	#N/A	#N/A	#N/A	#N/A		FALSE	#N/A	#N/A	#N/A	#N/A	#N/A		#N/A	#N/A
608					#N/A	#N/A	#N/A		#N/A	#N/A	#N/A	#N/A	#N/A		FALSE	#N/A	#N/A	#N/A	#N/A	#N/A		#N/A	#N/A
609					#N/A	#N/A	#N/A		#N/A	#N/A	#N/A	#N/A	#N/A		FALSE	#N/A	#N/A	#N/A	#N/A	#N/A		#N/A	#N/A
610					#N/A	#N/A	#N/A		#N/A	#N/A	#N/A	#N/A	#N/A		FALSE	#N/A	#N/A	#N/A	#N/A	#N/A		#N/A	#N/A
611					#N/A	#N/A	#N/A		#N/A	#N/A	#N/A	#N/A	#N/A		FALSE	#N/A	#N/A	#N/A	#N/A	#N/A		#N/A	#N/A
612					#N/A	#N/A	#N/A		#N/A	#N/A	#N/A	#N/A	#N/A		FALSE	#N/A	#N/A	#N/A	#N/A	#N/A		#N/A	#N/A
613					#N/A	#N/A	#N/A		#N/A	#N/A	#N/A	#N/A	#N/A		FALSE	#N/A	#N/A	#N/A	#N/A	#N/A		#N/A	#N/A
614					#N/A	#N/A	#N/A		#N/A	#N/A	#N/A	#N/A	#N/A		FALSE	#N/A	#N/A	#N/A	#N/A	#N/A		#N/A	#N/A
615					#N/A	#N/A	#N/A		#N/A	#N/A	#N/A	#N/A	#N/A		FALSE	#N/A	#N/A	#N/A	#N/A	#N/A		#N/A	#N/A
616					#N/A	#N/A	#N/A		#N/A	#N/A	#N/A	#N/A	#N/A		FALSE	#N/A	#N/A	#N/A	#N/A	#N/A		#N/A	#N/A
617					#N/A	#N/A	#N/A		#N/A	#N/A	#N/A	#N/A	#N/A		FALSE	#N/A	#N/A	#N/A	#N/A	#N/A		#N/A	#N/A
618					#N/A	#N/A	#N/A		#N/A	#N/A	#N/A	#N/A	#N/A		FALSE	#N/A	#N/A	#N/A	#N/A	#N/A		#N/A	#N/A
619					#N/A	#N/A	#N/A		#N/A	#N/A	#N/A	#N/A	#N/A		FALSE	#N/A	#N/A	#N/A	#N/A	#N/A		#N/A	#N/A
620					#N/A	#N/A	#N/A		#N/A	#N/A	#N/A	#N/A	#N/A		FALSE	#N/A	#N/A	#N/A	#N/A	#N/A		#N/A	#N/A
621					#N/A	#N/A	#N/A		#N/A	#N/A	#N/A	#N/A	#N/A		FALSE	#N/A	#N/A	#N/A	#N/A	#N/A		#N/A	#N/A
622					#N/A	#N/A	#N/A		#N/A	#N/A	#N/A	#N/A	#N/A		FALSE	#N/A	#N/A	#N/A	#N/A	#N/A		#N/A	#N/A
623					#N/A	#N/A	#N/A		#N/A	#N/A	#N/A	#N/A	#N/A		FALSE	#N/A	#N/A	#N/A	#N/A	#N/A		#N/A	#N/A
624					#N/A	#N/A	#N/A		#N/A	#N/A	#N/A	#N/A	#N/A		FALSE	#N/A	#N/A	#N/A	#N/A	#N/A		#N/A	#N/A
625					#N/A	#N/A	#N/A		#N/A	#N/A	#N/A	#N/A	#N/A		FALSE	#N/A	#N/A	#N/A	#N/A	#N/A		#N/A	#N/A
626					#N/A	#N/A	#N/A		#N/A	#N/A	#N/A	#N/A	#N/A		FALSE	#N/A	#N/A	#N/A	#N/A	#N/A		#N/A	#N/A
627					#N/A	#N/A	#N/A		#N/A	#N/A	#N/A	#N/A	#N/A		FALSE	#N/A	#N/A	#N/A	#N/A	#N/A		#N/A	#N/A
628					#N/A	#N/A	#N/A		#N/A	#N/A	#N/A	#N/A	#N/A		FALSE	#N/A	#N/A	#N/A	#N/A	#N/A		#N/A	#N/A
629					#N/A	#N/A	#N/A		#N/A	#N/A	#N/A	#N/A	#N/A		FALSE	#N/A	#N/A	#N/A	#N/A	#N/A		#N/A	#N/A
630					#N/A	#N/A	#N/A		#N/A	#N/A	#N/A	#N/A	#N/A		FALSE	#N/A	#N/A	#N/A	#N/A	#N/A		#N/A	#N/A
631					#N/A	#N/A	#N/A		#N/A	#N/A	#N/A	#N/A	#N/A		FALSE	#N/A	#N/A	#N/A	#N/A	#N/A		#N/A	#N/A
632					#N/A	#N/A	#N/A		#N/A	#N/A	#N/A	#N/A	#N/A		FALSE	#N/A	#N/A	#N/A	#N/A	#N/A		#N/A	#N/A
633					#N/A	#N/A	#N/A		#N/A	#N/A	#N/A	#N/A	#N/A		FALSE	#N/A	#N/A	#N/A	#N/A	#N/A		#N/A	#N/A
634					#N/A	#N/A	#N/A		#N/A	#N/A	#N/A	#N/A	#N/A		FALSE	#N/A	#N/A	#N/A	#N/A	#N/A		#N/A	#N/A
635					#N/A	#N/A	#N/A		#N/A	#N/A	#N/A	#N/A	#N/A		FALSE	#N/A	#N/A	#N/A	#N/A	#N/A		#N/A	#N/A
636					#N/A	#N/A	#N/A		#N/A	#N/A	#N/A	#N/A	#N/A		FALSE	#N/A	#N/A	#N/A	#N/A	#N/A		#N/A	#N/A
637					#N/A	#N/A	#N/A		#N/A	#N/A	#N/A	#N/A	#N/A		FALSE	#N/A	#N/A	#N/A	#N/A	#N/A		#N/A	#N/A
638					#N/A	#N/A	#N/A		#N/A	#N/A	#N/A	#N/A	#N/A		FALSE	#N/A	#N/A	#N/A	#N/A	#N/A		#N/A	#N/A
639					#N/A	#N/A	#N/A		#N/A	#N/A	#N/A	#N/A	#N/A		FALSE	#N/A	#N/A	#N/A	#N/A	#N/A		#N/A	#N/A
640					#N/A	#N/A	#N/A		#N/A	#N/A	#N/A	#N/A	#N/A		FALSE	#N/A	#N/A	#N/A	#N/A	#N/A		#N/A	#N/A
641					#N/A	#N/A	#N/A		#N/A	#N/A	#N/A	#N/A	#N/A		FALSE	#N/A	#N/A	#N/A	#N/A	#N/A		#N/A	#N/A
642					#N/A	#N/A	#N/A		#N/A	#N/A	#N/A	#N/A	#N/A		FALSE	#N/A	#N/A	#N/A	#N/A	#N/A		#N/A	#N/A
643					#N/A	#N/A	#N/A		#N/A	#N/A	#N/A	#N/A	#N/A		FALSE	#N/A	#N/A	#N/A	#N/A	#N/A		#N/A	#N/A
644					#N/A	#N/A	#N/A		#N/A	#N/A	#N/A	#N/A	#N/A		FALSE	#N/A	#N/A	#N/A	#N/A	#N/A		#N/A	#N/A
645					#N/A	#N/A	#N/A		#N/A	#N/A	#N/A	#N/A	#N/A		FALSE	#N/A	#N/A	#N/A	#N/A	#N/A		#N/A	#N/A
646					#N/A	#N/A	#N/A		#N/A	#N/A	#N/A	#N/A	#N/A		FALSE	#N/A	#N/A	#N/A	#N/A	#N/A		#N/A	#N/A
647					#N/A	#N/A	#N/A		#N/A	#N/A	#N/A	#N/A	#N/A		FALSE	#N/A	#N/A	#N/A	#N/A	#N/A		#N/A	#N/A
648					#N/A	#N/A	#N/A		#N/A	#N/A	#N/A	#N/A	#N/A		FALSE	#N/A	#N/A	#N/A	#N/A	#N/A		#N/A	#N/A
649					#N/A	#N/A	#N/A		#N/A	#N/A	#N/A	#N/A	#N/A		FALSE	#N/A	#N/A	#N/A	#N/A	#N/A		#N/A	#N/A
650					#N/A	#N/A	#N/A		#N/A	#N/A	#N/A	#N/A	#N/A		FALSE	#N/A	#N/A	#N/A	#N/A	#N/A		#N/A	#N/A
651					#N/A	#N/A	#N/A		#N/A	#N/A	#N/A	#N/A	#N/A		FALSE	#N/A	#N/A	#N/A	#N/A	#N/A		#N/A	#N/A
652					#N/A	#N/A	#N/A		#N/A	#N/A	#N/A	#N/A	#N/A		FALSE	#N/A	#N/A	#N/A	#N/A	#N/A		#N/A	#N/A
653					#N/A	#N/A	#N/A		#N/A	#N/A	#N/A	#N/A	#N/A		FALSE	#N/A	#N/A	#N/A	#N/A	#N/A		#N/A	#N/A
654					#N/A	#N/A	#N/A		#N/A	#N/A	#N/A	#N/A	#N/A		FALSE	#N/A	#N/A	#N/A	#N/A	#N/A		#N/A	#N/A
655					#N/A	#N/A	#N/A		#N/A	#N/A	#N/A	#N/A	#N/A		FALSE	#N/A	#N/A	#N/A	#N/A	#N/A		#N/A	#N/A
656					#N/A	#N/A	#N/A		#N/A	#N/A	#N/A	#N/A	#N/A		FALSE	#N/A	#N/A	#N/A	#N/A	#N/A		#N/A	#N/A
657					#N/A	#N/A	#N/A		#N/A	#N/A	#N/A	#N/A	#N/A		FALSE	#N/A	#N/A	#N/A	#N/A	#N/A		#N/A	#N/A
658					#N/A	#N/A	#N/A		#N/A	#N/A	#N/A	#N/A	#N/A		FALSE	#N/A	#N/A	#N/A	#N/A	#N/A		#N/A	#N/A
659					#N/A	#N/A	#N/A		#N/A	#N/A	#N/A	#N/A	#N/A		FALSE	#N/A	#N/A	#N/A	#N/A	#N/A		#N/A	#N/A
660					#N/A	#N/A	#N/A		#N/A	#N/A	#N/A	#N/A	#N/A		FALSE	#N/A	#N/A	#N/A	#N/A	#N/A		#N/A	#N/A
661					#N/A	#N/A	#N/A		#N/A	#N/A	#N/A	#N/A	#N/A		FALSE	#N/A	#N/A	#N/A	#N/A	#N/A		#N/A	#N/A
662					#N/A	#N/A	#N/A		#N/A	#N/A	#N/A	#N/A	#N/A		FALSE	#N/A	#N/A	#N/A	#N/A	#N/A		#N/A	#N/A
663					#N/A	#N/A	#N/A		#N/A	#N/A	#N/A	#N/A	#N/A		FALSE	#N/A	#N/A	#N/A	#N/A	#N/A		#N/A	#N/A
664					#N/A	#N/A	#N/A		#N/A	#N/A	#N/A	#N/A	#N/A		FALSE	#N/A	#N/A	#N/A	#N/A	#N/A		#N/A	#N/A
665					#N/A	#N/A	#N/A		#N/A	#N/A	#N/A	#N/A	#N/A		FALSE	#N/A	#N/A	#N/A	#N/A	#N/A		#N/A	#N/A
666					#N/A	#N/A	#N/A		#N/A	#N/A	#N/A	#N/A	#N/A		FALSE	#N/A	#N/A	#N/A	#N/A	#N/A		#N/A	#N/A
667					#N/A	#N/A	#N/A		#N/A	#N/A	#N/A	#N/A	#N/A		FALSE	#N/A	#N/A	#N/A	#N/A	#N/A		#N/A	#N/A
668					#N/A	#N/A	#N/A		#N/A	#N/A	#N/A	#N/A	#N/A		FALSE	#N/A	#N/A	#N/A	#N/A	#N/A		#N/A	#N/A
669					#N/A	#N/A	#N/A		#N/A	#N/A	#N/A	#N/A	#N/A		FALSE	#N/A	#N/A	#N/A	#N/A	#N/A		#N/A	#N/A
670					#N/A	#N/A	#N/A		#N/A	#N/A	#N/A	#N/A	#N/A		FALSE	#N/A	#N/A	#N/A	#N/A	#N/A		#N/A	#N/A
671					#N/A	#N/A	#N/A		#N/A	#N/A	#N/A	#N/A	#N/A		FALSE	#N/A	#N/A	#N/A	#N/A	#N/A		#N/A	#N/A
672					#N/A	#N/A	#N/A		#N/A	#N/A	#N/A	#N/A	#N/A		FALSE	#N/A	#N/A	#N/A	#N/A	#N/A		#N/A	#N/A
673					#N/A	#N/A	#N/A		#N/A	#N/A	#N/A	#N/A	#N/A		FALSE	#N/A	#N/A	#N/A	#N/A	#N/A		#N/A	#N/A
674					#N/A	#N/A	#N/A		#N/A	#N/A	#N/A	#N/A	#N/A		FALSE	#N/A	#N/A	#N/A	#N/A	#N/A		#N/A	#N/A
675					#N/A	#N/A	#N/A		#N/A	#N/A	#N/A	#N/A	#N/A		FALSE	#N/A	#N/A	#N/A	#N/A	#N/A		#N/A	#N/A
676					#N/A	#N/A	#N/A		#N/A	#N/A	#N/A	#N/A	#N/A		FALSE	#N/A	#N/A	#N/A	#N/A	#N/A		#N/A	#N/A
677					#N/A	#N/A	#N/A		#N/A	#N/A	#N/A	#N/A	#N/A		FALSE	#N/A	#N/A	#N/A	#N/A	#N/A		#N/A	#N/A
678					#N/A	#N/A	#N/A		#N/A	#N/A	#N/A	#N/A	#N/A		FALSE	#N/A	#N/A	#N/A	#N/A	#N/A		#N/A	#N/A
679					#N/A	#N/A	#N/A		#N/A	#N/A	#N/A	#N/A	#N/A		FALSE	#N/A	#N/A	#N/A	#N/A	#N/A		#N/A	#N/A
680					#N/A	#N/A	#N/A		#N/A	#N/A	#N/A	#N/A	#N/A		FALSE	#N/A	#N/A	#N/A	#N/A	#N/A		#N/A	#N/A
681					#N/A	#N/A	#N/A		#N/A	#N/A	#N/A	#N/A	#N/A		FALSE	#N/A	#N/A	#N/A	#N/A	#N/A		#N/A	#N/A
682					#N/A	#N/A	#N/A		#N/A	#N/A	#N/A	#N/A	#N/A		FALSE	#N/A	#N/A	#N/A	#N/A	#N/A		#N/A	#N/A
683					#N/A	#N/A	#N/A		#N/A	#N/A	#N/A	#N/A	#N/A		FALSE	#N/A	#N/A	#N/A	#N/A	#N/A		#N/A	#N/A
684					#N/A	#N/A	#N/A		#N/A	#N/A	#N/A	#N/A	#N/A		FALSE	#N/A	#N/A	#N/A	#N/A	#N/A		#N/A	#N/A
685					#N/A	#N/A	#N/A		#N/A	#N/A	#N/A	#N/A	#N/A		FALSE	#N/A	#N/A	#N/A	#N/A	#N/A		#N/A	#N/A
686					#N/A	#N/A	#N/A		#N/A	#N/A	#N/A	#N/A	#N/A		FALSE	#N/A	#N/A	#N/A	#N/A	#N/A		#N/A	#N/A
687					#N/A	#N/A	#N/A		#N/A	#N/A	#N/A	#N/A	#N/A		FALSE	#N/A	#N/A	#N/A	#N/A	#N/A		#N/A	#N/A
688					#N/A	#N/A	#N/A		#N/A	#N/A	#N/A	#N/A	#N/A		FALSE	#N/A	#N/A	#N/A	#N/A	#N/A		#N/A	#N/A
689					#N/A	#N/A	#N/A		#N/A	#N/A	#N/A	#N/A	#N/A		FALSE	#N/A	#N/A	#N/A	#N/A	#N/A		#N/A	#N/A
690					#N/A	#N/A	#N/A		#N/A	#N/A	#N/A	#N/A	#N/A		FALSE	#N/A	#N/A	#N/A	#N/A	#N/A		#N/A	#N/A
691					#N/A	#N/A	#N/A		#N/A	#N/A	#N/A	#N/A	#N/A		FALSE	#N/A	#N/A	#N/A	#N/A	#N/A		#N/A	#N/A
692					#N/A	#N/A	#N/A		#N/A	#N/A	#N/A	#N/A	#N/A		FALSE	#N/A	#N/A	#N/A	#N/A	#N/A		#N/A	#N/A
693					#N/A	#N/A	#N/A		#N/A	#N/A	#N/A	#N/A	#N/A		FALSE	#N/A	#N/A	#N/A	#N/A	#N/A		#N/A	#N/A
694					#N/A	#N/A	#N/A		#N/A	#N/A	#N/A	#N/A	#N/A		FALSE	#N/A	#N/A	#N/A	#N/A	#N/A		#N/A	#N/A
695					#N/A	#N/A	#N/A		#N/A	#N/A	#N/A	#N/A	#N/A		FALSE	#N/A	#N/A	#N/A	#N/A	#N/A		#N/A	#N/A
696					#N/A	#N/A	#N/A		#N/A	#N/A	#N/A	#N/A	#N/A		FALSE	#N/A	#N/A	#N/A	#N/A	#N/A		#N/A	#N/A
697					#N/A	#N/A	#N/A		#N/A	#N/A	#N/A	#N/A	#N/A		FALSE	#N/A	#N/A	#N/A	#N/A	#N/A		#N/A	#N/A
698					#N/A	#N/A	#N/A		#N/A	#N/A	#N/A	#N/A	#N/A		FALSE	#N/A	#N/A	#N/A	#N/A	#N/A		#N/A	#N/A
699					#N/A	#N/A	#N/A		#N/A	#N/A	#N/A	#N/A	#N/A		FALSE	#N/A	#N/A	#N/A	#N/A	#N/A		#N/A	#N/A
700					#N/A	#N/A	#N/A		#N/A	#N/A	#N/A	#N/A	#N/A		FALSE	#N/A	#N/A	#N/A	#N/A	#N/A		#N/A	#N/A
701					#N/A	#N/A	#N/A		#N/A	#N/A	#N/A	#N/A	#N/A		FALSE	#N/A	#N/A	#N/A	#N/A	#N/A		#N/A	#N/A
702					#N/A	#N/A	#N/A		#N/A	#N/A	#N/A	#N/A	#N/A		FALSE	#N/A	#N/A	#N/A	#N/A	#N/A		#N/A	#N/A
703					#N/A	#N/A	#N/A		#N/A	#N/A	#N/A	#N/A	#N/A		FALSE	#N/A	#N/A	#N/A	#N/A	#N/A		#N/A	#N/A
704					#N/A	#N/A	#N/A		#N/A	#N/A	#N/A	#N/A	#N/A		FALSE	#N/A	#N/A	#N/A	#N/A	#N/A		#N/A	#N/A
705					#N/A	#N/A	#N/A		#N/A	#N/A	#N/A	#N/A	#N/A		FALSE	#N/A	#N/A	#N/A	#N/A	#N/A		#N/A	#N/A
706					#N/A	#N/A	#N/A		#N/A	#N/A	#N/A	#N/A	#N/A		FALSE	#N/A	#N/A	#N/A	#N/A	#N/A		#N/A	#N/A
707					#N/A	#N/A	#N/A		#N/A	#N/A	#N/A	#N/A	#N/A		FALSE	#N/A	#N/A	#N/A	#N/A	#N/A		#N/A	#N/A
708					#N/A	#N/A	#N/A		#N/A	#N/A	#N/A	#N/A	#N/A		FALSE	#N/A	#N/A	#N/A	#N/A	#N/A		#N/A	#N/A
709					#N/A	#N/A	#N/A		#N/A	#N/A	#N/A	#N/A	#N/A		FALSE	#N/A	#N/A	#N/A	#N/A	#N/A		#N/A	#N/A
710					#N/A	#N/A	#N/A		#N/A	#N/A	#N/A	#N/A	#N/A		FALSE	#N/A	#N/A	#N/A	#N/A	#N/A		#N/A	#N/A
711					#N/A	#N/A	#N/A		#N/A	#N/A	#N/A	#N/A	#N/A		FALSE	#N/A	#N/A	#N/A	#N/A	#N/A		#N/A	#N/A
712					#N/A	#N/A	#N/A		#N/A	#N/A	#N/A	#N/A	#N/A		FALSE	#N/A	#N/A	#N/A	#N/A	#N/A		#N/A	#N/A
713					#N/A	#N/A	#N/A		#N/A	#N/A	#N/A	#N/A	#N/A		FALSE	#N/A	#N/A	#N/A	#N/A	#N/A		#N/A	#N/A
714					#N/A	#N/A	#N/A		#N/A	#N/A	#N/A	#N/A	#N/A		FALSE	#N/A	#N/A	#N/A	#N/A	#N/A		#N/A	#N/A
715					#N/A	#N/A	#N/A		#N/A	#N/A	#N/A	#N/A	#N/A		FALSE	#N/A	#N/A	#N/A	#N/A	#N/A		#N/A	#N/A
716					#N/A	#N/A	#N/A		#N/A	#N/A	#N/A	#N/A	#N/A		FALSE	#N/A	#N/A	#N/A	#N/A	#N/A		#N/A	#N/A
717					#N/A	#N/A	#N/A		#N/A	#N/A	#N/A	#N/A	#N/A		FALSE	#N/A	#N/A	#N/A	#N/A	#N/A		#N/A	#N/A
718					#N/A	#N/A	#N/A		#N/A	#N/A	#N/A	#N/A	#N/A		FALSE	#N/A	#N/A	#N/A	#N/A	#N/A		#N/A	#N/A
719					#N/A	#N/A	#N/A		#N/A	#N/A	#N/A	#N/A	#N/A		FALSE	#N/A	#N/A	#N/A	#N/A	#N/A		#N/A	#N/A
720					#N/A	#N/A	#N/A		#N/A	#N/A	#N/A	#N/A	#N/A		FALSE	#N/A	#N/A	#N/A	#N/A	#N/A		#N/A	#N/A
721					#N/A	#N/A	#N/A		#N/A	#N/A	#N/A	#N/A	#N/A		FALSE	#N/A	#N/A	#N/A	#N/A	#N/A		#N/A	#N/A
722					#N/A	#N/A	#N/A		#N/A	#N/A	#N/A	#N/A	#N/A		FALSE	#N/A	#N/A	#N/A	#N/A	#N/A		#N/A	#N/A
723					#N/A	#N/A	#N/A		#N/A	#N/A	#N/A	#N/A	#N/A		FALSE	#N/A	#N/A	#N/A	#N/A	#N/A		#N/A	#N/A
724					#N/A	#N/A	#N/A		#N/A	#N/A	#N/A	#N/A	#N/A		FALSE	#N/A	#N/A	#N/A	#N/A	#N/A		#N/A	#N/A
725					#N/A	#N/A	#N/A		#N/A	#N/A	#N/A	#N/A	#N/A		FALSE	#N/A	#N/A	#N/A	#N/A	#N/A		#N/A	#N/A
726					#N/A	#N/A	#N/A		#N/A	#N/A	#N/A	#N/A	#N/A		FALSE	#N/A	#N/A	#N/A	#N/A	#N/A		#N/A	#N/A
727					#N/A	#N/A	#N/A		#N/A	#N/A	#N/A	#N/A	#N/A		FALSE	#N/A	#N/A	#N/A	#N/A	#N/A		#N/A	#N/A
728					#N/A	#N/A	#N/A		#N/A	#N/A	#N/A	#N/A	#N/A		FALSE	#N/A	#N/A	#N/A	#N/A	#N/A		#N/A	#N/A
729					#N/A	#N/A	#N/A		#N/A	#N/A	#N/A	#N/A	#N/A		FALSE	#N/A	#N/A	#N/A	#N/A	#N/A		#N/A	#N/A
730					#N/A	#N/A	#N/A		#N/A	#N/A	#N/A	#N/A	#N/A		FALSE	#N/A	#N/A	#N/A	#N/A	#N/A		#N/A	#N/A
731					#N/A	#N/A	#N/A		#N/A	#N/A	#N/A	#N/A	#N/A		FALSE	#N/A	#N/A	#N/A	#N/A	#N/A		#N/A	#N/A
732					#N/A	#N/A	#N/A		#N/A	#N/A	#N/A	#N/A	#N/A		FALSE	#N/A	#N/A	#N/A	#N/A	#N/A		#N/A	#N/A
733					#N/A	#N/A	#N/A		#N/A	#N/A	#N/A	#N/A	#N/A		FALSE	#N/A	#N/A	#N/A	#N/A	#N/A		#N/A	#N/A
734					#N/A	#N/A	#N/A		#N/A	#N/A	#N/A	#N/A	#N/A		FALSE	#N/A	#N/A	#N/A	#N/A	#N/A		#N/A	#N/A
735					#N/A	#N/A	#N/A		#N/A	#N/A	#N/A	#N/A	#N/A		FALSE	#N/A	#N/A	#N/A	#N/A	#N/A		#N/A	#N/A
736					#N/A	#N/A	#N/A		#N/A	#N/A	#N/A	#N/A	#N/A		FALSE	#N/A	#N/A	#N/A	#N/A	#N/A		#N/A	#N/A
737					#N/A	#N/A	#N/A		#N/A	#N/A	#N/A	#N/A	#N/A		FALSE	#N/A	#N/A	#N/A	#N/A	#N/A		#N/A	#N/A
738					#N/A	#N/A	#N/A		#N/A	#N/A	#N/A	#N/A	#N/A		FALSE	#N/A	#N/A	#N/A	#N/A	#N/A		#N/A	#N/A
739					#N/A	#N/A	#N/A		#N/A	#N/A	#N/A	#N/A	#N/A		FALSE	#N/A	#N/A	#N/A	#N/A	#N/A		#N/A	#N/A
740					#N/A	#N/A	#N/A		#N/A	#N/A	#N/A	#N/A	#N/A		FALSE	#N/A	#N/A	#N/A	#N/A	#N/A		#N/A	#N/A
741					#N/A	#N/A	#N/A		#N/A	#N/A	#N/A	#N/A	#N/A		FALSE	#N/A	#N/A	#N/A	#N/A	#N/A		#N/A	#N/A
742					#N/A	#N/A	#N/A		#N/A	#N/A	#N/A	#N/A	#N/A		FALSE	#N/A	#N/A	#N/A	#N/A	#N/A		#N/A	#N/A
743					#N/A	#N/A	#N/A		#N/A	#N/A	#N/A	#N/A	#N/A		FALSE	#N/A	#N/A	#N/A	#N/A	#N/A		#N/A	#N/A
744					#N/A	#N/A	#N/A		#N/A	#N/A	#N/A	#N/A	#N/A		FALSE	#N/A	#N/A	#N/A	#N/A	#N/A		#N/A	#N/A
745					#N/A	#N/A	#N/A		#N/A	#N/A	#N/A	#N/A	#N/A		FALSE	#N/A	#N/A	#N/A	#N/A	#N/A		#N/A	#N/A
746					#N/A	#N/A	#N/A		#N/A	#N/A	#N/A	#N/A	#N/A		FALSE	#N/A	#N/A	#N/A	#N/A	#N/A		#N/A	#N/A
747					#N/A	#N/A	#N/A		#N/A	#N/A	#N/A	#N/A	#N/A		FALSE	#N/A	#N/A	#N/A	#N/A	#N/A		#N/A	#N/A
748					#N/A	#N/A	#N/A		#N/A	#N/A	#N/A	#N/A	#N/A		FALSE	#N/A	#N/A	#N/A	#N/A	#N/A		#N/A	#N/A
749					#N/A	#N/A	#N/A		#N/A	#N/A	#N/A	#N/A	#N/A		FALSE	#N/A	#N/A	#N/A	#N/A	#N/A		#N/A	#N/A
750					#N/A	#N/A	#N/A		#N/A	#N/A	#N/A	#N/A	#N/A		FALSE	#N/A	#N/A	#N/A	#N/A	#N/A		#N/A	#N/A
751					#N/A	#N/A	#N/A		#N/A	#N/A	#N/A	#N/A	#N/A		FALSE	#N/A	#N/A	#N/A	#N/A	#N/A		#N/A	#N/A
752					#N/A	#N/A	#N/A		#N/A	#N/A	#N/A	#N/A	#N/A		FALSE	#N/A	#N/A	#N/A	#N/A	#N/A		#N/A	#N/A
753					#N/A	#N/A	#N/A		#N/A	#N/A	#N/A	#N/A	#N/A		FALSE	#N/A	#N/A	#N/A	#N/A	#N/A		#N/A	#N/A
754					#N/A	#N/A	#N/A		#N/A	#N/A	#N/A	#N/A	#N/A		FALSE	#N/A	#N/A	#N/A	#N/A	#N/A		#N/A	#N/A
755					#N/A	#N/A	#N/A		#N/A	#N/A	#N/A	#N/A	#N/A		FALSE	#N/A	#N/A	#N/A	#N/A	#N/A		#N/A	#N/A
756					#N/A	#N/A	#N/A		#N/A	#N/A	#N/A	#N/A	#N/A		FALSE	#N/A	#N/A	#N/A	#N/A	#N/A		#N/A	#N/A
757					#N/A	#N/A	#N/A		#N/A	#N/A	#N/A	#N/A	#N/A		FALSE	#N/A	#N/A	#N/A	#N/A	#N/A		#N/A	#N/A
758					#N/A	#N/A	#N/A		#N/A	#N/A	#N/A	#N/A	#N/A		FALSE	#N/A	#N/A	#N/A	#N/A	#N/A		#N/A	#N/A
759					#N/A	#N/A	#N/A		#N/A	#N/A	#N/A	#N/A	#N/A		FALSE	#N/A	#N/A	#N/A	#N/A	#N/A		#N/A	#N/A
760					#N/A	#N/A	#N/A		#N/A	#N/A	#N/A	#N/A	#N/A		FALSE	#N/A	#N/A	#N/A	#N/A	#N/A		#N/A	#N/A
761					#N/A	#N/A	#N/A		#N/A	#N/A	#N/A	#N/A	#N/A		FALSE	#N/A	#N/A	#N/A	#N/A	#N/A		#N/A	#N/A
762					#N/A	#N/A	#N/A		#N/A	#N/A	#N/A	#N/A	#N/A		FALSE	#N/A	#N/A	#N/A	#N/A	#N/A		#N/A	#N/A
763					#N/A	#N/A	#N/A		#N/A	#N/A	#N/A	#N/A	#N/A		FALSE	#N/A	#N/A	#N/A	#N/A	#N/A		#N/A	#N/A
764					#N/A	#N/A	#N/A		#N/A	#N/A	#N/A	#N/A	#N/A		FALSE	#N/A	#N/A	#N/A	#N/A	#N/A		#N/A	#N/A
765					#N/A	#N/A	#N/A		#N/A	#N/A	#N/A	#N/A	#N/A		FALSE	#N/A	#N/A	#N/A	#N/A	#N/A		#N/A	#N/A
766					#N/A	#N/A	#N/A		#N/A	#N/A	#N/A	#N/A	#N/A		FALSE	#N/A	#N/A	#N/A	#N/A	#N/A		#N/A	#N/A
767					#N/A	#N/A	#N/A		#N/A	#N/A	#N/A	#N/A	#N/A		FALSE	#N/A	#N/A	#N/A	#N/A	#N/A		#N/A	#N/A
768					#N/A	#N/A	#N/A		#N/A	#N/A	#N/A	#N/A	#N/A		FALSE	#N/A	#N/A	#N/A	#N/A	#N/A		#N/A	#N/A
769					#N/A	#N/A	#N/A		#N/A	#N/A	#N/A	#N/A	#N/A		FALSE	#N/A	#N/A	#N/A	#N/A	#N/A		#N/A	#N/A
770					#N/A	#N/A	#N/A		#N/A	#N/A	#N/A	#N/A	#N/A		FALSE	#N/A	#N/A	#N/A	#N/A	#N/A		#N/A	#N/A
771					#N/A	#N/A	#N/A		#N/A	#N/A	#N/A	#N/A	#N/A		FALSE	#N/A	#N/A	#N/A	#N/A	#N/A		#N/A	#N/A
772					#N/A	#N/A	#N/A		#N/A	#N/A	#N/A	#N/A	#N/A		FALSE	#N/A	#N/A	#N/A	#N/A	#N/A		#N/A	#N/A
773					#N/A	#N/A	#N/A		#N/A	#N/A	#N/A	#N/A	#N/A		FALSE	#N/A	#N/A	#N/A	#N/A	#N/A		#N/A	#N/A
774					#N/A	#N/A	#N/A		#N/A	#N/A	#N/A	#N/A	#N/A		FALSE	#N/A	#N/A	#N/A	#N/A	#N/A		#N/A	#N/A
775					#N/A	#N/A	#N/A		#N/A	#N/A	#N/A	#N/A	#N/A		FALSE	#N/A	#N/A	#N/A	#N/A	#N/A		#N/A	#N/A
776					#N/A	#N/A	#N/A		#N/A	#N/A	#N/A	#N/A	#N/A		FALSE	#N/A	#N/A	#N/A	#N/A	#N/A		#N/A	#N/A
777					#N/A	#N/A	#N/A		#N/A	#N/A	#N/A	#N/A	#N/A		FALSE	#N/A	#N/A	#N/A	#N/A	#N/A		#N/A	#N/A
778					#N/A	#N/A	#N/A		#N/A	#N/A	#N/A	#N/A	#N/A		FALSE	#N/A	#N/A	#N/A	#N/A	#N/A		#N/A	#N/A
779					#N/A	#N/A	#N/A		#N/A	#N/A	#N/A	#N/A	#N/A		FALSE	#N/A	#N/A	#N/A	#N/A	#N/A		#N/A	#N/A
780					#N/A	#N/A	#N/A		#N/A	#N/A	#N/A	#N/A	#N/A		FALSE	#N/A	#N/A	#N/A	#N/A	#N/A		#N/A	#N/A
781					#N/A	#N/A	#N/A		#N/A	#N/A	#N/A	#N/A	#N/A		FALSE	#N/A	#N/A	#N/A	#N/A	#N/A		#N/A	#N/A
782					#N/A	#N/A	#N/A		#N/A	#N/A	#N/A	#N/A	#N/A		FALSE	#N/A	#N/A	#N/A	#N/A	#N/A		#N/A	#N/A
783					#N/A	#N/A	#N/A		#N/A	#N/A	#N/A	#N/A	#N/A		FALSE	#N/A	#N/A	#N/A	#N/A	#N/A		#N/A	#N/A
784					#N/A	#N/A	#N/A		#N/A	#N/A	#N/A	#N/A	#N/A		FALSE	#N/A	#N/A	#N/A	#N/A	#N/A		#N/A	#N/A
785					#N/A	#N/A	#N/A		#N/A	#N/A	#N/A	#N/A	#N/A		FALSE	#N/A	#N/A	#N/A	#N/A	#N/A		#N/A	#N/A
786					#N/A	#N/A	#N/A		#N/A	#N/A	#N/A	#N/A	#N/A		FALSE	#N/A	#N/A	#N/A	#N/A	#N/A		#N/A	#N/A
787					#N/A	#N/A	#N/A		#N/A	#N/A	#N/A	#N/A	#N/A		FALSE	#N/A	#N/A	#N/A	#N/A	#N/A		#N/A	#N/A
788					#N/A	#N/A	#N/A		#N/A	#N/A	#N/A	#N/A	#N/A		FALSE	#N/A	#N/A	#N/A	#N/A	#N/A		#N/A	#N/A
789					#N/A	#N/A	#N/A		#N/A	#N/A	#N/A	#N/A	#N/A		FALSE	#N/A	#N/A	#N/A	#N/A	#N/A		#N/A	#N/A
790					#N/A	#N/A	#N/A		#N/A	#N/A	#N/A	#N/A	#N/A		FALSE	#N/A	#N/A	#N/A	#N/A	#N/A		#N/A	#N/A
791					#N/A	#N/A	#N/A		#N/A	#N/A	#N/A	#N/A	#N/A		FALSE	#N/A	#N/A	#N/A	#N/A	#N/A		#N/A	#N/A
792					#N/A	#N/A	#N/A		#N/A	#N/A	#N/A	#N/A	#N/A		FALSE	#N/A	#N/A	#N/A	#N/A	#N/A		#N/A	#N/A
793					#N/A	#N/A	#N/A		#N/A	#N/A	#N/A	#N/A	#N/A		FALSE	#N/A	#N/A	#N/A	#N/A	#N/A		#N/A	#N/A
794					#N/A	#N/A	#N/A		#N/A	#N/A	#N/A	#N/A	#N/A		FALSE	#N/A	#N/A	#N/A	#N/A	#N/A		#N/A	#N/A
795					#N/A	#N/A	#N/A		#N/A	#N/A	#N/A	#N/A	#N/A		FALSE	#N/A	#N/A	#N/A	#N/A	#N/A		#N/A	#N/A
796					#N/A	#N/A	#N/A		#N/A	#N/A	#N/A	#N/A	#N/A		FALSE	#N/A	#N/A	#N/A	#N/A	#N/A		#N/A	#N/A
797					#N/A	#N/A	#N/A		#N/A	#N/A	#N/A	#N/A	#N/A		FALSE	#N/A	#N/A	#N/A	#N/A	#N/A		#N/A	#N/A
798					#N/A	#N/A	#N/A		#N/A	#N/A	#N/A	#N/A	#N/A		FALSE	#N/A	#N/A	#N/A	#N/A	#N/A		#N/A	#N/A
799					#N/A	#N/A	#N/A		#N/A	#N/A	#N/A	#N/A	#N/A		FALSE	#N/A	#N/A	#N/A	#N/A	#N/A		#N/A	#N/A
800					#N/A	#N/A	#N/A		#N/A	#N/A	#N/A	#N/A	#N/A		FALSE	#N/A	#N/A	#N/A	#N/A	#N/A		#N/A	#N/A
801					#N/A	#N/A	#N/A		#N/A	#N/A	#N/A	#N/A	#N/A		FALSE	#N/A	#N/A	#N/A	#N/A	#N/A		#N/A	#N/A
802					#N/A	#N/A	#N/A		#N/A	#N/A	#N/A	#N/A	#N/A		FALSE	#N/A	#N/A	#N/A	#N/A	#N/A		#N/A	#N/A
803					#N/A	#N/A	#N/A		#N/A	#N/A	#N/A	#N/A	#N/A		FALSE	#N/A	#N/A	#N/A	#N/A	#N/A		#N/A	#N/A
804					#N/A	#N/A	#N/A		#N/A	#N/A	#N/A	#N/A	#N/A		FALSE	#N/A	#N/A	#N/A	#N/A	#N/A		#N/A	#N/A
805					#N/A	#N/A	#N/A		#N/A	#N/A	#N/A	#N/A	#N/A		FALSE	#N/A	#N/A	#N/A	#N/A	#N/A		#N/A	#N/A
806					#N/A	#N/A	#N/A		#N/A	#N/A	#N/A	#N/A	#N/A		FALSE	#N/A	#N/A	#N/A	#N/A	#N/A		#N/A	#N/A
807					#N/A	#N/A	#N/A		#N/A	#N/A	#N/A	#N/A	#N/A		FALSE	#N/A	#N/A	#N/A	#N/A	#N/A		#N/A	#N/A
808					#N/A	#N/A	#N/A		#N/A	#N/A	#N/A	#N/A	#N/A		FALSE	#N/A	#N/A	#N/A	#N/A	#N/A		#N/A	#N/A
809					#N/A	#N/A	#N/A		#N/A	#N/A	#N/A	#N/A	#N/A		FALSE	#N/A	#N/A	#N/A	#N/A	#N/A		#N/A	#N/A
810					#N/A	#N/A	#N/A		#N/A	#N/A	#N/A	#N/A	#N/A		FALSE	#N/A	#N/A	#N/A	#N/A	#N/A		#N/A	#N/A
811					#N/A	#N/A	#N/A		#N/A	#N/A	#N/A	#N/A	#N/A		FALSE	#N/A	#N/A	#N/A	#N/A	#N/A		#N/A	#N/A
812					#N/A	#N/A	#N/A		#N/A	#N/A	#N/A	#N/A	#N/A		FALSE	#N/A	#N/A	#N/A	#N/A	#N/A		#N/A	#N/A
813					#N/A	#N/A	#N/A		#N/A	#N/A	#N/A	#N/A	#N/A		FALSE	#N/A	#N/A	#N/A	#N/A	#N/A		#N/A	#N/A
814					#N/A	#N/A	#N/A		#N/A	#N/A	#N/A	#N/A	#N/A		FALSE	#N/A	#N/A	#N/A	#N/A	#N/A		#N/A	#N/A
815					#N/A	#N/A	#N/A		#N/A	#N/A	#N/A	#N/A	#N/A		FALSE	#N/A	#N/A	#N/A	#N/A	#N/A		#N/A	#N/A
816					#N/A	#N/A	#N/A		#N/A	#N/A	#N/A	#N/A	#N/A		FALSE	#N/A	#N/A	#N/A	#N/A	#N/A		#N/A	#N/A
817					#N/A	#N/A	#N/A		#N/A	#N/A	#N/A	#N/A	#N/A		FALSE	#N/A	#N/A	#N/A	#N/A	#N/A		#N/A	#N/A
818					#N/A	#N/A	#N/A		#N/A	#N/A	#N/A	#N/A	#N/A		FALSE	#N/A	#N/A	#N/A	#N/A	#N/A		#N/A	#N/A
819					#N/A	#N/A	#N/A		#N/A	#N/A	#N/A	#N/A	#N/A		FALSE	#N/A	#N/A	#N/A	#N/A	#N/A		#N/A	#N/A
820					#N/A	#N/A	#N/A		#N/A	#N/A	#N/A	#N/A	#N/A		FALSE	#N/A	#N/A	#N/A	#N/A	#N/A		#N/A	#N/A
821					#N/A	#N/A	#N/A		#N/A	#N/A	#N/A	#N/A	#N/A		FALSE	#N/A	#N/A	#N/A	#N/A	#N/A		#N/A	#N/A
822					#N/A	#N/A	#N/A		#N/A	#N/A	#N/A	#N/A	#N/A		FALSE	#N/A	#N/A	#N/A	#N/A	#N/A		#N/A	#N/A
823					#N/A	#N/A	#N/A		#N/A	#N/A	#N/A	#N/A	#N/A		FALSE	#N/A	#N/A	#N/A	#N/A	#N/A		#N/A	#N/A
824					#N/A	#N/A	#N/A		#N/A	#N/A	#N/A	#N/A	#N/A		FALSE	#N/A	#N/A	#N/A	#N/A	#N/A		#N/A	#N/A
825					#N/A	#N/A	#N/A		#N/A	#N/A	#N/A	#N/A	#N/A		FALSE	#N/A	#N/A	#N/A	#N/A	#N/A		#N/A	#N/A
826					#N/A	#N/A	#N/A		#N/A	#N/A	#N/A	#N/A	#N/A		FALSE	#N/A	#N/A	#N/A	#N/A	#N/A		#N/A	#N/A
827					#N/A	#N/A	#N/A		#N/A	#N/A	#N/A	#N/A	#N/A		FALSE	#N/A	#N/A	#N/A	#N/A	#N/A		#N/A	#N/A
828					#N/A	#N/A	#N/A		#N/A	#N/A	#N/A	#N/A	#N/A		FALSE	#N/A	#N/A	#N/A	#N/A	#N/A		#N/A	#N/A
829					#N/A	#N/A	#N/A		#N/A	#N/A	#N/A	#N/A	#N/A		FALSE	#N/A	#N/A	#N/A	#N/A	#N/A		#N/A	#N/A
830					#N/A	#N/A	#N/A		#N/A	#N/A	#N/A	#N/A	#N/A		FALSE	#N/A	#N/A	#N/A	#N/A	#N/A		#N/A	#N/A
831					#N/A	#N/A	#N/A		#N/A	#N/A	#N/A	#N/A	#N/A		FALSE	#N/A	#N/A	#N/A	#N/A	#N/A		#N/A	#N/A
832					#N/A	#N/A	#N/A		#N/A	#N/A	#N/A	#N/A	#N/A		FALSE	#N/A	#N/A	#N/A	#N/A	#N/A		#N/A	#N/A
833					#N/A	#N/A	#N/A		#N/A	#N/A	#N/A	#N/A	#N/A		FALSE	#N/A	#N/A	#N/A	#N/A	#N/A		#N/A	#N/A
834					#N/A	#N/A	#N/A		#N/A	#N/A	#N/A	#N/A	#N/A		FALSE	#N/A	#N/A	#N/A	#N/A	#N/A		#N/A	#N/A
835					#N/A	#N/A	#N/A		#N/A	#N/A	#N/A	#N/A	#N/A		FALSE	#N/A	#N/A	#N/A	#N/A	#N/A		#N/A	#N/A
836					#N/A	#N/A	#N/A		#N/A	#N/A	#N/A	#N/A	#N/A		FALSE	#N/A	#N/A	#N/A	#N/A	#N/A		#N/A	#N/A
837					#N/A	#N/A	#N/A		#N/A	#N/A	#N/A	#N/A	#N/A		FALSE	#N/A	#N/A	#N/A	#N/A	#N/A		#N/A	#N/A
838					#N/A	#N/A	#N/A		#N/A	#N/A	#N/A	#N/A	#N/A		FALSE	#N/A	#N/A	#N/A	#N/A	#N/A		#N/A	#N/A
839					#N/A	#N/A	#N/A		#N/A	#N/A	#N/A	#N/A	#N/A		FALSE	#N/A	#N/A	#N/A	#N/A	#N/A		#N/A	#N/A
840					#N/A	#N/A	#N/A		#N/A	#N/A	#N/A	#N/A	#N/A		FALSE	#N/A	#N/A	#N/A	#N/A	#N/A		#N/A	#N/A
841					#N/A	#N/A	#N/A		#N/A	#N/A	#N/A	#N/A	#N/A		FALSE	#N/A	#N/A	#N/A	#N/A	#N/A		#N/A	#N/A
842					#N/A	#N/A	#N/A		#N/A	#N/A	#N/A	#N/A	#N/A		FALSE	#N/A	#N/A	#N/A	#N/A	#N/A		#N/A	#N/A
843					#N/A	#N/A	#N/A		#N/A	#N/A	#N/A	#N/A	#N/A		FALSE	#N/A	#N/A	#N/A	#N/A	#N/A		#N/A	#N/A
844					#N/A	#N/A	#N/A		#N/A	#N/A	#N/A	#N/A	#N/A		FALSE	#N/A	#N/A	#N/A	#N/A	#N/A		#N/A	#N/A
845					#N/A	#N/A	#N/A		#N/A	#N/A	#N/A	#N/A	#N/A		FALSE	#N/A	#N/A	#N/A	#N/A	#N/A		#N/A	#N/A
846					#N/A	#N/A	#N/A		#N/A	#N/A	#N/A	#N/A	#N/A		FALSE	#N/A	#N/A	#N/A	#N/A	#N/A		#N/A	#N/A
847					#N/A	#N/A	#N/A		#N/A	#N/A	#N/A	#N/A	#N/A		FALSE	#N/A	#N/A	#N/A	#N/A	#N/A		#N/A	#N/A
848					#N/A	#N/A	#N/A		#N/A	#N/A	#N/A	#N/A	#N/A		FALSE	#N/A	#N/A	#N/A	#N/A	#N/A		#N/A	#N/A
849					#N/A	#N/A	#N/A		#N/A	#N/A	#N/A	#N/A	#N/A		FALSE	#N/A	#N/A	#N/A	#N/A	#N/A		#N/A	#N/A
850					#N/A	#N/A	#N/A		#N/A	#N/A	#N/A	#N/A	#N/A		FALSE	#N/A	#N/A	#N/A	#N/A	#N/A		#N/A	#N/A
851					#N/A	#N/A	#N/A		#N/A	#N/A	#N/A	#N/A	#N/A		FALSE	#N/A	#N/A	#N/A	#N/A	#N/A		#N/A	#N/A
852					#N/A	#N/A	#N/A		#N/A	#N/A	#N/A	#N/A	#N/A		FALSE	#N/A	#N/A	#N/A	#N/A	#N/A		#N/A	#N/A
853					#N/A	#N/A	#N/A		#N/A	#N/A	#N/A	#N/A	#N/A		FALSE	#N/A	#N/A	#N/A	#N/A	#N/A		#N/A	#N/A
854					#N/A	#N/A	#N/A		#N/A	#N/A	#N/A	#N/A	#N/A		FALSE	#N/A	#N/A	#N/A	#N/A	#N/A		#N/A	#N/A
855					#N/A	#N/A	#N/A		#N/A	#N/A	#N/A	#N/A	#N/A		FALSE	#N/A	#N/A	#N/A	#N/A	#N/A		#N/A	#N/A
856					#N/A	#N/A	#N/A		#N/A	#N/A	#N/A	#N/A	#N/A		FALSE	#N/A	#N/A	#N/A	#N/A	#N/A		#N/A	#N/A
857					#N/A	#N/A	#N/A		#N/A	#N/A	#N/A	#N/A	#N/A		FALSE	#N/A	#N/A	#N/A	#N/A	#N/A		#N/A	#N/A
858					#N/A	#N/A	#N/A		#N/A	#N/A	#N/A	#N/A	#N/A		FALSE	#N/A	#N/A	#N/A	#N/A	#N/A		#N/A	#N/A
859					#N/A	#N/A	#N/A		#N/A	#N/A	#N/A	#N/A	#N/A		FALSE	#N/A	#N/A	#N/A	#N/A	#N/A		#N/A	#N/A
860					#N/A	#N/A	#N/A		#N/A	#N/A	#N/A	#N/A	#N/A		FALSE	#N/A	#N/A	#N/A	#N/A	#N/A		#N/A	#N/A
861					#N/A	#N/A	#N/A		#N/A	#N/A	#N/A	#N/A	#N/A		FALSE	#N/A	#N/A	#N/A	#N/A	#N/A		#N/A	#N/A
862					#N/A	#N/A	#N/A		#N/A	#N/A	#N/A	#N/A	#N/A		FALSE	#N/A	#N/A	#N/A	#N/A	#N/A		#N/A	#N/A
863					#N/A	#N/A	#N/A		#N/A	#N/A	#N/A	#N/A	#N/A		FALSE	#N/A	#N/A	#N/A	#N/A	#N/A		#N/A	#N/A
864					#N/A	#N/A	#N/A		#N/A	#N/A	#N/A	#N/A	#N/A		FALSE	#N/A	#N/A	#N/A	#N/A	#N/A		#N/A	#N/A
865					#N/A	#N/A	#N/A		#N/A	#N/A	#N/A	#N/A	#N/A		FALSE	#N/A	#N/A	#N/A	#N/A	#N/A		#N/A	#N/A
866					#N/A	#N/A	#N/A		#N/A	#N/A	#N/A	#N/A	#N/A		FALSE	#N/A	#N/A	#N/A	#N/A	#N/A		#N/A	#N/A
867					#N/A	#N/A	#N/A		#N/A	#N/A	#N/A	#N/A	#N/A		FALSE	#N/A	#N/A	#N/A	#N/A	#N/A		#N/A	#N/A
868					#N/A	#N/A	#N/A		#N/A	#N/A	#N/A	#N/A	#N/A		FALSE	#N/A	#N/A	#N/A	#N/A	#N/A		#N/A	#N/A
869					#N/A	#N/A	#N/A		#N/A	#N/A	#N/A	#N/A	#N/A		FALSE	#N/A	#N/A	#N/A	#N/A	#N/A		#N/A	#N/A
870					#N/A	#N/A	#N/A		#N/A	#N/A	#N/A	#N/A	#N/A		FALSE	#N/A	#N/A	#N/A	#N/A	#N/A		#N/A	#N/A
871					#N/A	#N/A	#N/A		#N/A	#N/A	#N/A	#N/A	#N/A		FALSE	#N/A	#N/A	#N/A	#N/A	#N/A		#N/A	#N/A
872					#N/A	#N/A	#N/A		#N/A	#N/A	#N/A	#N/A	#N/A		FALSE	#N/A	#N/A	#N/A	#N/A	#N/A		#N/A	#N/A
873					#N/A	#N/A	#N/A		#N/A	#N/A	#N/A	#N/A	#N/A		FALSE	#N/A	#N/A	#N/A	#N/A	#N/A		#N/A	#N/A
874					#N/A	#N/A	#N/A		#N/A	#N/A	#N/A	#N/A	#N/A		FALSE	#N/A	#N/A	#N/A	#N/A	#N/A		#N/A	#N/A
875					#N/A	#N/A	#N/A		#N/A	#N/A	#N/A	#N/A	#N/A		FALSE	#N/A	#N/A	#N/A	#N/A	#N/A		#N/A	#N/A
876					#N/A	#N/A	#N/A		#N/A	#N/A	#N/A	#N/A	#N/A		FALSE	#N/A	#N/A	#N/A	#N/A	#N/A		#N/A	#N/A
877					#N/A	#N/A	#N/A		#N/A	#N/A	#N/A	#N/A	#N/A		FALSE	#N/A	#N/A	#N/A	#N/A	#N/A		#N/A	#N/A
878					#N/A	#N/A	#N/A		#N/A	#N/A	#N/A	#N/A	#N/A		FALSE	#N/A	#N/A	#N/A	#N/A	#N/A		#N/A	#N/A
879					#N/A	#N/A	#N/A		#N/A	#N/A	#N/A	#N/A	#N/A		FALSE	#N/A	#N/A	#N/A	#N/A	#N/A		#N/A	#N/A
880					#N/A	#N/A	#N/A		#N/A	#N/A	#N/A	#N/A	#N/A		FALSE	#N/A	#N/A	#N/A	#N/A	#N/A		#N/A	#N/A
881					#N/A	#N/A	#N/A		#N/A	#N/A	#N/A	#N/A	#N/A		FALSE	#N/A	#N/A	#N/A	#N/A	#N/A		#N/A	#N/A
882					#N/A	#N/A	#N/A		#N/A	#N/A	#N/A	#N/A	#N/A		FALSE	#N/A	#N/A	#N/A	#N/A	#N/A		#N/A	#N/A
883					#N/A	#N/A	#N/A		#N/A	#N/A	#N/A	#N/A	#N/A		FALSE	#N/A	#N/A	#N/A	#N/A	#N/A		#N/A	#N/A
884					#N/A	#N/A	#N/A		#N/A	#N/A	#N/A	#N/A	#N/A		FALSE	#N/A	#N/A	#N/A	#N/A	#N/A		#N/A	#N/A
885					#N/A	#N/A	#N/A		#N/A	#N/A	#N/A	#N/A	#N/A		FALSE	#N/A	#N/A	#N/A	#N/A	#N/A		#N/A	#N/A
886					#N/A	#N/A	#N/A		#N/A	#N/A	#N/A	#N/A	#N/A		FALSE	#N/A	#N/A	#N/A	#N/A	#N/A		#N/A	#N/A
887					#N/A	#N/A	#N/A		#N/A	#N/A	#N/A	#N/A	#N/A		FALSE	#N/A	#N/A	#N/A	#N/A	#N/A		#N/A	#N/A
888					#N/A	#N/A	#N/A		#N/A	#N/A	#N/A	#N/A	#N/A		FALSE	#N/A	#N/A	#N/A	#N/A	#N/A		#N/A	#N/A
889					#N/A	#N/A	#N/A		#N/A	#N/A	#N/A	#N/A	#N/A		FALSE	#N/A	#N/A	#N/A	#N/A	#N/A		#N/A	#N/A
890					#N/A	#N/A	#N/A		#N/A	#N/A	#N/A	#N/A	#N/A		FALSE	#N/A	#N/A	#N/A	#N/A	#N/A		#N/A	#N/A
891					#N/A	#N/A	#N/A		#N/A	#N/A	#N/A	#N/A	#N/A		FALSE	#N/A	#N/A	#N/A	#N/A	#N/A		#N/A	#N/A
892					#N/A	#N/A	#N/A		#N/A	#N/A	#N/A	#N/A	#N/A		FALSE	#N/A	#N/A	#N/A	#N/A	#N/A		#N/A	#N/A
893					#N/A	#N/A	#N/A		#N/A	#N/A	#N/A	#N/A	#N/A		FALSE	#N/A	#N/A	#N/A	#N/A	#N/A		#N/A	#N/A
894					#N/A	#N/A	#N/A		#N/A	#N/A	#N/A	#N/A	#N/A		FALSE	#N/A	#N/A	#N/A	#N/A	#N/A		#N/A	#N/A
895					#N/A	#N/A	#N/A		#N/A	#N/A	#N/A	#N/A	#N/A		FALSE	#N/A	#N/A	#N/A	#N/A	#N/A		#N/A	#N/A
896					#N/A	#N/A	#N/A		#N/A	#N/A	#N/A	#N/A	#N/A		FALSE	#N/A	#N/A	#N/A	#N/A	#N/A		#N/A	#N/A
897					#N/A	#N/A	#N/A		#N/A	#N/A	#N/A	#N/A	#N/A		FALSE	#N/A	#N/A	#N/A	#N/A	#N/A		#N/A	#N/A
898					#N/A	#N/A	#N/A		#N/A	#N/A	#N/A	#N/A	#N/A		FALSE	#N/A	#N/A	#N/A	#N/A	#N/A		#N/A	#N/A
899					#N/A	#N/A	#N/A		#N/A	#N/A	#N/A	#N/A	#N/A		FALSE	#N/A	#N/A	#N/A	#N/A	#N/A		#N/A	#N/A
900					#N/A	#N/A	#N/A		#N/A	#N/A	#N/A	#N/A	#N/A		FALSE	#N/A	#N/A	#N/A	#N/A	#N/A		#N/A	#N/A
901					#N/A	#N/A	#N/A		#N/A	#N/A	#N/A	#N/A	#N/A		FALSE	#N/A	#N/A	#N/A	#N/A	#N/A		#N/A	#N/A
902					#N/A	#N/A	#N/A		#N/A	#N/A	#N/A	#N/A	#N/A		FALSE	#N/A	#N/A	#N/A	#N/A	#N/A		#N/A	#N/A
903					#N/A	#N/A	#N/A		#N/A	#N/A	#N/A	#N/A	#N/A		FALSE	#N/A	#N/A	#N/A	#N/A	#N/A		#N/A	#N/A
904					#N/A	#N/A	#N/A		#N/A	#N/A	#N/A	#N/A	#N/A		FALSE	#N/A	#N/A	#N/A	#N/A	#N/A		#N/A	#N/A
905					#N/A	#N/A	#N/A		#N/A	#N/A	#N/A	#N/A	#N/A		FALSE	#N/A	#N/A	#N/A	#N/A	#N/A		#N/A	#N/A
906					#N/A	#N/A	#N/A		#N/A	#N/A	#N/A	#N/A	#N/A		FALSE	#N/A	#N/A	#N/A	#N/A	#N/A		#N/A	#N/A
907					#N/A	#N/A	#N/A		#N/A	#N/A	#N/A	#N/A	#N/A		FALSE	#N/A	#N/A	#N/A	#N/A	#N/A		#N/A	#N/A
908					#N/A	#N/A	#N/A		#N/A	#N/A	#N/A	#N/A	#N/A		FALSE	#N/A	#N/A	#N/A	#N/A	#N/A		#N/A	#N/A
909					#N/A	#N/A	#N/A		#N/A	#N/A	#N/A	#N/A	#N/A		FALSE	#N/A	#N/A	#N/A	#N/A	#N/A		#N/A	#N/A
910					#N/A	#N/A	#N/A		#N/A	#N/A	#N/A	#N/A	#N/A		FALSE	#N/A	#N/A	#N/A	#N/A	#N/A		#N/A	#N/A
911					#N/A	#N/A	#N/A		#N/A	#N/A	#N/A	#N/A	#N/A		FALSE	#N/A	#N/A	#N/A	#N/A	#N/A		#N/A	#N/A
912					#N/A	#N/A	#N/A		#N/A	#N/A	#N/A	#N/A	#N/A		FALSE	#N/A	#N/A	#N/A	#N/A	#N/A		#N/A	#N/A
913					#N/A	#N/A	#N/A		#N/A	#N/A	#N/A	#N/A	#N/A		FALSE	#N/A	#N/A	#N/A	#N/A	#N/A		#N/A	#N/A
914					#N/A	#N/A	#N/A		#N/A	#N/A	#N/A	#N/A	#N/A		FALSE	#N/A	#N/A	#N/A	#N/A	#N/A		#N/A	#N/A
915					#N/A	#N/A	#N/A		#N/A	#N/A	#N/A	#N/A	#N/A		FALSE	#N/A	#N/A	#N/A	#N/A	#N/A		#N/A	#N/A
916					#N/A	#N/A	#N/A		#N/A	#N/A	#N/A	#N/A	#N/A		FALSE	#N/A	#N/A	#N/A	#N/A	#N/A		#N/A	#N/A
917					#N/A	#N/A	#N/A		#N/A	#N/A	#N/A	#N/A	#N/A		FALSE	#N/A	#N/A	#N/A	#N/A	#N/A		#N/A	#N/A
918					#N/A	#N/A	#N/A		#N/A	#N/A	#N/A	#N/A	#N/A		FALSE	#N/A	#N/A	#N/A	#N/A	#N/A		#N/A	#N/A
919					#N/A	#N/A	#N/A		#N/A	#N/A	#N/A	#N/A	#N/A		FALSE	#N/A	#N/A	#N/A	#N/A	#N/A		#N/A	#N/A
920					#N/A	#N/A	#N/A		#N/A	#N/A	#N/A	#N/A	#N/A		FALSE	#N/A	#N/A	#N/A	#N/A	#N/A		#N/A	#N/A
921					#N/A	#N/A	#N/A		#N/A	#N/A	#N/A	#N/A	#N/A		FALSE	#N/A	#N/A	#N/A	#N/A	#N/A		#N/A	#N/A
922					#N/A	#N/A	#N/A		#N/A	#N/A	#N/A	#N/A	#N/A		FALSE	#N/A	#N/A	#N/A	#N/A	#N/A		#N/A	#N/A
923					#N/A	#N/A	#N/A		#N/A	#N/A	#N/A	#N/A	#N/A		FALSE	#N/A	#N/A	#N/A	#N/A	#N/A		#N/A	#N/A
924					#N/A	#N/A	#N/A		#N/A	#N/A	#N/A	#N/A	#N/A		FALSE	#N/A	#N/A	#N/A	#N/A	#N/A		#N/A	#N/A
925					#N/A	#N/A	#N/A		#N/A	#N/A	#N/A	#N/A	#N/A		FALSE	#N/A	#N/A	#N/A	#N/A	#N/A		#N/A	#N/A
926					#N/A	#N/A	#N/A		#N/A	#N/A	#N/A	#N/A	#N/A		FALSE	#N/A	#N/A	#N/A	#N/A	#N/A		#N/A	#N/A
927					#N/A	#N/A	#N/A		#N/A	#N/A	#N/A	#N/A	#N/A		FALSE	#N/A	#N/A	#N/A	#N/A	#N/A		#N/A	#N/A
928					#N/A	#N/A	#N/A		#N/A	#N/A	#N/A	#N/A	#N/A		FALSE	#N/A	#N/A	#N/A	#N/A	#N/A		#N/A	#N/A
929					#N/A	#N/A	#N/A		#N/A	#N/A	#N/A	#N/A	#N/A		FALSE	#N/A	#N/A	#N/A	#N/A	#N/A		#N/A	#N/A
930					#N/A	#N/A	#N/A		#N/A	#N/A	#N/A	#N/A	#N/A		FALSE	#N/A	#N/A	#N/A	#N/A	#N/A		#N/A	#N/A
931					#N/A	#N/A	#N/A		#N/A	#N/A	#N/A	#N/A	#N/A		FALSE	#N/A	#N/A	#N/A	#N/A	#N/A		#N/A	#N/A
932					#N/A	#N/A	#N/A		#N/A	#N/A	#N/A	#N/A	#N/A		FALSE	#N/A	#N/A	#N/A	#N/A	#N/A		#N/A	#N/A
933					#N/A	#N/A	#N/A		#N/A	#N/A	#N/A	#N/A	#N/A		FALSE	#N/A	#N/A	#N/A	#N/A	#N/A		#N/A	#N/A
934					#N/A	#N/A	#N/A		#N/A	#N/A	#N/A	#N/A	#N/A		FALSE	#N/A	#N/A	#N/A	#N/A	#N/A		#N/A	#N/A
935					#N/A	#N/A	#N/A		#N/A	#N/A	#N/A	#N/A	#N/A		FALSE	#N/A	#N/A	#N/A	#N/A	#N/A		#N/A	#N/A
936					#N/A	#N/A	#N/A		#N/A	#N/A	#N/A	#N/A	#N/A		FALSE	#N/A	#N/A	#N/A	#N/A	#N/A		#N/A	#N/A
937					#N/A	#N/A	#N/A		#N/A	#N/A	#N/A	#N/A	#N/A		FALSE	#N/A	#N/A	#N/A	#N/A	#N/A		#N/A	#N/A
938					#N/A	#N/A	#N/A		#N/A	#N/A	#N/A	#N/A	#N/A		FALSE	#N/A	#N/A	#N/A	#N/A	#N/A		#N/A	#N/A
939					#N/A	#N/A	#N/A		#N/A	#N/A	#N/A	#N/A	#N/A		FALSE	#N/A	#N/A	#N/A	#N/A	#N/A		#N/A	#N/A
940					#N/A	#N/A	#N/A		#N/A	#N/A	#N/A	#N/A	#N/A		FALSE	#N/A	#N/A	#N/A	#N/A	#N/A		#N/A	#N/A
941					#N/A	#N/A	#N/A		#N/A	#N/A	#N/A	#N/A	#N/A		FALSE	#N/A	#N/A	#N/A	#N/A	#N/A		#N/A	#N/A
942					#N/A	#N/A	#N/A		#N/A	#N/A	#N/A	#N/A	#N/A		FALSE	#N/A	#N/A	#N/A	#N/A	#N/A		#N/A	#N/A
943					#N/A	#N/A	#N/A		#N/A	#N/A	#N/A	#N/A	#N/A		FALSE	#N/A	#N/A	#N/A	#N/A	#N/A		#N/A	#N/A
944					#N/A	#N/A	#N/A		#N/A	#N/A	#N/A	#N/A	#N/A		FALSE	#N/A	#N/A	#N/A	#N/A	#N/A		#N/A	#N/A
945					#N/A	#N/A	#N/A		#N/A	#N/A	#N/A	#N/A	#N/A		FALSE	#N/A	#N/A	#N/A	#N/A	#N/A		#N/A	#N/A
946					#N/A	#N/A	#N/A		#N/A	#N/A	#N/A	#N/A	#N/A		FALSE	#N/A	#N/A	#N/A	#N/A	#N/A		#N/A	#N/A
947					#N/A	#N/A	#N/A		#N/A	#N/A	#N/A	#N/A	#N/A		FALSE	#N/A	#N/A	#N/A	#N/A	#N/A		#N/A	#N/A
948					#N/A	#N/A	#N/A		#N/A	#N/A	#N/A	#N/A	#N/A		FALSE	#N/A	#N/A	#N/A	#N/A	#N/A		#N/A	#N/A
949					#N/A	#N/A	#N/A		#N/A	#N/A	#N/A	#N/A	#N/A		FALSE	#N/A	#N/A	#N/A	#N/A	#N/A		#N/A	#N/A
950					#N/A	#N/A	#N/A		#N/A	#N/A	#N/A	#N/A	#N/A		FALSE	#N/A	#N/A	#N/A	#N/A	#N/A		#N/A	#N/A
951					#N/A	#N/A	#N/A		#N/A	#N/A	#N/A	#N/A	#N/A		FALSE	#N/A	#N/A	#N/A	#N/A	#N/A		#N/A	#N/A
952					#N/A	#N/A	#N/A		#N/A	#N/A	#N/A	#N/A	#N/A		FALSE	#N/A	#N/A	#N/A	#N/A	#N/A		#N/A	#N/A
953					#N/A	#N/A	#N/A		#N/A	#N/A	#N/A	#N/A	#N/A		FALSE	#N/A	#N/A	#N/A	#N/A	#N/A		#N/A	#N/A
954					#N/A	#N/A	#N/A		#N/A	#N/A	#N/A	#N/A	#N/A		FALSE	#N/A	#N/A	#N/A	#N/A	#N/A		#N/A	#N/A
955					#N/A	#N/A	#N/A		#N/A	#N/A	#N/A	#N/A	#N/A		FALSE	#N/A	#N/A	#N/A	#N/A	#N/A		#N/A	#N/A
956					#N/A	#N/A	#N/A		#N/A	#N/A	#N/A	#N/A	#N/A		FALSE	#N/A	#N/A	#N/A	#N/A	#N/A		#N/A	#N/A
957					#N/A	#N/A	#N/A		#N/A	#N/A	#N/A	#N/A	#N/A		FALSE	#N/A	#N/A	#N/A	#N/A	#N/A		#N/A	#N/A
958					#N/A	#N/A	#N/A		#N/A	#N/A	#N/A	#N/A	#N/A		FALSE	#N/A	#N/A	#N/A	#N/A	#N/A		#N/A	#N/A
959					#N/A	#N/A	#N/A		#N/A	#N/A	#N/A	#N/A	#N/A		FALSE	#N/A	#N/A	#N/A	#N/A	#N/A		#N/A	#N/A
960					#N/A	#N/A	#N/A		#N/A	#N/A	#N/A	#N/A	#N/A		FALSE	#N/A	#N/A	#N/A	#N/A	#N/A		#N/A	#N/A
961					#N/A	#N/A	#N/A		#N/A	#N/A	#N/A	#N/A	#N/A		FALSE	#N/A	#N/A	#N/A	#N/A	#N/A		#N/A	#N/A
962					#N/A	#N/A	#N/A		#N/A	#N/A	#N/A	#N/A	#N/A		FALSE	#N/A	#N/A	#N/A	#N/A	#N/A		#N/A	#N/A
963					#N/A	#N/A	#N/A		#N/A	#N/A	#N/A	#N/A	#N/A		FALSE	#N/A	#N/A	#N/A	#N/A	#N/A		#N/A	#N/A
964					#N/A	#N/A	#N/A		#N/A	#N/A	#N/A	#N/A	#N/A		FALSE	#N/A	#N/A	#N/A	#N/A	#N/A		#N/A	#N/A
965					#N/A	#N/A	#N/A		#N/A	#N/A	#N/A	#N/A	#N/A		FALSE	#N/A	#N/A	#N/A	#N/A	#N/A		#N/A	#N/A
966					#N/A	#N/A	#N/A		#N/A	#N/A	#N/A	#N/A	#N/A		FALSE	#N/A	#N/A	#N/A	#N/A	#N/A		#N/A	#N/A
967					#N/A	#N/A	#N/A		#N/A	#N/A	#N/A	#N/A	#N/A		FALSE	#N/A	#N/A	#N/A	#N/A	#N/A		#N/A	#N/A
968					#N/A	#N/A	#N/A		#N/A	#N/A	#N/A	#N/A	#N/A		FALSE	#N/A	#N/A	#N/A	#N/A	#N/A		#N/A	#N/A
969					#N/A	#N/A	#N/A		#N/A	#N/A	#N/A	#N/A	#N/A		FALSE	#N/A	#N/A	#N/A	#N/A	#N/A		#N/A	#N/A
970					#N/A	#N/A	#N/A		#N/A	#N/A	#N/A	#N/A	#N/A		FALSE	#N/A	#N/A	#N/A	#N/A	#N/A		#N/A	#N/A
971					#N/A	#N/A	#N/A		#N/A	#N/A	#N/A	#N/A	#N/A		FALSE	#N/A	#N/A	#N/A	#N/A	#N/A		#N/A	#N/A
972					#N/A	#N/A	#N/A		#N/A	#N/A	#N/A	#N/A	#N/A		FALSE	#N/A	#N/A	#N/A	#N/A	#N/A		#N/A	#N/A
973					#N/A	#N/A	#N/A		#N/A	#N/A	#N/A	#N/A	#N/A		FALSE	#N/A	#N/A	#N/A	#N/A	#N/A		#N/A	#N/A
974					#N/A	#N/A	#N/A		#N/A	#N/A	#N/A	#N/A	#N/A		FALSE	#N/A	#N/A	#N/A	#N/A	#N/A		#N/A	#N/A
975					#N/A	#N/A	#N/A		#N/A	#N/A	#N/A	#N/A	#N/A		FALSE	#N/A	#N/A	#N/A	#N/A	#N/A		#N/A	#N/A
976					#N/A	#N/A	#N/A		#N/A	#N/A	#N/A	#N/A	#N/A		FALSE	#N/A	#N/A	#N/A	#N/A	#N/A		#N/A	#N/A
977					#N/A	#N/A	#N/A		#N/A	#N/A	#N/A	#N/A	#N/A		FALSE	#N/A	#N/A	#N/A	#N/A	#N/A		#N/A	#N/A
978					#N/A	#N/A	#N/A		#N/A	#N/A	#N/A	#N/A	#N/A		FALSE	#N/A	#N/A	#N/A	#N/A	#N/A		#N/A	#N/A
979					#N/A	#N/A	#N/A		#N/A	#N/A	#N/A	#N/A	#N/A		FALSE	#N/A	#N/A	#N/A	#N/A	#N/A		#N/A	#N/A
980					#N/A	#N/A	#N/A		#N/A	#N/A	#N/A	#N/A	#N/A		FALSE	#N/A	#N/A	#N/A	#N/A	#N/A		#N/A	#N/A
981					#N/A	#N/A	#N/A		#N/A	#N/A	#N/A	#N/A	#N/A		FALSE	#N/A	#N/A	#N/A	#N/A	#N/A		#N/A	#N/A
982					#N/A	#N/A	#N/A		#N/A	#N/A	#N/A	#N/A	#N/A		FALSE	#N/A	#N/A	#N/A	#N/A	#N/A		#N/A	#N/A
983					#N/A	#N/A	#N/A		#N/A	#N/A	#N/A	#N/A	#N/A		FALSE	#N/A	#N/A	#N/A	#N/A	#N/A		#N/A	#N/A
984					#N/A	#N/A	#N/A		#N/A	#N/A	#N/A	#N/A	#N/A		FALSE	#N/A	#N/A	#N/A	#N/A	#N/A		#N/A	#N/A
985					#N/A	#N/A	#N/A		#N/A	#N/A	#N/A	#N/A	#N/A		FALSE	#N/A	#N/A	#N/A	#N/A	#N/A		#N/A	#N/A
986					#N/A	#N/A	#N/A		#N/A	#N/A	#N/A	#N/A	#N/A		FALSE	#N/A	#N/A	#N/A	#N/A	#N/A		#N/A	#N/A
987					#N/A	#N/A	#N/A		#N/A	#N/A	#N/A	#N/A	#N/A		FALSE	#N/A	#N/A	#N/A	#N/A	#N/A		#N/A	#N/A
988					#N/A	#N/A	#N/A		#N/A	#N/A	#N/A	#N/A	#N/A		FALSE	#N/A	#N/A	#N/A	#N/A	#N/A		#N/A	#N/A
989					#N/A	#N/A	#N/A		#N/A	#N/A	#N/A	#N/A	#N/A		FALSE	#N/A	#N/A	#N/A	#N/A	#N/A		#N/A	#N/A
990					#N/A	#N/A	#N/A		#N/A	#N/A	#N/A	#N/A	#N/A		FALSE	#N/A	#N/A	#N/A	#N/A	#N/A		#N/A	#N/A
991					#N/A	#N/A	#N/A		#N/A	#N/A	#N/A	#N/A	#N/A		FALSE	#N/A	#N/A	#N/A	#N/A	#N/A		#N/A	#N/A
992					#N/A	#N/A	#N/A		#N/A	#N/A	#N/A	#N/A	#N/A		FALSE	#N/A	#N/A	#N/A	#N/A	#N/A		#N/A	#N/A
993					#N/A	#N/A	#N/A		#N/A	#N/A	#N/A	#N/A	#N/A		FALSE	#N/A	#N/A	#N/A	#N/A	#N/A		#N/A	#N/A
994					#N/A	#N/A	#N/A		#N/A	#N/A	#N/A	#N/A	#N/A		FALSE	#N/A	#N/A	#N/A	#N/A	#N/A		#N/A	#N/A
995					#N/A	#N/A	#N/A		#N/A	#N/A	#N/A	#N/A	#N/A		FALSE	#N/A	#N/A	#N/A	#N/A	#N/A		#N/A	#N/A
996					#N/A	#N/A	#N/A		#N/A	#N/A	#N/A	#N/A	#N/A		FALSE	#N/A	#N/A	#N/A	#N/A	#N/A		#N/A	#N/A
997					#N/A	#N/A	#N/A		#N/A	#N/A	#N/A	#N/A	#N/A		FALSE	#N/A	#N/A	#N/A	#N/A	#N/A		#N/A	#N/A
998					#N/A	#N/A	#N/A		#N/A	#N/A	#N/A	#N/A	#N/A		FALSE	#N/A	#N/A	#N/A	#N/A	#N/A		#N/A	#N/A
999					#N/A	#N/A	#N/A		#N/A	#N/A	#N/A	#N/A	#N/A		FALSE	#N/A	#N/A	#N/A	#N/A	#N/A		#N/A	#N/A
1000					#N/A	#N/A	#N/A		#N/A	#N/A	#N/A	#N/A	#N/A		FALSE	#N/A	#N/A	#N/A	#N/A	#N/A		#N/A	#N/A

## Sheet: sample
No.	Dda	Fda	Ada		Donor-bg	FRET-bg	Acceptor-bg		Dc	Fc	Ac	A:D	NFRET	DFRET	FRETN		selection	Dc_sel	Fc_sel	Ac_sel		don	acc	acctodon	DFRET	NFRET	FRETN				min	max
1	117967	90101.2	351593		110652	78355.1	346773		111330	11687.7	347061	4.19433	0.056564	0.13749	4.47083e-07		FALSE	#N/A	#N/A	#N/A		#N/A	#N/A	#N/A	#N/A	#N/A	#N/A		cutoffs	donor	500000	100000000
2	609444	148126	112874		602129	136380	108054		602343	8234.63	109614	0.278104	0.0318303	0.0203363	1.84338e-07		TRUE	602343	8234.63	109614		404924	112611	0.278104	0.0203363	0.0318303	1.84338e-07			FRET	1	100000000
3	5974220	1603060	2308050		5.9669e+06	1.59131e+06	2.30323e+06		5.97144e+06	158881	2.3187e+06	0.582199	0.0421413	0.0388317	1.69601e-08		TRUE	5.97144e+06	158881	2.3187e+06		4.09153e+06	2.38209e+06	0.582199	0.0388317	0.0421413	1.69601e-08			acceptor	1	100000000
4	609338	223747	581294		602023	212001	576474		603153	22093.5	578036	1.41621	0.0367504	0.0526895	9.3662e-08		TRUE	603153	22093.5	578036		419316	593838	1.41621	0.0526895	0.0367504	9.3662e-08
5	328068	106616	147901		320753	94869.9	143081		321034	15327.4	143912	0.652016	0.0696654	0.0675953	4.90344e-07		FALSE	#N/A	#N/A	#N/A		#N/A	#N/A	#N/A	#N/A	#N/A	#N/A
6	1174980	266101	216268		1.16766e+06	254355	211448		1.16808e+06	5600.53	214474	0.284352	0.0111626	0.00722767	3.30416e-08		TRUE	1.16808e+06	5600.53	214474		774873	220337	0.284352	0.00722767	0.0111626	3.30416e-08		S1	0.189151
7	3579110	1080220	1851160		3.57179e+06	1.06847e+06	1.84634e+06		3.57542e+06	149341	1.8556e+06	0.761304	0.0568051	0.0596403	3.32696e-08		TRUE	3.57542e+06	149341	1.8556e+06		2.50403e+06	1.90633e+06	0.761304	0.0596403	0.0568051	3.32696e-08		S2	0.131895
8	435518	118731	117552		428203	106985	112732		428425	11121	113842	0.398789	0.0497154	0.0379204	3.37014e-07		FALSE	#N/A	#N/A	#N/A		#N/A	#N/A	#N/A	#N/A	#N/A	#N/A		S3	-0.00259077
9	481026	175471	390706		473711	163725	385886		474468	23225.5	387115	1.18468	0.0529132	0.0691855	1.86896e-07		FALSE	#N/A	#N/A	#N/A		#N/A	#N/A	#N/A	#N/A	#N/A	#N/A		S4	-0.00195562
10	1026100	284626	403500		1.01878e+06	272880	398680		1.01957e+06	27591.5	401321	0.589784	0.042562	0.0394696	9.9666e-08		TRUE	1.01957e+06	27591.5	401321		699056	412292	0.589784	0.0394696	0.042562	9.9666e-08
11	225870	65314.3	74563		218555	53568.2	69742.7		218692	3029.55	70309.3	0.491185	0.0242643	0.0206014	2.91214e-07		FALSE	#N/A	#N/A	#N/A		#N/A	#N/A	#N/A	#N/A	#N/A	#N/A		C1	0.658577
12	1361150	381666	615158		1.35383e+06	369920	610338		1.35504e+06	33339.7	613848	0.68122	0.0361142	0.0360143	5.92422e-08		TRUE	1.35504e+06	33339.7	613848		925734	630629	0.68122	0.0360143	0.0361142	5.92422e-08		C2	1.02734
13	945777	217519	153447		938462	205773	148627		938757	8658.38	151059	0.247548	0.0228872	0.0138114	9.0244e-08		TRUE	938757	8658.38	151059		626902	155188	0.247548	0.0138114	0.0228872	9.0244e-08
14	1276640	289846	208174		1.26932e+06	278100	203354		1.26973e+06	11183.9	206643	0.250523	0.0217383	0.013198	6.30005e-08		TRUE	1.26973e+06	11183.9	206643		847398	212292	0.250523	0.013198	0.0217383	6.30005e-08
15	820766	185659	125534		813451	173913	120714		813691	4125.98	122822	0.233664	0.0130185	0.00764064	6.10201e-08		TRUE	813691	4125.98	122822		540004	126179	0.233664	0.00764064	0.0130185	6.10201e-08
16	263792	72291.7	82875.6		256477	60545.6	78055.3		256631	1737.56	78720.2	0.473633	0.0121836	0.0101761	1.27123e-07		FALSE	#N/A	#N/A	#N/A		#N/A	#N/A	#N/A	#N/A	#N/A	#N/A
17	683183	245207	540166		675868	233461	535346		676918	35010.2	537099	1.1476	0.0566173	0.0728147	1.42326e-07		TRUE	676918	35010.2	537099		480813	551782	1.1476	0.0728147	0.0566173	1.42326e-07
18	3089720	819287	1027010		3.0824e+06	807541	1.02219e+06		3.08442e+06	89678	1.03018e+06	0.498982	0.0495928	0.0422809	4.17138e-08		TRUE	3.08442e+06	89678	1.03018e+06		2.121e+06	1.05834e+06	0.498982	0.0422809	0.0495928	4.17138e-08
19	4191940	994826	984467		4.18462e+06	983080	979647		4.18656e+06	62341.6	990493	0.360903	0.0303888	0.0221108	2.22203e-08		TRUE	4.18656e+06	62341.6	990493		2.81951e+06	1.01757e+06	0.360903	0.0221108	0.0303888	2.22203e-08				Acc:Don	n	DFRET	Q1	Q3	NFRET(corr)	Q1	Q3	FRETN(corr)	Q1	Q3
20	3688890	959641	1203030		3.68157e+06	947895	1.19821e+06		3.68394e+06	93482	1.20775e+06	0.49244	0.0437664	0.0371014	3.1054e-08		TRUE	3.68394e+06	93482	1.20775e+06		2.51964e+06	1.24077e+06	0.49244	0.0371014	0.0437664	3.1054e-08		0	0.1	0.05	22	0.00266784	0.000634712	0.00361387	0.00707753	0.00167474	0.0102491	2.44267e-08	4.8655e-09	4.19117e-08
21	818407	193464	114754		811092	181718	109934		811311	13799	112036	0.209991	0.0453852	0.0251757	2.24381e-07		TRUE	811311	13799	112036		548109	115098	0.209991	0.0251757	0.0453852	2.24381e-07		0.1	0.2	0.15	300	0.00991822	0.00657459	0.0137447	0.0204301	0.0135347	0.0278995	4.75983e-08	2.42838e-08	1.00835e-07
22	4305920	922999	437869		4.2986e+06	911253	433049		4.29947e+06	41048.6	444188	0.158857	0.0295627	0.0142898	3.17685e-08		TRUE	4.29947e+06	41048.6	444188		2.87258e+06	456330	0.158857	0.0142898	0.0295627	3.17685e-08		0.2	0.3	0.25	483	0.0178111	0.0139448	0.0228243	0.028932	0.0235672	0.0365853	4.94632e-08	2.75096e-08	9.03665e-08
23	8300520	1780800	1111780		8.2932e+06	1.76905e+06	1.10696e+06		8.29541e+06	54379.7	1.12845e+06	0.210111	0.0177157	0.00985578	8.58612e-09		TRUE	8.29541e+06	54379.7	1.12845e+06		5.51754e+06	1.1593e+06	0.210111	0.00985578	0.0177157	8.58612e-09		0.3	0.4	0.35	640	0.0257812	0.022249	0.0318805	0.0360832	0.0313084	0.0437533	4.32065e-08	2.43799e-08	9.067e-08
24	747411	194375	205525		740096	182629	200705		740492	16166.8	202623	0.413153	0.0412885	0.0320873	1.59256e-07		TRUE	740492	16166.8	202623		503837	208162	0.413153	0.0320873	0.0412885	1.59256e-07		0.4	0.5	0.45	549	0.0329209	0.0281065	0.0394233	0.0408593	0.035352	0.0485143	5.14133e-08	2.77891e-08	9.26951e-08
25	670361	230755	517604		663046	219009	512784		664052	25959.3	514504	1.14091	0.0435683	0.0560328	1.12301e-07		TRUE	664052	25959.3	514504		463288	528569	1.14091	0.0560328	0.0435683	1.12301e-07		0.5	0.6	0.55	426	0.0393327	0.034184	0.0464266	0.0436461	0.0380693	0.0515772	6.23396e-08	3.2641e-08	1.13569e-07
26	5062280	1200730	1177890		5.05496e+06	1.18898e+06	1.17307e+06		5.05728e+06	78108	1.18617e+06	0.357495	0.0316472	0.0229142	1.92447e-08		TRUE	5.05728e+06	78108	1.18617e+06		3.40872e+06	1.2186e+06	0.357495	0.0229142	0.0316472	1.92447e-08		0.6	0.7	0.65	389	0.0447695	0.0395927	0.0518877	0.0456673	0.0409239	0.0529976	5.7879e-08	3.3452e-08	9.73938e-08
27	171423	51485.6	54552.6		164108	39739.5	49732.3		164206	2138.85	50157.7	0.467251	0.0234156	0.0193945	3.83826e-07		FALSE	#N/A	#N/A	#N/A		#N/A	#N/A	#N/A	#N/A	#N/A	#N/A		0.7	0.8	0.75	287	0.0501301	0.0444558	0.0593226	0.0479465	0.0427137	0.0564853	7.14167e-08	3.69478e-08	1.10017e-07
28	391495	119310	175533		384180	107564	170713		384516	12379.6	171709	0.664136	0.0474212	0.0466078	2.77129e-07		FALSE	#N/A	#N/A	#N/A		#N/A	#N/A	#N/A	#N/A	#N/A	#N/A		0.8	0.9	0.85	299	0.054881	0.0488172	0.0626961	0.0496087	0.0435513	0.056387	6.27667e-08	3.83612e-08	1.03072e-07
29	3944330	1065500	1600400		3.93701e+06	1.05375e+06	1.59558e+06		3.94016e+06	98613.1	1.60579e+06	0.612467	0.0387227	0.0366114	2.30364e-08		TRUE	3.94016e+06	98613.1	1.60579e+06		2.69351e+06	1.64968e+06	0.612467	0.0366114	0.0387227	2.30364e-08		0.9	1	0.95	245	0.0617716	0.0544806	0.0720672	0.0524743	0.0465216	0.0619623	5.23118e-08	3.00369e-08	9.94374e-08
30	1440520	444714	889590		1.4332e+06	432968	884770		1.43494e+06	45178.6	888487	0.921811	0.0393966	0.0456258	5.23755e-08		TRUE	1.43494e+06	45178.6	888487		990198	912776	0.921811	0.0456258	0.0393966	5.23755e-08		1	1.1	1.05	181	0.0635438	0.0562603	0.0737549	0.0513204	0.0457214	0.0595719	5.45408e-08	3.00073e-08	9.47281e-08
31	5274960	1309290	1374640		5.26764e+06	1.29754e+06	1.36982e+06		5.27035e+06	120489	1.38347e+06	0.395747	0.0441198	0.0335491	2.44241e-08		TRUE	5.27035e+06	120489	1.38347e+06		3.59142e+06	1.42129e+06	0.395747	0.0335491	0.0441198	2.44241e-08		1.1	1.2	1.15	196	0.0652478	0.0571552	0.0768268	0.0508828	0.0443184	0.0594611	4.91923e-08	3.00758e-08	8.85903e-08
32	115536	54920.2	116123		108221	43174.1	111303		108439	8023.74	111584	1.44304	0.0703855	0.101005	9.80104e-07		FALSE	#N/A	#N/A	#N/A		#N/A	#N/A	#N/A	#N/A	#N/A	#N/A		1.2	1.3	1.25	163	0.0670355	0.0606553	0.0767221	0.0499644	0.0448825	0.0573398	5.28369e-08	2.66044e-08	7.97044e-08
33	5443450	1769800	3643750		5.43613e+06	1.75805e+06	3.63893e+06		5.44328e+06	249845	3.65303e+06	0.978677	0.0547859	0.0651544	1.85711e-08		TRUE	5.44328e+06	249845	3.65303e+06		3.83466e+06	3.75289e+06	0.978677	0.0651544	0.0547859	1.85711e-08		1.3	1.4	1.35	153	0.0695482	0.0616279	0.081701	0.0497893	0.0441942	0.0585554	4.79765e-08	2.70967e-08	7.77061e-08
34	3972880	1300380	2743570		3.96556e+06	1.28863e+06	2.73875e+06		3.97094e+06	177315	2.74904e+06	1.01135	0.0525075	0.0634971	2.40078e-08		TRUE	3.97094e+06	177315	2.74904e+06		2.79248e+06	2.82419e+06	1.01135	0.0634971	0.0525075	2.40078e-08		1.4	1.5	1.45	131	0.0695793	0.0569188	0.0814232	0.0477217	0.0395764	0.0562304	4.79557e-08	3.08806e-08	7.28405e-08
35	3995910	829873	316451		3.98859e+06	818127	311631		3.98922e+06	22575.8	321966	0.124828	0.0198641	0.00851987	2.59792e-08		TRUE	3.98922e+06	22575.8	321966		2.64979e+06	330767	0.124828	0.00851987	0.0198641	2.59792e-08		1.5	1.6	1.55	117	0.0702135	0.0632478	0.0805578	0.0470314	0.0422154	0.0541603	4.29435e-08	2.34105e-08	7.10338e-08
36	1514740	339526	222739		1.50742e+06	327780	217919		1.50786e+06	13905.9	221825	0.226317	0.0239343	0.01381	6.14483e-08		TRUE	1.50786e+06	13905.9	221825		1.00695e+06	227889	0.226317	0.01381	0.0239343	6.14483e-08		1.6	1.7	1.65	103	0.0712257	0.065412	0.078718	0.0461767	0.0425428	0.0513255	5.63454e-08	2.70184e-08	7.86892e-08
37	364037	102823	123265		356722	91076.9	118445		356955	7980.21	119369	0.504531	0.0382349	0.0328319	2.76814e-07		FALSE	#N/A	#N/A	#N/A		#N/A	#N/A	#N/A	#N/A	#N/A	#N/A		1.7	1.8	1.75	102	0.0727275	0.0637758	0.0840416	0.045799	0.0397189	0.0537507	4.52426e-08	2.46718e-08	7.96197e-08
38	135836	44237.1	48716.4		128521	32491	43896.1		128607	2391.44	44229.3	0.521745	0.0314175	0.0274597	6.21392e-07		FALSE	#N/A	#N/A	#N/A		#N/A	#N/A	#N/A	#N/A	#N/A	#N/A		1.8	1.9	1.85	62	0.0719867	0.0642514	0.0828254	0.0442908	0.0393501	0.0509886	3.52412e-08	1.95463e-08	5.74615e-08
39	382125	122266	172474		374810	110520	167654		375140	17511.4	168626	0.654782	0.0680545	0.0661884	4.09154e-07		FALSE	#N/A	#N/A	#N/A		#N/A	#N/A	#N/A	#N/A	#N/A	#N/A		1.9	2	1.95	76	0.0734101	0.0667768	0.0854126	0.0438686	0.039516	0.0510679	3.64272e-08	2.40403e-08	6.23773e-08
40	338175	122540	287651		330860	110794	282831		331415	10907.4	283689	1.27174	0.0350011	0.0475954	1.7147e-07		FALSE	#N/A	#N/A	#N/A		#N/A	#N/A	#N/A	#N/A	#N/A	#N/A		2	2.1	2.05	46	0.0748666	0.0666939	0.086262	0.0432709	0.0384525	0.0501943	4.71651e-08	3.18477e-08	7.3918e-08
41	1395410	302330	166841		1.38809e+06	290584	162021		1.38842e+06	6654.03	165618	0.184733	0.0138431	0.00722452	4.27699e-08		TRUE	1.38842e+06	6654.03	165618		921034	170145	0.184733	0.00722452	0.0138431	4.27699e-08		2.1	2.2	2.15	61	0.0671058	0.0612466	0.0777943	0.0383949	0.0348812	0.0444798	4.40619e-08	2.08337e-08	6.35569e-08
42	2325600	570860	646048		2.31828e+06	559114	641228		2.31955e+06	36032.3	647237	0.425247	0.0291817	0.023044	3.54737e-08		TRUE	2.31955e+06	36032.3	647237		1.56363e+06	664930	0.425247	0.023044	0.0291817	3.54737e-08		2.2	2.3	2.25	60	0.0697435	0.0639611	0.0797064	0.0389372	0.0353779	0.0443621	3.99246e-08	2.35371e-08	6.08626e-08
43	484664	126309	110694		477349	114563	105874		477558	10307.5	107111	0.338773	0.0450906	0.0317333	2.97834e-07		FALSE	#N/A	#N/A	#N/A		#N/A	#N/A	#N/A	#N/A	#N/A	#N/A		2.3	2.4	2.35	41	0.0719593	0.0665282	0.0824645	0.0391873	0.0362659	0.0453284	3.41965e-08	2.49535e-08	6.18006e-08		CURVE FITTING:
44	3931250	968058	1024540		3.92393e+06	956312	1.01972e+06		3.92595e+06	79598.1	1.02989e+06	0.396995	0.0391901	0.0298664	2.9097e-08		TRUE	3.92595e+06	79598.1	1.02989e+06		2.66514e+06	1.05804e+06	0.396995	0.0298664	0.0391901	2.9097e-08		2.4	2.5	2.45	44	0.0754323	0.0678656	0.0921957	0.0400745	0.0360777	0.049594	4.935e-08	3.06154e-08	6.5669e-08				Acc:Don	n	don	acc	acctodon
45	7097570	2036790	3423370		7.09025e+06	2.02504e+06	3.41855e+06		7.09698e+06	233023	3.43694e+06	0.719573	0.046426	0.0474886	1.412e-08		TRUE	7.09698e+06	233023	3.43694e+06		4.90692e+06	3.53089e+06	0.719573	0.0474886	0.046426	1.412e-08		2.5	2.6	2.55	38	0.0750528	0.0699098	0.0841917	0.0391627	0.0364357	0.0437842	4.1264e-08	2.4274e-08	5.7572e-08		0	0.1	0.05	22	1.3795e+06	105813	0.0767041
46	291159	76797.8	58319.5		283844	65051.7	53499.2		283950	4305.97	54234.8	0.291244	0.0344384	0.022508	4.13268e-07		FALSE	#N/A	#N/A	#N/A		#N/A	#N/A	#N/A	#N/A	#N/A	#N/A		2.6	2.7	2.65	32	0.0717942	0.0621175	0.0847566	0.0366464	0.0319325	0.0435217	3.1398e-08	2.26218e-08	5.34105e-08		0.1	0.2	0.15	300	965573	158526	0.164178
47	3014190	788254	1056830		3.00687e+06	776508	1.05201e+06		3.00895e+06	68998.5	1.05981e+06	0.53095	0.0382029	0.0336476	3.19801e-08		TRUE	3.00895e+06	68998.5	1.05981e+06		2.05062e+06	1.08878e+06	0.53095	0.0336476	0.0382029	3.19801e-08		2.7	2.8	2.75	29	0.0740011	0.0670027	0.0832804	0.0369647	0.0334561	0.0421699	3.70413e-08	2.17815e-08	6.65466e-08		0.2	0.3	0.25	483	1.55351e+06	386157	0.248571
48	1153170	247015	114395		1.14585e+06	235269	109575		1.14607e+06	4076.44	112544	0.152362	0.0113303	0.00537184	4.67119e-08		TRUE	1.14607e+06	4076.44	112544		758854	115620	0.152362	0.00537184	0.0113303	4.67119e-08		2.8	2.9	2.85	34	0.0683975	0.0609631	0.0876077	0.0335969	0.0300977	0.0433629	4.0349e-08	2.49438e-08	5.78731e-08		0.3	0.4	0.35	640	2.10884e+06	724217	0.343421
49	5490730	1159270	539708		5.48341e+06	1.14752e+06	534888		5.48449e+06	39779	549097	0.154477	0.0228398	0.0108932	1.95231e-08		TRUE	5.48449e+06	39779	549097		3.65173e+06	564107	0.154477	0.0108932	0.0228398	1.95231e-08		2.9	3	2.95	17	0.0726495	0.0672093	0.0759003	0.0350768	0.0323839	0.0368291	3.74156e-08	2.24655e-08	4.97514e-08		0.4	0.5	0.45	549	1.66923e+06	731626	0.438301
50	3925250	926690	847119		3.91793e+06	914944	842299		3.9196e+06	62765.9	852453	0.331209	0.0340657	0.0237379	2.77647e-08		TRUE	3.9196e+06	62765.9	852453		2.64412e+06	875757	0.331209	0.0237379	0.0340657	2.77647e-08		3	3.1	3.05	25	0.0699548	0.0660432	0.0873265	0.0332705	0.0314708	0.041827	3.02129e-08	2.2884e-08	3.93576e-08		0.5	0.6	0.55	426	1.28893e+06	700336	0.543346
51	2387200	700232	1293580		2.37988e+06	688486	1.28876e+06		2.38242e+06	68346.5	1.29493e+06	0.81249	0.0383656	0.0417421	3.27441e-08		TRUE	2.38242e+06	68346.5	1.29493e+06		1.63735e+06	1.33033e+06	0.81249	0.0417421	0.0383656	3.27441e-08		3.1	3.2	3.15	19	0.0757988	0.0659101	0.094538	0.0354319	0.0309437	0.0444219	3.17787e-08	1.32663e-08	4.34752e-08		0.6	0.7	0.65	389	1.33847e+06	852922	0.637235
52	253347	81098.9	117515		246032	69352.8	112695		246253	7951.69	113333	0.68437	0.0468478	0.0467393	4.21117e-07		FALSE	#N/A	#N/A	#N/A		#N/A	#N/A	#N/A	#N/A	#N/A	#N/A		3.2	3.3	3.25	25	0.0714282	0.0658051	0.0830852	0.0329582	0.0303458	0.0383087	3.56356e-08	2.5675e-08	5.30463e-08		0.7	0.8	0.75	287	995920	733101	0.736104
53	298963	90939.8	120602		291648	79193.7	115782		291876	8757.09	116538	0.595701	0.0467852	0.0435721	3.80519e-07		FALSE	#N/A	#N/A	#N/A		#N/A	#N/A	#N/A	#N/A	#N/A	#N/A		3.3	3.4	3.35	19	0.0687207	0.0638608	0.0794737	0.0312864	0.0290196	0.0363738	3.55369e-08	2.55033e-08	4.58538e-08		0.8	0.9	0.85	299	1.12517e+06	958386	0.851772
54	4042550	951623	940839		4.03523e+06	939877	936019		4.03709e+06	53150.3	946478	0.358552	0.0270132	0.0195991	2.05593e-08		TRUE	4.03709e+06	53150.3	946478		2.71188e+06	972351	0.358552	0.0195991	0.0270132	2.05593e-08		3.4	3.5	3.45	15	0.0764888	0.0727311	0.0874466	0.0345406	0.0327132	0.039168	3.62821e-08	3.04524e-08	5.98311e-08		0.9	1	0.95	245	1.38901e+06	1.27546e+06	0.918253
55	88175.4	40114.1	74998.3		80860.1	28368	70178		80997.8	3817.07	70387.8	1.26507	0.0494021	0.0667783	9.89556e-07		FALSE	#N/A	#N/A	#N/A		#N/A	#N/A	#N/A	#N/A	#N/A	#N/A		3.5	3.6	3.55	11	0.0776902	0.0726512	0.0971042	0.034444	0.032025	0.0432548	3.83808e-08	2.97304e-08	4.69855e-08		1	1.1	1.05	181	1.37958e+06	1.45304e+06	1.05324
56	233122	71737.2	63447		225807	59991.1	58626.7		225923	9546.86	59212	0.384192	0.0808516	0.0602957	1.05481e-06		FALSE	#N/A	#N/A	#N/A		#N/A	#N/A	#N/A	#N/A	#N/A	#N/A		3.6	3.7	3.65	14	0.0712258	0.0642024	0.0836912	0.0312067	0.0278802	0.0367104	2.86054e-08	2.00436e-08	3.37299e-08		1.1	1.2	1.15	196	1.28709e+06	1.4897e+06	1.15742
57	114561	41277.7	64432.1		107246	29531.6	59611.8		107363	1383.42	59890	0.853476	0.0171424	0.0191902	3.18e-07		FALSE	#N/A	#N/A	#N/A		#N/A	#N/A	#N/A	#N/A	#N/A	#N/A		3.7	3.8	3.75	7	0.0736206	0.0616844	0.104701	0.0317442	0.0265114	0.0452262	2.84919e-08	2.22387e-08	3.40643e-08		1.2	1.3	1.25	163	1.17692e+06	1.47507e+06	1.25332
58	1266580	338440	467334		1.25926e+06	326694	462514		1.26018e+06	27499	465779	0.558082	0.0355078	0.0320717	6.92447e-08		TRUE	1.26018e+06	27499	465779		857421	478511	0.558082	0.0320717	0.0355078	6.92447e-08		3.8	3.9	3.85	8	0.072487	0.068571	0.10787	0.0307114	0.0289144	0.0462187	3.89392e-08	2.8347e-08	5.40776e-08		1.3	1.4	1.35	153	1.32285e+06	1.8432e+06	1.39335
59	2089660	498379	404080		2.08234e+06	486633	399260		2.08314e+06	40094	404657	0.294419	0.0432552	0.0283952	7.03002e-08		TRUE	2.08314e+06	40094	404657		1.412e+06	415719	0.294419	0.0283952	0.0432552	7.03002e-08		3.9	4	3.95	8	0.0742055	0.0712766	0.0811528	0.0312291	0.0298739	0.0339506	3.6334e-08	3.35005e-08	4.20565e-08		1.4	1.5	1.45	131	1.05757e+06	1.55027e+06	1.46588
60	4732480	1083290	916446		4.72516e+06	1.07154e+06	911626		4.72697e+06	57533.3	923872	0.299352	0.027365	0.0181458	1.94718e-08		TRUE	4.72697e+06	57533.3	923872		3.17061e+06	949128	0.299352	0.0181458	0.027365	1.94718e-08		4	4.1	4.05	5	0.0942716	0.0785979	0.106014	0.0389429	0.0325094	0.0441485	3.41506e-08	3.02804e-08	3.72707e-08		1.5	1.6	1.55	117	1.26892e+06	1.94497e+06	1.53278
61	2136420	678378	1341810		2.1291e+06	666632	1.33699e+06		2.13173e+06	87566.6	1.34251e+06	0.924731	0.0507308	0.0587115	4.5224e-08		TRUE	2.13173e+06	87566.6	1.34251e+06		1.49147e+06	1.37921e+06	0.924731	0.0587115	0.0507308	4.5224e-08		4.1	4.2	4.15	8	0.0641386	0.0631014	0.0740902	0.0261266	0.0258482	0.0303989	2.64855e-08	2.48021e-08	2.87049e-08		1.6	1.7	1.65	103	1.01782e+06	1.70142e+06	1.67164
62	138412	55063.5	92043.9		131097	43317.4	87223.6		131268	7015.92	87563.7	0.962462	0.0637583	0.0750639	9.02158e-07		FALSE	#N/A	#N/A	#N/A		#N/A	#N/A	#N/A	#N/A	#N/A	#N/A		4.2	4.3	4.25	6	0.0645274	0.0593432	0.0688714	0.026059	0.0240337	0.0277753	2.35388e-08	1.28985e-08	3.64082e-08		1.7	1.8	1.75	102	1.24753e+06	2.1907e+06	1.75603
63	154277	44776.1	41190.1		146962	33030	36369.8		147034	434.98	36750.7	0.388159	0.00590863	0.00447198	1.18978e-07		FALSE	#N/A	#N/A	#N/A		#N/A	#N/A	#N/A	#N/A	#N/A	#N/A		4.3	4.4	4.35	3	0.0987117	0.0777292	0.113051	0.0397645	0.0311875	0.0455517	3.24866e-08	2.95497e-08	3.61309e-08		1.8	1.9	1.85	62	1.16383e+06	2.13965e+06	1.83845
64	846741	382712	1325850		839426	370966	1.32103e+06		842013	37950.4	1.32321e+06	2.29439	0.0351697	0.0640533	5.03441e-08		TRUE	842013	37950.4	1.32321e+06		592481	1.35938e+06	2.29439	0.0640533	0.0351697	5.03441e-08		4.4	4.5	4.45	3	0.080343	0.0798894	0.089005	0.0317562	0.0314934	0.0353291	5.15527e-08	5.07584e-08	5.25641e-08		1.9	2	1.95	76	1.24217e+06	2.45398e+06	1.97555
65	1174570	282489	264017		1.16725e+06	270743	259197		1.16777e+06	15768.2	262222	0.343246	0.0283047	0.0200912	7.61094e-08		TRUE	1.16777e+06	15768.2	262222		784833	269390	0.343246	0.0200912	0.0283047	7.61094e-08		4.5	4.6	4.55	1	0.0865472	0.0865472	0.0865472	0.0338797	0.0338797	0.0338797	2.80868e-08	2.80868e-08	2.80868e-08		2	2.1	2.05	46	849120	1.76134e+06	2.07431
66	166484	59293.2	74518.5		159169	47547.1	69698.2		159306	8247.27	70110.9	0.636497	0.0760923	0.0728799	1.09137e-06		FALSE	#N/A	#N/A	#N/A		#N/A	#N/A	#N/A	#N/A	#N/A	#N/A		4.6	4.7	4.65	2	0.0864653	0.0765148	0.0964158	0.0334497	0.0296183	0.0372811	4.76417e-08	4.19218e-08	5.33617e-08		2.1	2.2	2.15	61	833366	1.77806e+06	2.13359
67	4148850	1098040	1480850		4.14153e+06	1.08629e+06	1.47603e+06		4.14444e+06	108236	1.48677e+06	0.538262	0.0430446	0.0381425	2.59623e-08		TRUE	4.14444e+06	108236	1.48677e+06		2.83767e+06	1.52741e+06	0.538262	0.0381425	0.0430446	2.59623e-08		4.7	4.8	4.75	6	0.0630348	0.057088	0.0669661	0.0240488	0.0216667	0.0255186	2.83374e-08	1.7006e-08	3.57756e-08		2.2	2.3	2.25	60	819069	1.8514e+06	2.26037
68	3146360	646888	251202		3.13904e+06	635142	246382		3.13954e+06	8890.46	254516	0.125919	0.00993162	0.00428143	1.64447e-08		TRUE	3.13954e+06	8890.46	254516		2.07652e+06	261473	0.125919	0.00428143	0.00993162	1.64447e-08		4.8	4.9	4.85	4	0.0700837	0.0620422	0.0740567	0.026458	0.0233962	0.0279788	2.02903e-08	1.53517e-08	2.46304e-08		2.3	2.4	2.35	41	944052	2.18176e+06	2.31106
69	889052	213870	154630		881737	202124	149810		882034	15583	152095	0.261962	0.0421742	0.0261253	1.71685e-07		TRUE	882034	15583	152095		596470	156253	0.261962	0.0261253	0.0421742	1.71685e-07		4.9	5	4.95	8	0.107984	0.0911107	0.129231	0.0406595	0.034121	0.0489379	3.31798e-08	2.91149e-08	4.10106e-08		2.4	2.5	2.45	44	786752	1.90626e+06	2.42295
70	360026	98595.2	133168		352711	86849.1	128348		352964	3204.95	129262	0.563509	0.0149368	0.0136	1.03825e-07		FALSE	#N/A	#N/A	#N/A		#N/A	#N/A	#N/A	#N/A	#N/A	#N/A		5	5.1	5.05	2	0.0699038	0.0602243	0.0795832	0.0259313	0.0222812	0.0295814	3.0668e-08	2.75008e-08	3.38352e-08		2.5	2.6	2.55	38	877206	2.21325e+06	2.52306
71	81494.8	37724.3	67478.8		74179.6	25978.2	62658.5		74302.5	3682.7	62851	1.22716	0.0526022	0.0699913	1.16555e-06		FALSE	#N/A	#N/A	#N/A		#N/A	#N/A	#N/A	#N/A	#N/A	#N/A																2.6	2.7	2.65	32	889766	2.37207e+06	2.66594
72	182590	68419	68804.1		175275	56672.9	63983.8		175401	15080.3	64438.2	0.506908	0.136117	0.115474	1.97204e-06		FALSE	#N/A	#N/A	#N/A		#N/A	#N/A	#N/A	#N/A	#N/A	#N/A																2.7	2.8	2.75	29	822908	2.22946e+06	2.70925
73	341639	121175	205757		334324	109429	200937		334718	19688.6	201804	0.863381	0.0736204	0.0819926	4.3081e-07		FALSE	#N/A	#N/A	#N/A		#N/A	#N/A	#N/A	#N/A	#N/A	#N/A																2.8	2.9	2.85	34	626718	1.76252e+06	2.8123
74	1502040	336487	193300		1.49472e+06	324741	188480		1.4951e+06	17152	192353	0.197258	0.0318019	0.0171214	8.81508e-08		TRUE	1.4951e+06	17152	192353		1.00179e+06	197611	0.197258	0.0171214	0.0318019	8.81508e-08																2.9	3	2.95	17	707891	2.11316e+06	2.98514
75	5278890	1515790	2466350		5.27157e+06	1.50404e+06	2.46153e+06		5.27642e+06	182255	2.4752e+06	0.695307	0.0495827	0.0498348	2.06258e-08		TRUE	5.27642e+06	182255	2.4752e+06		3.65718e+06	2.54286e+06	0.695307	0.0498348	0.0495827	2.06258e-08
76	200540	59622.5	74937.5		193225	47876.4	70117.2		193363	2079.56	70618.2	0.560551	0.0177012	0.0160678	2.25093e-07		FALSE	#N/A	#N/A	#N/A		#N/A	#N/A	#N/A	#N/A	#N/A	#N/A
77	4988000	1332320	1076920		4.98068e+06	1.32057e+06	1.0721e+06		4.98281e+06	237066	1.08501e+06	0.316791	0.0996144	0.0673745	6.481e-08		TRUE	4.98281e+06	237066	1.08501e+06		3.51863e+06	1.11467e+06	0.316791	0.0673745	0.0996144	6.481e-08
78	3056670	731363	683956		3.04935e+06	719617	679136		3.0507e+06	53252.5	687039	0.342238	0.0364663	0.025821	3.75526e-08		TRUE	3.0507e+06	53252.5	687039		2.06237e+06	705821	0.342238	0.025821	0.0364663	3.75526e-08
79	1177710	336137	544677		1.17039e+06	324391	539857		1.17146e+06	31804.7	542892	0.694303	0.0393509	0.0395927	7.39151e-08		TRUE	1.17146e+06	31804.7	542892		803298	557732	0.694303	0.0395927	0.0393509	7.39151e-08
80	184178	72814.9	174104		176863	61068.8	169284		177195	5287.31	169743	1.42956	0.030042	0.0433445	2.59821e-07		FALSE	#N/A	#N/A	#N/A		#N/A	#N/A	#N/A	#N/A	#N/A	#N/A
81	4792450	1127640	935768		4.78513e+06	1.11589e+06	930948		4.78698e+06	87991.4	943350	0.299063	0.0410316	0.027153	2.87996e-08		TRUE	4.78698e+06	87991.4	943350		3.24058e+06	969138	0.299063	0.027153	0.0410316	2.87996e-08
82	2516880	669168	848508		2.50956e+06	657422	843688		2.51123e+06	71456	850194	0.506254	0.0482219	0.0414168	4.9467e-08		TRUE	2.51123e+06	71456	850194		1.72529e+06	873435	0.506254	0.0414168	0.0482219	4.9467e-08
83	1706360	514330	876945		1.69904e+06	502584	872125		1.70076e+06	66178.4	876531	0.759103	0.0531768	0.0557875	6.56126e-08		TRUE	1.70076e+06	66178.4	876531		1.18626e+06	900492	0.759103	0.0557875	0.0531768	6.56126e-08
84	3965820	952158	942893		3.9585e+06	940412	938073		3.96036e+06	67928	948333	0.364055	0.0347542	0.0253829	2.67322e-08		TRUE	3.96036e+06	67928	948333		2.67613e+06	974257	0.364055	0.0253829	0.0347542	2.67322e-08
85	7798540	1893320	2077390		7.79122e+06	1.88157e+06	2.07257e+06		7.79532e+06	134491	2.09277e+06	0.408096	0.0330143	0.0255283	1.21848e-08		TRUE	7.79532e+06	134491	2.09277e+06		5.2683e+06	2.14997e+06	0.408096	0.0255283	0.0330143	1.21848e-08
86	1346360	325051	294346		1.33904e+06	313305	289526		1.33962e+06	21835.7	292996	0.332943	0.0345728	0.0241525	8.22251e-08		TRUE	1.33962e+06	21835.7	292996		904076	301006	0.332943	0.0241525	0.0345728	8.22251e-08
87	3071180	773613	701901		3.06386e+06	761867	697081		3.06524e+06	90391	705022	0.343416	0.0606011	0.0428579	6.18214e-08		TRUE	3.06524e+06	90391	705022		2.10909e+06	724295	0.343416	0.0428579	0.0606011	6.18214e-08
88	444370	122709	170915		437055	110963	166095		437382	6386.32	167228	0.583487	0.0234433	0.02169	1.29051e-07		FALSE	#N/A	#N/A	#N/A		#N/A	#N/A	#N/A	#N/A	#N/A	#N/A
89	4904470	1198910	1239390		4.89715e+06	1.18716e+06	1.23457e+06		4.89959e+06	98026.5	1.24726e+06	0.385396	0.0392629	0.0294836	2.37086e-08		TRUE	4.89959e+06	98026.5	1.24726e+06		3.32478e+06	1.28136e+06	0.385396	0.0294836	0.0392629	2.37086e-08
90	476160	188856	515009		468845	177110	510189		469845	21136	511406	1.58936	0.0421801	0.063939	1.30012e-07		FALSE	#N/A	#N/A	#N/A		#N/A	#N/A	#N/A	#N/A	#N/A	#N/A
91	1303580	287473	149491		1.29626e+06	275727	144671		1.29655e+06	11455.2	148030	0.175743	0.0260329	0.0132379	8.82152e-08		TRUE	1.29655e+06	11455.2	148030		865335	152076	0.175743	0.0132379	0.0260329	8.82152e-08
92	629402	161055	141013		622087	149309	136193		622356	13677.2	137805	0.334254	0.046198	0.032292	2.35707e-07		TRUE	622356	13677.2	137805		423546	141572	0.334254	0.032292	0.046198	2.35707e-07
93	281956	104840	244023		274641	93093.9	239203		275110	9595.61	239915	1.29195	0.0367152	0.0502976	2.14877e-07		FALSE	#N/A	#N/A	#N/A		#N/A	#N/A	#N/A	#N/A	#N/A	#N/A
94	2333000	525599	403637		2.32568e+06	513853	398817		2.32648e+06	21344.3	404844	0.267724	0.0218931	0.0137395	3.34948e-08		TRUE	2.32648e+06	21344.3	404844		1.55351e+06	415911	0.267724	0.0137395	0.0218931	3.34948e-08
95	6883060	1731450	1271980		6.87574e+06	1.7197e+06	1.26716e+06		6.87826e+06	252015	1.28498e+06	0.276065	0.0832578	0.0527021	4.21437e-08		TRUE	6.87826e+06	252015	1.28498e+06		4.78187e+06	1.32011e+06	0.276065	0.0527021	0.0832578	4.21437e-08
96	628588	142402	96384.6		621273	130656	91564.3		621455	1064.38	93174.3	0.233273	0.00441951	0.00259391	2.7169e-08		TRUE	621455	1064.38	93174.3		410340	95721.4	0.233273	0.00259391	0.00441951	2.7169e-08
97	162046	55033.4	82871.7		154731	43287.3	78051.4		154884	3725.18	78452.7	0.762306	0.0333948	0.0352335	4.5312e-07		FALSE	#N/A	#N/A	#N/A		#N/A	#N/A	#N/A	#N/A	#N/A	#N/A
98	1591050	348966	173854		1.58373e+06	337220	169034		1.58407e+06	15359.5	173138	0.168026	0.0291875	0.0145093	8.27732e-08		TRUE	1.58407e+06	15359.5	173138		1.05859e+06	177871	0.168026	0.0145093	0.0291875	8.27732e-08
99	714109	254201	553034		706794	242455	548214		707869	36457.3	550048	1.12422	0.0569774	0.0725311	1.38392e-07		TRUE	707869	36457.3	550048		502644	565084	1.12422	0.0725311	0.0569774	1.38392e-07
100	1674220	372120	229765		1.6669e+06	360374	224945		1.66735e+06	15407.4	229264	0.211526	0.0248055	0.013837	5.95724e-08		TRUE	1.66735e+06	15407.4	229264		1.11349e+06	235532	0.211526	0.013837	0.0248055	5.95724e-08
101	819876	238393	345493		812561	226647	340673		813231	28016.9	342780	0.624832	0.0521735	0.0497113	1.4855e-07		TRUE	813231	28016.9	342780		563592	352150	0.624832	0.0497113	0.0521735	1.4855e-07
102	3364700	834654	918632		3.35738e+06	822908	913812		3.35919e+06	67326.6	922515	0.415744	0.0378681	0.0295343	3.21115e-08		TRUE	3.35919e+06	67326.6	922515		2.27961e+06	947733	0.415744	0.0295343	0.0378681	3.21115e-08
103	177233	62221	93560		169918	50474.9	88739.7		170092	6630.4	89180.4	0.772178	0.0528152	0.0558825	6.46052e-07		FALSE	#N/A	#N/A	#N/A		#N/A	#N/A	#N/A	#N/A	#N/A	#N/A
104	987687	239774	199599		980372	228028	194779		980758	16898.8	197320	0.305843	0.0380874	0.025496	1.29064e-07		TRUE	980758	16898.8	197320		662803	202714	0.305843	0.025496	0.0380874	1.29064e-07
105	54913.1	125101	46163.9		47597.8	113355	41343.6		47678.9	98898.7	41467.1	0.326946	1.26854	0.759014	7.39335e-05		FALSE	#N/A	#N/A	#N/A		#N/A	#N/A	#N/A	#N/A	#N/A	#N/A
106	675376	183886	223480		668061	172140	218660		668492	16935.1	220392	0.495237	0.0435723	0.037042	1.69894e-07		TRUE	668492	16935.1	220392		457188	226416	0.495237	0.037042	0.0435723	1.69894e-07
107	1660810	594409	1397840		1.65349e+06	582663	1.39302e+06		1.65623e+06	86169.9	1.39731e+06	1.21971	0.055225	0.0732163	5.50331e-08		TRUE	1.65623e+06	86169.9	1.39731e+06		1.17692e+06	1.43551e+06	1.21971	0.0732163	0.055225	5.50331e-08
108	403099	130686	263853		395784	118940	259033		396292	9911.76	260059	0.986224	0.030496	0.0365882	1.42149e-07		FALSE	#N/A	#N/A	#N/A		#N/A	#N/A	#N/A	#N/A	#N/A	#N/A
109	723181	208165	319688		715866	196419	314868		716485	19482.4	316724	0.66223	0.0403528	0.0396514	1.26893e-07		TRUE	716485	19482.4	316724		491343	325382	0.66223	0.0396514	0.0403528	1.26893e-07
110	268646	89464.5	129884		261331	77718.4	125064		261577	11792.1	125741	0.701828	0.0636027	0.0640662	5.29899e-07		FALSE	#N/A	#N/A	#N/A		#N/A	#N/A	#N/A	#N/A	#N/A	#N/A
111	754763	173018	119652		747448	161272	114832		747676	4745.35	116769	0.241298	0.0160094	0.00954515	8.03357e-08		TRUE	747676	4745.35	116769		497147	119961	0.241298	0.00954515	0.0160094	8.03357e-08
112	387673	135997	273426		380358	124251	268606		380885	16878	269592	1.03452	0.0515412	0.0630434	2.4294e-07		FALSE	#N/A	#N/A	#N/A		#N/A	#N/A	#N/A	#N/A	#N/A	#N/A
113	3359140	805725	719889		3.35182e+06	793979	715069		3.35324e+06	65662.4	723756	0.326971	0.0417424	0.028875	3.99891e-08		TRUE	3.35324e+06	65662.4	723756		2.27403e+06	743541	0.326971	0.028875	0.0417424	3.99891e-08
114	3665780	880752	811950		3.65846e+06	869006	807130		3.66006e+06	70545.7	816612	0.338147	0.0404178	0.0284346	3.48857e-08		TRUE	3.66006e+06	70545.7	816612		2.48098e+06	838935	0.338147	0.0284346	0.0404178	3.48857e-08
115	3748220	1045860	739574		3.7409e+06	1.03411e+06	734754		3.74236e+06	229606	744449	0.283865	0.133525	0.0852212	1.2181e-07		TRUE	3.74236e+06	229606	744449		2.69424e+06	764800	0.283865	0.0852212	0.133525	1.2181e-07
116	1108260	241695	133713		1.10094e+06	229949	128893		1.1012e+06	4703.29	131746	0.185425	0.0123218	0.00644349	4.79159e-08		TRUE	1.1012e+06	4703.29	131746		729929	135347	0.185425	0.00644349	0.0123218	4.79159e-08
117	1886850	421762	279326		1.87953e+06	410016	274506		1.88008e+06	18293.2	279377	0.228429	0.0251191	0.0145592	5.1476e-08		TRUE	1.88008e+06	18293.2	279377		1.25647e+06	287014	0.228429	0.0145592	0.0251191	5.1476e-08
118	189961	75867.4	121878		182646	64121.3	117058		182876	14134.3	117531	0.897248	0.0928865	0.105032	9.71952e-07		FALSE	#N/A	#N/A	#N/A		#N/A	#N/A	#N/A	#N/A	#N/A	#N/A
119	422338	106274	95144.7		415023	94527.9	90324.4		415201	4112.41	91400.1	0.338307	0.0210065	0.0148166	1.60167e-07		FALSE	#N/A	#N/A	#N/A		#N/A	#N/A	#N/A	#N/A	#N/A	#N/A
120	263599	73359	74744.1		256284	61612.9	69923.8		256422	3913.86	70588.1	0.419694	0.0288717	0.0226514	3.19595e-07		FALSE	#N/A	#N/A	#N/A		#N/A	#N/A	#N/A	#N/A	#N/A	#N/A
121	76961.8	51538.4	134622		69646.6	39792.3	129802		69900.7	9498.39	129983	2.40461	0.0934973	0.171039	1.54512e-06		FALSE	#N/A	#N/A	#N/A		#N/A	#N/A	#N/A	#N/A	#N/A	#N/A
122	336869	149218	468355		329554	137472	463535		330462	13998.5	464391	2.05966	0.0350002	0.060434	1.34821e-07		FALSE	#N/A	#N/A	#N/A		#N/A	#N/A	#N/A	#N/A	#N/A	#N/A
123	4547350	1094530	990167		4.54003e+06	1.08278e+06	985347		4.54198e+06	94067.5	997114	0.332016	0.0437515	0.0304888	3.06994e-08		TRUE	4.54198e+06	94067.5	997114		3.08531e+06	1.02437e+06	0.332016	0.0304888	0.0437515	3.06994e-08
124	225230	71952.3	107627		217915	60206.2	102807		218117	5427.64	103372	0.71238	0.0357049	0.0364089	3.55795e-07		FALSE	#N/A	#N/A	#N/A		#N/A	#N/A	#N/A	#N/A	#N/A	#N/A
125	7045300	1868730	1446840		7.03798e+06	1.85698e+06	1.44202e+06		7.04084e+06	335544	1.46026e+06	0.301697	0.102238	0.0674802	4.82364e-08		TRUE	7.04084e+06	335544	1.46026e+06		4.97248e+06	1.50018e+06	0.301697	0.0674802	0.102238	4.82364e-08
126	390064	103138	103983		382749	91391.9	99162.7		382945	5915.36	100155	0.398633	0.0299743	0.0229177	2.27958e-07		FALSE	#N/A	#N/A	#N/A		#N/A	#N/A	#N/A	#N/A	#N/A	#N/A
127	1053280	354525	727512		1.04596e+06	342779	722692		1.04738e+06	49613.9	725405	1.0079	0.0556173	0.0671005	9.65156e-08		TRUE	1.04738e+06	49613.9	725405		739396	745235	1.0079	0.0671005	0.0556173	9.65156e-08
128	254986	67165.5	54748.2		247671	55419.4	49927.9		247770	1986.88	50569.8	0.314553	0.0176794	0.0120299	2.34376e-07		FALSE	#N/A	#N/A	#N/A		#N/A	#N/A	#N/A	#N/A	#N/A	#N/A
129	426314	132034	220367		418999	120288	215547		419422	12604.2	216633	0.770552	0.0412	0.0436394	2.05031e-07		FALSE	#N/A	#N/A	#N/A		#N/A	#N/A	#N/A	#N/A	#N/A	#N/A
130	1136630	320296	444397		1.12931e+06	308550	439577		1.13018e+06	36960.5	442505	0.581874	0.05143	0.0473082	1.09233e-07		TRUE	1.13018e+06	36960.5	442505		781271	454601	0.581874	0.0473082	0.05143	1.09233e-07
131	526374	139052	145706		519059	127306	140886		519337	10543.1	142231	0.414445	0.0384044	0.0299038	2.10962e-07		TRUE	519337	10543.1	142231		352566	146119	0.414445	0.0299038	0.0384044	2.10962e-07
132	1275970	2125640	1006800		1.26865e+06	2.11389e+06	1.00198e+06		1.27062e+06	1.74177e+06	1.00527e+06	0.400513	1.00091	0.675479	2.01545e-06		TRUE	1.27062e+06	1.74177e+06	1.00527e+06		2.57857e+06	1.03275e+06	0.400513	0.675479	1.00091	2.01545e-06
133	5630740	1590940	2562990		5.62342e+06	1.57919e+06	2.55817e+06		5.62846e+06	178106	2.57275e+06	0.680352	0.0460807	0.0458459	1.81791e-08		TRUE	5.62846e+06	178106	2.57275e+06		3.88487e+06	2.64308e+06	0.680352	0.0458459	0.0460807	1.81791e-08
134	131683	56622.5	148552		124368	44876.4	143732		124649	2394.6	144055	1.75169	0.0177007	0.0283432	1.97104e-07		FALSE	#N/A	#N/A	#N/A		#N/A	#N/A	#N/A	#N/A	#N/A	#N/A
135	1775380	495184	718948		1.76806e+06	483438	714128		1.76947e+06	54816.1	718712	0.605139	0.0478723	0.0449258	6.37076e-08		TRUE	1.76947e+06	54816.1	718712		1.22015e+06	738359	0.605139	0.0449258	0.0478723	6.37076e-08
136	2975260	702004	589845		2.96794e+06	690258	585025		2.9691e+06	51705	592717	0.303385	0.0386409	0.0257612	4.34251e-08		TRUE	2.9691e+06	51705	592717		2.00709e+06	608920	0.303385	0.0257612	0.0386409	4.34251e-08
137	3812310	859988	558068		3.80499e+06	848242	553248		3.8061e+06	55551	563108	0.225787	0.0376712	0.0216813	3.8309e-08		TRUE	3.8061e+06	55551	563108		2.56216e+06	578502	0.225787	0.0216813	0.0376712	3.8309e-08
138	1910510	409854	216616		1.90319e+06	398108	211796		1.90362e+06	10181	216728	0.176168	0.0158084	0.00805551	3.64736e-08		TRUE	1.90362e+06	10181	216728		1.26386e+06	222652	0.176168	0.00805551	0.0158084	3.64736e-08
139	5940380	1723690	2959080		5.93306e+06	1.71194e+06	2.95426e+06		5.93887e+06	200044	2.96965e+06	0.742068	0.046852	0.0486579	1.67648e-08		TRUE	5.93887e+06	200044	2.96965e+06		4.11125e+06	3.05083e+06	0.742068	0.0486579	0.046852	1.67648e-08
140	329654	86079.5	64998.7		322339	74333.4	60178.4		322458	5425.33	61013.8	0.28781	0.0383577	0.024911	4.07573e-07		FALSE	#N/A	#N/A	#N/A		#N/A	#N/A	#N/A	#N/A	#N/A	#N/A
141	992176	397080	1296330		984861	385334	1.29151e+06		987391	28702.7	1.29407e+06	1.95801	0.0250309	0.0422735	3.32014e-08		TRUE	987391	28702.7	1.29407e+06		678976	1.32944e+06	1.95801	0.0422735	0.0250309	3.32014e-08
142	253258	92861.3	154703		245943	81115.2	149883		246237	14826	150521	0.873686	0.0747918	0.0837666	5.91229e-07		FALSE	#N/A	#N/A	#N/A		#N/A	#N/A	#N/A	#N/A	#N/A	#N/A
143	252485	82419.8	142396		245170	70673.7	137576		245440	6153.96	138212	0.84621	0.0330014	0.0366755	2.6813e-07		FALSE	#N/A	#N/A	#N/A		#N/A	#N/A	#N/A	#N/A	#N/A	#N/A
144	865917	212527	205125		858602	200781	200305		858998	11956	202530	0.360181	0.028467	0.0206968	1.01574e-07		TRUE	858998	11956	202530		577672	208067	0.360181	0.0206968	0.028467	1.01574e-07
145	569690	140964	138356		562375	129218	133536		562639	5231.22	134993	0.369063	0.0188939	0.0139213	1.01799e-07		TRUE	562639	5231.22	134993		375772	138684	0.369063	0.0139213	0.0188939	1.01799e-07
146	309738	80147.3	85926.7		302423	68401.2	81106.4		302583	499.978	81890.3	0.421121	0.00317361	0.00250272	2.98232e-08		FALSE	#N/A	#N/A	#N/A		#N/A	#N/A	#N/A	#N/A	#N/A	#N/A
147	6223110	1494150	1441610		6.21579e+06	1.4824e+06	1.43679e+06		6.21864e+06	117172	1.4529e+06	0.354321	0.0386194	0.0278145	1.91679e-08		TRUE	6.21864e+06	117172	1.4529e+06		4.21262e+06	1.49262e+06	0.354321	0.0278145	0.0386194	1.91679e-08
148	18908	64225.4	354604		11592.8	52479.3	349784		12276.9	4151.87	349816	29.3679	0.0547675	0.339285	1.42889e-06		FALSE	#N/A	#N/A	#N/A		#N/A	#N/A	#N/A	#N/A	#N/A	#N/A
149	645395	150698	132235		638080	138952	127415		638332	1452.83	129068	0.314327	0.00505579	0.00344401	2.60634e-08		TRUE	638332	1452.83	129068		421843	132597	0.314327	0.00344401	0.00505579	2.60634e-08
150	7643570	2031440	2764120		7.63625e+06	2.01969e+06	2.7593e+06		7.64169e+06	211348	2.7791e+06	0.544446	0.0452405	0.0403029	1.47091e-08		TRUE	7.64169e+06	211348	2.7791e+06		5.24399e+06	2.85507e+06	0.544446	0.0403029	0.0452405	1.47091e-08
151	4970380	1234940	1420140		4.96306e+06	1.22319e+06	1.41532e+06		4.96586e+06	97749.6	1.42819e+06	0.435618	0.036349	0.0290218	2.03712e-08		TRUE	4.96586e+06	97749.6	1.42819e+06		3.36815e+06	1.46723e+06	0.435618	0.0290218	0.036349	2.03712e-08
152	480374	111109	61960.4		473059	99362.9	57140.1		473173	2346.65	58366	0.19098	0.0140859	0.0074742	1.25589e-07		FALSE	#N/A	#N/A	#N/A		#N/A	#N/A	#N/A	#N/A	#N/A	#N/A
153	274352	115741	322951		267037	103995	318131		267660	11524.7	318824	1.74409	0.0386286	0.0613672	1.99607e-07		FALSE	#N/A	#N/A	#N/A		#N/A	#N/A	#N/A	#N/A	#N/A	#N/A
154	228850	65889.9	73932.5		221535	54143.8	69112.2		221671	3124.64	69686.5	0.480119	0.024965	0.020955	2.98967e-07		FALSE	#N/A	#N/A	#N/A		#N/A	#N/A	#N/A	#N/A	#N/A	#N/A
155	3750740	799815	385400		3.74342e+06	788069	380580		3.74419e+06	29798.1	390280	0.16066	0.0245527	0.0119401	3.01394e-08		TRUE	3.74419e+06	29798.1	390280		2.49563e+06	400949	0.16066	0.0119401	0.0245527	3.01394e-08
156	6373740	1379930	800750		6.36642e+06	1.36818e+06	795930		6.36801e+06	58986.2	812428	0.196255	0.0258139	0.0138699	1.68517e-08		TRUE	6.36801e+06	58986.2	812428		4.25281e+06	834637	0.196255	0.0138699	0.0258139	1.68517e-08
157	7335160	1755910	1487390		7.32784e+06	1.74416e+06	1.48257e+06		7.33078e+06	162548	1.50156e+06	0.309114	0.0484588	0.0325719	2.18257e-08		TRUE	7.33078e+06	162548	1.50156e+06		4.99043e+06	1.54261e+06	0.309114	0.0325719	0.0484588	2.18257e-08
158	833157	188605	92614.4		825842	176859	87794.1		826018	9070.12	89934.1	0.167055	0.0330967	0.0163997	1.8046e-07		TRUE	826018	9070.12	89934.1		553066	92392.6	0.167055	0.0163997	0.0330967	1.8046e-07
159	206414	69983.1	85460.2		199099	58237	80639.9		199257	9941.19	81156.1	0.590608	0.0762954	0.0704213	9.08623e-07		FALSE	#N/A	#N/A	#N/A		#N/A	#N/A	#N/A	#N/A	#N/A	#N/A
160	87523.9	46364.2	103617		80208.6	34618.1	98796.7		80402.3	6415.75	99005	1.71327	0.0692012	0.10807	1.19125e-06		FALSE	#N/A	#N/A	#N/A		#N/A	#N/A	#N/A	#N/A	#N/A	#N/A
161	3062400	699195	507260		3.05508e+06	687449	502440		3.05608e+06	43305.9	510357	0.255018	0.0344328	0.0210635	4.10382e-08		TRUE	3.05608e+06	43305.9	510357		2.05597e+06	524309	0.255018	0.0210635	0.0344328	4.10382e-08
162	4650900	1411530	2739990		4.64358e+06	1.39978e+06	2.73517e+06		4.64896e+06	160688	2.74721e+06	0.875847	0.044206	0.0498663	1.85959e-08		TRUE	4.64896e+06	160688	2.74721e+06		3.22238e+06	2.82231e+06	0.875847	0.0498663	0.044206	1.85959e-08
163	2662060	537958	140492		2.65474e+06	526212	135672		2.65502e+06	6168.6	142550	0.0834597	0.0100153	0.00351546	2.40897e-08		TRUE	2.65502e+06	6168.6	142550		1.7547e+06	146447	0.0834597	0.00351546	0.0100153	2.40897e-08
164	1209920	353639	571677		1.2026e+06	341893	566857		1.20372e+06	39653	569975	0.70346	0.0471029	0.0476373	8.54232e-08		TRUE	1.20372e+06	39653	569975		832394	585556	0.70346	0.0476373	0.0471029	8.54232e-08
165	440594	133511	223798		433279	121765	218978		433709	10927.6	220101	0.762475	0.0349309	0.036848	1.69193e-07		FALSE	#N/A	#N/A	#N/A		#N/A	#N/A	#N/A	#N/A	#N/A	#N/A
166	2785720	643696	494792		2.7784e+06	631950	489972		2.77938e+06	41785.8	497172	0.272812	0.0352827	0.0223189	4.46946e-08		TRUE	2.77938e+06	41785.8	497172		1.87222e+06	510763	0.272812	0.0223189	0.0352827	4.46946e-08
167	3043860	690266	475516		3.03654e+06	678520	470696		3.03748e+06	42070.6	478565	0.240711	0.0346549	0.0205978	4.27765e-08		TRUE	3.03748e+06	42070.6	478565		2.04248e+06	491647	0.240711	0.0205978	0.0346549	4.27765e-08
168	958022	289774	564855		950707	278028	560035		951807	24334.7	562501	0.887442	0.0328403	0.0373705	6.71791e-08		TRUE	951807	24334.7	562501		651172	577877	0.887442	0.0373705	0.0328403	6.71791e-08
169	5186700	1269070	1398070		5.17938e+06	1.25732e+06	1.39325e+06		5.18214e+06	93873.2	1.40668e+06	0.412104	0.0344582	0.0267696	1.90336e-08		TRUE	5.18214e+06	93873.2	1.40668e+06		3.50671e+06	1.44513e+06	0.412104	0.0267696	0.0344582	1.90336e-08
170	2473280	548096	384069		2.46596e+06	536350	379249		2.46672e+06	19888.1	385639	0.240926	0.0203095	0.0120943	3.0901e-08		TRUE	2.46672e+06	19888.1	385639		1.64441e+06	396181	0.240926	0.0120943	0.0203095	3.0901e-08
171	888071	199005	125467		880756	187259	120647		880996	4749.97	122929	0.215897	0.0143949	0.00812026	6.48251e-08		TRUE	880996	4749.97	122929		584953	126290	0.215897	0.00812026	0.0143949	6.48251e-08
172	5045380	1256280	1382470		5.03806e+06	1.24453e+06	1.37765e+06		5.04078e+06	109872	1.39071e+06	0.416585	0.0410522	0.0320362	2.3165e-08		TRUE	5.04078e+06	109872	1.39071e+06		3.42961e+06	1.42873e+06	0.416585	0.0320362	0.0410522	2.3165e-08
173	3040350	760694	865392		3.03303e+06	748948	860572		3.03473e+06	61740	868434	0.433022	0.0376499	0.0299659	3.4625e-08		TRUE	3.03473e+06	61740	868434		2.06034e+06	892174	0.433022	0.0299659	0.0376499	3.4625e-08
174	7075470	1776450	1963560		7.06815e+06	1.7647e+06	1.95874e+06		7.07202e+06	169404	1.97706e+06	0.420792	0.0447716	0.0350961	1.79078e-08		TRUE	7.07202e+06	169404	1.97706e+06		4.82687e+06	2.03111e+06	0.420792	0.0350961	0.0447716	1.79078e-08
175	4768160	1029740	615009		4.76084e+06	1.01799e+06	610189		4.76206e+06	36992.3	622526	0.201547	0.021402	0.0116578	1.84434e-08		TRUE	4.76206e+06	36992.3	622526		3.17317e+06	639544	0.201547	0.0116578	0.021402	1.84434e-08
176	1017880	214068	68677.3		1.01056e+06	202322	63857		1.01069e+06	2749.67	66475.5	0.102178	0.0105938	0.004114	6.04895e-08		TRUE	1.01069e+06	2749.67	66475.5		668370	68292.7	0.102178	0.004114	0.0105938	6.04895e-08
177	1571070	393407	374511		1.56375e+06	381661	369691		1.56449e+06	37114.1	373744	0.3597	0.0479706	0.034769	9.38154e-08		TRUE	1.56449e+06	37114.1	373744		1.06745e+06	383961	0.3597	0.034769	0.0479706	9.38154e-08
178	770928	190129	154736		763613	178383	149916		763910	14171.3	151895	0.301678	0.0412217	0.0273967	1.80512e-07		TRUE	763910	14171.3	151895		517264	156047	0.301678	0.0273967	0.0412217	1.80512e-07
179	3147070	752947	647540		3.13975e+06	741201	642720		3.14103e+06	62540.3	650857	0.313751	0.0433112	0.0293458	4.52151e-08		TRUE	3.14103e+06	62540.3	650857		2.13115e+06	668650	0.313751	0.0293458	0.0433112	4.52151e-08
180	2717700	669668	606714		2.71038e+06	657922	601894		2.71158e+06	65862	608919	0.337843	0.0506446	0.0355695	5.89569e-08		TRUE	2.71158e+06	65862	608919		1.85164e+06	625565	0.337843	0.0355695	0.0506446	5.89569e-08
181	2333210	529428	355930		2.32589e+06	517682	351110		2.32659e+06	31425.9	357137	0.234641	0.034245	0.0200976	5.59002e-08		TRUE	2.32659e+06	31425.9	357137		1.56367e+06	366900	0.234641	0.0200976	0.034245	5.59002e-08
182	141567	44611.7	54721.8		134252	32865.6	49901.5		134350	889.935	50249.6	0.577637	0.0107954	0.00995791	1.94836e-07		FALSE	#N/A	#N/A	#N/A		#N/A	#N/A	#N/A	#N/A	#N/A	#N/A
183	912950	284688	468903		905635	272942	464083		906547	40429.7	466431	0.751705	0.0608326	0.063423	1.4132e-07		TRUE	906547	40429.7	466431		637460	479182	0.751705	0.063423	0.0608326	1.4132e-07
184	606773	199618	403500		599458	187872	398680		600240	21899.8	400235	0.985551	0.0438873	0.0524918	1.34735e-07		TRUE	600240	21899.8	400235		417204	411176	0.985551	0.0524918	0.0438873	1.34735e-07
185	88761.6	62274.5	245431		81446.4	50528.4	240611		81917.3	3387.41	240823	4.31501	0.0236337	0.0590797	2.5379e-07		FALSE	#N/A	#N/A	#N/A		#N/A	#N/A	#N/A	#N/A	#N/A	#N/A
186	5418720	1332390	1442540		5.4114e+06	1.32064e+06	1.43772e+06		5.41424e+06	107441	1.45175e+06	0.406038	0.037948	0.0292505	2.02033e-08		TRUE	5.41424e+06	107441	1.45175e+06		3.67313e+06	1.49143e+06	0.406038	0.0292505	0.037948	2.02033e-08
187	558221	155051	239636		550906	143305	234816		551368	8129.3	236244	0.653748	0.0223601	0.0218973	9.22426e-08		TRUE	551368	8129.3	236244		371247	242702	0.653748	0.0218973	0.0223601	9.22426e-08
188	209855	78942.1	99315.4		202540	67196	94495.1		202726	16421.9	95020.3	0.65108	0.113801	0.109529	1.26003e-06		FALSE	#N/A	#N/A	#N/A		#N/A	#N/A	#N/A	#N/A	#N/A	#N/A
189	2888760	678605	588807		2.88144e+06	666859	583987		2.8826e+06	44804.6	591455	0.312689	0.0340502	0.0230569	3.88416e-08		TRUE	2.8826e+06	44804.6	591455		1.94322e+06	607623	0.312689	0.0230569	0.0340502	3.88416e-08
190	2862970	598589	217100		2.85565e+06	586843	212280		2.85608e+06	18693	219679	0.118804	0.0235224	0.00984026	4.40352e-08		TRUE	2.85608e+06	18693	219679		1.89964e+06	225684	0.118804	0.00984026	0.0235224	4.40352e-08
191	876517	239882	301407		869202	228136	296587		869786	24606.9	298840	0.513885	0.0475962	0.041188	1.39922e-07		TRUE	869786	24606.9	298840		597428	307009	0.513885	0.041188	0.0475962	1.39922e-07
192	329425	96073.3	118024		322110	84327.2	113204		322333	8468.69	114039	0.53072	0.043602	0.0383633	3.40518e-07		FALSE	#N/A	#N/A	#N/A		#N/A	#N/A	#N/A	#N/A	#N/A	#N/A
193	219598	60171.6	49016.1		212283	48425.5	44195.8		212370	2442.71	44746	0.323033	0.0249152	0.0171653	3.79931e-07		FALSE	#N/A	#N/A	#N/A		#N/A	#N/A	#N/A	#N/A	#N/A	#N/A
194	191362	80447.3	184645		184047	68701.2	179825		184399	10170.5	180302	1.40741	0.0543007	0.077277	4.52131e-07		FALSE	#N/A	#N/A	#N/A		#N/A	#N/A	#N/A	#N/A	#N/A	#N/A
195	324423	111959	202411		317108	100213	197591		317496	14170.3	198413	0.912981	0.0552387	0.0634684	3.3247e-07		FALSE	#N/A	#N/A	#N/A		#N/A	#N/A	#N/A	#N/A	#N/A	#N/A
196	1121400	319680	512265		1.11408e+06	307934	507445		1.11508e+06	30273.8	510334	0.685661	0.0395977	0.0395922	7.86297e-08		TRUE	1.11508e+06	30273.8	510334		764641	524284	0.685661	0.0395922	0.0395977	7.86297e-08
197	1400330	332123	302831		1.39301e+06	320377	298011		1.3936e+06	17580	301621	0.331275	0.0269462	0.0187946	6.18158e-08		TRUE	1.3936e+06	17580	301621		935375	309867	0.331275	0.0187946	0.0269462	6.18158e-08
198	79664.1	58760.2	192626		72348.9	47014.1	187806		72716.5	8558.62	187994	3.42144	0.0692393	0.15162	9.25353e-07		FALSE	#N/A	#N/A	#N/A		#N/A	#N/A	#N/A	#N/A	#N/A	#N/A
199	6379400	1622090	1630520		6.37208e+06	1.61034e+06	1.6257e+06		6.3753e+06	190633	1.64222e+06	0.384373	0.0580544	0.0434318	2.69122e-08		TRUE	6.3753e+06	190633	1.64222e+06		4.38925e+06	1.68711e+06	0.384373	0.0434318	0.0580544	2.69122e-08
200	4314300	1058980	1108380		4.30698e+06	1.04723e+06	1.10356e+06		4.30916e+06	87007.6	1.11472e+06	0.391531	0.0393039	0.029747	2.67718e-08		TRUE	4.30916e+06	87007.6	1.11472e+06		2.92492e+06	1.1452e+06	0.391531	0.029747	0.0393039	2.67718e-08
201	331657	96531.6	70980.8		324342	84785.5	66160.5		324473	14709.6	67001.1	0.30137	0.0975757	0.0644027	1.00005e-06		FALSE	#N/A	#N/A	#N/A		#N/A	#N/A	#N/A	#N/A	#N/A	#N/A
202	276615	72899.3	69464.2		269300	61153.2	64643.9		269428	1688.56	65341.9	0.374751	0.0126865	0.0094266	1.41763e-07		FALSE	#N/A	#N/A	#N/A		#N/A	#N/A	#N/A	#N/A	#N/A	#N/A
203	5488240	1269200	1139660		5.48092e+06	1.25745e+06	1.13484e+06		5.48317e+06	71049.4	1.14905e+06	0.32059	0.0281242	0.0192957	1.66676e-08		TRUE	5.48317e+06	71049.4	1.14905e+06		3.68214e+06	1.18046e+06	0.32059	0.0192957	0.0281242	1.66676e-08
204	891861	261487	471462		884546	249741	466642		885463	20880.2	468936	0.797574	0.0320281	0.0345684	7.43243e-08		TRUE	885463	20880.2	468936		604025	481755	0.797574	0.0345684	0.0320281	7.43243e-08
205	2548570	839182	1468210		2.54125e+06	827436	1.46339e+06		2.54413e+06	153740	1.46998e+06	0.825568	0.0772007	0.0840458	6.076e-08		TRUE	2.54413e+06	153740	1.46998e+06		1.82924e+06	1.51017e+06	0.825568	0.0840458	0.0772007	6.076e-08
206	558436	154081	194084		551121	142335	189264		551494	13126.7	190692	0.520572	0.0400046	0.0348811	1.84486e-07		TRUE	551494	13126.7	190692		376327	195905	0.520572	0.0348811	0.0400046	1.84486e-07
207	3290460	850610	1041550		3.28314e+06	838864	1.03673e+06		3.28519e+06	81113	1.04524e+06	0.478386	0.043242	0.0361359	3.49136e-08		TRUE	3.28519e+06	81113	1.04524e+06		2.24466e+06	1.07381e+06	0.478386	0.0361359	0.043242	3.49136e-08
208	4816500	1019810	451419		4.80918e+06	1.00806e+06	446599		4.81008e+06	39495.4	459061	0.147042	0.0264704	0.0123142	2.64366e-08		TRUE	4.81008e+06	39495.4	459061		3.2073e+06	471610	0.147042	0.0123142	0.0264704	2.64366e-08
209	1962140	549930	944394		1.95482e+06	538184	939574		1.95667e+06	44501	944643	0.727967	0.0323664	0.0333811	3.55849e-08		TRUE	1.95667e+06	44501	944643		1.33312e+06	970466	0.727967	0.0333811	0.0323664	3.55849e-08
210	7507530	1859950	1180340		7.50021e+06	1.8482e+06	1.17552e+06		7.50255e+06	274482	1.19496e+06	0.23538	0.0900391	0.0526283	4.52516e-08		TRUE	7.50255e+06	274482	1.19496e+06		5.21549e+06	1.22762e+06	0.23538	0.0526283	0.0900391	4.52516e-08
211	5177450	1431960	1415700		5.17013e+06	1.42021e+06	1.41088e+06		5.17292e+06	256188	1.42428e+06	0.399464	0.0921289	0.0699402	5.13934e-08		TRUE	5.17292e+06	256188	1.42428e+06		3.66295e+06	1.46322e+06	0.399464	0.0699402	0.0921289	5.13934e-08
212	5275610	1287220	1310660		5.26829e+06	1.27547e+06	1.30584e+06		5.27088e+06	106735	1.3195e+06	0.37886	0.0400689	0.0298307	2.26828e-08		TRUE	5.27088e+06	106735	1.3195e+06		3.57801e+06	1.35557e+06	0.37886	0.0298307	0.0400689	2.26828e-08
213	390295	115172	132738		382980	103426	127918		383232	14113	128911	0.496939	0.062358	0.0529569	4.22232e-07		FALSE	#N/A	#N/A	#N/A		#N/A	#N/A	#N/A	#N/A	#N/A	#N/A
214	3825570	816229	380213		3.81825e+06	804483	375393		3.81901e+06	32742	385287	0.155354	0.0268772	0.0128508	3.28891e-08		TRUE	3.81901e+06	32742	385287		2.54785e+06	395819	0.155354	0.0128508	0.0268772	3.28891e-08
215	317078	82892.9	73583		309763	71146.8	68762.7		309899	3485.28	69565.6	0.344292	0.0236049	0.0167902	2.38948e-07		FALSE	#N/A	#N/A	#N/A		#N/A	#N/A	#N/A	#N/A	#N/A	#N/A
216	3129600	712703	583139		3.12228e+06	700957	578319		3.12343e+06	34094.9	586411	0.288096	0.0250562	0.0163047	2.75129e-08		TRUE	3.12343e+06	34094.9	586411		2.09111e+06	602441	0.288096	0.0163047	0.0250562	2.75129e-08
217	894508	210257	165329		887193	198511	160509		887511	9526.81	162808	0.28157	0.024929	0.0160378	9.74494e-08		TRUE	887511	9526.81	162808		594021	167259	0.28157	0.0160378	0.024929	9.74494e-08
218	1728640	433557	489731		1.72132e+06	421811	484911		1.72228e+06	32262.6	489373	0.430984	0.0348175	0.0276572	5.65765e-08		TRUE	1.72228e+06	32262.6	489373		1.16652e+06	502751	0.430984	0.0276572	0.0348175	5.65765e-08
219	773626	215303	304640		766311	203557	299820		766901	19063.4	301807	0.591569	0.0391413	0.0363718	1.21735e-07		TRUE	766901	19063.4	301807		524126	310057	0.591569	0.0363718	0.0391413	1.21735e-07
220	1376000	312105	223723		1.36868e+06	300359	218903		1.36912e+06	12598	222450	0.24996	0.0227236	0.0137794	6.11378e-08		TRUE	1.36912e+06	12598	222450		914268	228531	0.24996	0.0137794	0.0227236	6.11378e-08
221	2835760	757657	1043390		2.82844e+06	745911	1.03857e+06		2.83049e+06	73924.5	1.0459e+06	0.554429	0.0424144	0.0381443	3.69076e-08		TRUE	2.83049e+06	73924.5	1.0459e+06		1.93802e+06	1.07449e+06	0.554429	0.0381443	0.0424144	3.69076e-08
222	630205	186452	247296		622890	174706	242476		623367	24904.1	244091	0.575886	0.0626061	0.0571931	2.41912e-07		TRUE	623367	24904.1	244091		435439	250763	0.575886	0.0571931	0.0626061	2.41912e-07
223	5712900	1272960	928264		5.70558e+06	1.26121e+06	923444		5.70742e+06	60196.7	938230	0.252392	0.0258773	0.0157625	1.66151e-08		TRUE	5.70742e+06	60196.7	938230		3.81897e+06	963878	0.252392	0.0157625	0.0258773	1.66151e-08
224	1623340	359039	175842		1.61602e+06	347293	171022		1.61637e+06	19062.5	175209	0.166117	0.0356112	0.0175925	9.94866e-08		TRUE	1.61637e+06	19062.5	175209		1.08356e+06	179999	0.166117	0.0175925	0.0356112	9.94866e-08
225	386706	129994	260371		379391	118248	255551		379892	12779.8	256535	1.0022	0.0402657	0.0485982	1.93819e-07		FALSE	#N/A	#N/A	#N/A		#N/A	#N/A	#N/A	#N/A	#N/A	#N/A
226	934233	240616	271523		926918	228870	266703		927444	18365.3	269105	0.439416	0.0364029	0.0291903	1.0876e-07		TRUE	927444	18365.3	269105		629158	276462	0.439416	0.0291903	0.0364029	1.0876e-07
227	5189290	1275740	1428670		5.18197e+06	1.26399e+06	1.42385e+06		5.18479e+06	96017.3	1.43728e+06	0.420605	0.0348521	0.0273507	1.9044e-08		TRUE	5.18479e+06	96017.3	1.43728e+06		3.5106e+06	1.47657e+06	0.420605	0.0273507	0.0348521	1.9044e-08
228	850628	197024	112473		843313	185278	107653		843528	11565.2	109838	0.198981	0.0377373	0.0203939	1.84494e-07		TRUE	843528	11565.2	109838		567093	112841	0.198981	0.0203939	0.0377373	1.84494e-07
229	5187840	1359760	1683430		5.18052e+06	1.34801e+06	1.67861e+06		5.18383e+06	146710	1.69204e+06	0.488194	0.0488505	0.041203	2.47218e-08		TRUE	5.18383e+06	146710	1.69204e+06		3.56066e+06	1.73829e+06	0.488194	0.041203	0.0488505	2.47218e-08
230	1093890	295329	397086		1.08657e+06	283583	392266		1.08735e+06	26317.9	395083	0.546703	0.0396761	0.0354488	9.05473e-08		TRUE	1.08735e+06	26317.9	395083		742419	405883	0.546703	0.0354488	0.0396761	9.05473e-08
231	488621	122352	100984		481306	110606	96163.7		481496	6882.71	97411.1	0.308885	0.0315556	0.0212439	2.1689e-07		FALSE	#N/A	#N/A	#N/A		#N/A	#N/A	#N/A	#N/A	#N/A	#N/A
232	231452	63973.5	56629.7		224137	52227.4	51809.4		224239	2998.21	52390.4	0.357205	0.0274787	0.0198983	3.77208e-07		FALSE	#N/A	#N/A	#N/A		#N/A	#N/A	#N/A	#N/A	#N/A	#N/A
233	3969350	954052	979189		3.96203e+06	942306	974369		3.96396e+06	64367	984638	0.37816	0.0323193	0.024063	2.43746e-08		TRUE	3.96396e+06	64367	984638		2.67494e+06	1.01156e+06	0.37816	0.024063	0.0323193	2.43746e-08
234	489017	153507	245910		481702	141761	241090		482176	18847.8	242339	0.740088	0.0540905	0.0560285	2.38404e-07		FALSE	#N/A	#N/A	#N/A		#N/A	#N/A	#N/A	#N/A	#N/A	#N/A
235	1367520	329733	290069		1.3602e+06	317987	285249		1.36077e+06	23079.3	288774	0.322729	0.036509	0.0251067	8.68083e-08		TRUE	1.36077e+06	23079.3	288774		919250	296668	0.322729	0.0251067	0.036509	8.68083e-08
236	544241	123436	61757.3		536926	111690	56937		537040	2619.9	58328.3	0.16818	0.0147668	0.00735305	1.23618e-07		TRUE	537040	2619.9	58328.3		356302	59922.8	0.16818	0.00735305	0.0147668	1.23618e-07
237	468902	107357	55444.5		461587	95610.9	50624.2		461688	1624.01	51820.3	0.174158	0.010481	0.00531277	1.00328e-07		FALSE	#N/A	#N/A	#N/A		#N/A	#N/A	#N/A	#N/A	#N/A	#N/A
238	167491	70839.9	222451		160176	59093.8	217631		160602	91.9682	218047	2.11606	0.000491318	0.000868765	3.88166e-09		FALSE	#N/A	#N/A	#N/A		#N/A	#N/A	#N/A	#N/A	#N/A	#N/A
239	6251610	1468900	1354700		6.24429e+06	1.45715e+06	1.34988e+06		6.24697e+06	97994.2	1.36606e+06	0.333185	0.0332851	0.0232649	1.69723e-08		TRUE	6.24697e+06	97994.2	1.36606e+06		4.2121e+06	1.40341e+06	0.333185	0.0232649	0.0332851	1.69723e-08
240	177589	62144.3	113995		170274	50398.2	109175		170488	3791.1	109616	0.970211	0.0274286	0.032662	2.99831e-07		FALSE	#N/A	#N/A	#N/A		#N/A	#N/A	#N/A	#N/A	#N/A	#N/A
241	66430.2	32885.8	71272.7		59114.9	21139.7	66452.4		59245.2	1193.3	66605.9	1.7017	0.0188077	0.029676	4.46954e-07		FALSE	#N/A	#N/A	#N/A		#N/A	#N/A	#N/A	#N/A	#N/A	#N/A
242	825544	222500	276837		818229	210754	272017		818765	20107.1	274138	0.50352	0.0419293	0.0359488	1.32405e-07		TRUE	818765	20107.1	274138		559326	281632	0.50352	0.0359488	0.0419293	1.32405e-07
243	2980180	645619	315162		2.97286e+06	633873	310342		2.97349e+06	30618.7	318045	0.164283	0.0313245	0.0153949	4.78533e-08		TRUE	2.97349e+06	30618.7	318045		1.98889e+06	326740	0.164283	0.0153949	0.0313245	4.78533e-08
244	1148160	408427	884062		1.14084e+06	396681	879242		1.14257e+06	64921	882202	1.10879	0.0629013	0.0794247	9.51953e-08		TRUE	1.14257e+06	64921	882202		817391	906318	1.10879	0.0794247	0.0629013	9.51953e-08
245	2057800	459188	338746		2.05048e+06	447442	333926		2.05115e+06	15546.6	339240	0.255062	0.0185671	0.0113779	3.30227e-08		TRUE	2.05115e+06	15546.6	339240		1.36638e+06	348513	0.255062	0.0113779	0.0185671	3.30227e-08
246	1423720	482411	1121140		1.4164e+06	470665	1.11632e+06		1.4186e+06	55513.1	1.11999e+06	1.16251	0.0432039	0.0560871	5.16419e-08		TRUE	1.4186e+06	55513.1	1.11999e+06		989767	1.15061e+06	1.16251	0.0560871	0.0432039	5.16419e-08
247	3120320	930391	1606410		3.113e+06	918645	1.60159e+06		3.11615e+06	118574	1.60966e+06	0.761777	0.0519641	0.0546223	3.49395e-08		TRUE	3.11615e+06	118574	1.60966e+06		2.1708e+06	1.65367e+06	0.761777	0.0546223	0.0519641	3.49395e-08
248	7164900	1581050	1092290		7.15758e+06	1.5693e+06	1.08747e+06		7.15975e+06	72004.5	1.10602e+06	0.23735	0.0254599	0.0150409	1.34394e-08		TRUE	7.15975e+06	72004.5	1.10602e+06		4.78725e+06	1.13625e+06	0.23735	0.0150409	0.0254599	1.34394e-08
249	585925	168973	223259		578610	157227	218439		579040	18971.1	219939	0.564436	0.0523102	0.0473906	2.20172e-07		TRUE	579040	18971.1	219939		400313	225951	0.564436	0.0473906	0.0523102	2.20172e-07
250	8478590	2088180	2237780		8.47127e+06	2.07643e+06	2.23296e+06		8.47568e+06	179564	2.25492e+06	0.402079	0.0406456	0.0311665	1.38866e-08		TRUE	8.47568e+06	179564	2.25492e+06		5.76145e+06	2.31656e+06	0.402079	0.0311665	0.0406456	1.38866e-08
251	455808	124820	151482		448493	113074	146662		448782	8896.92	147824	0.498812	0.0342047	0.0292225	1.98216e-07		FALSE	#N/A	#N/A	#N/A		#N/A	#N/A	#N/A	#N/A	#N/A	#N/A
252	132673	49891.9	56255.9		125358	38145.8	51435.6		125459	7650.11	51760.6	0.589044	0.0921646	0.0847428	1.74119e-06		FALSE	#N/A	#N/A	#N/A		#N/A	#N/A	#N/A	#N/A	#N/A	#N/A
253	364369	93848.2	59981.3		357054	82102.1	55161		357163	7289.41	56086.3	0.237598	0.0509851	0.0300583	5.37835e-07		FALSE	#N/A	#N/A	#N/A		#N/A	#N/A	#N/A	#N/A	#N/A	#N/A
254	4022760	888714	519847		4.01544e+06	876968	515027		4.01647e+06	49511.2	525432	0.20032	0.0338737	0.0183738	3.46755e-08		TRUE	4.01647e+06	49511.2	525432		2.69467e+06	539796	0.20032	0.0183738	0.0338737	3.46755e-08
255	2949150	724680	702066		2.94183e+06	712934	697246		2.94321e+06	64518.4	704871	0.361555	0.0443108	0.0322133	4.59657e-08		TRUE	2.94321e+06	64518.4	704871		2.00285e+06	724140	0.361555	0.0322133	0.0443108	4.59657e-08
256	426155	122725	149527		418840	110979	144707		419125	12668.7	145793	0.518812	0.0504924	0.0438827	3.06432e-07		FALSE	#N/A	#N/A	#N/A		#N/A	#N/A	#N/A	#N/A	#N/A	#N/A
257	390511	106750	91025.9		383196	95003.9	86205.6		383366	11151.8	87198.8	0.339807	0.0601251	0.0423013	4.93061e-07		FALSE	#N/A	#N/A	#N/A		#N/A	#N/A	#N/A	#N/A	#N/A	#N/A
258	6408860	1921670	2282330		6.40154e+06	1.90992e+06	2.27751e+06		6.40603e+06	398671	2.29411e+06	0.510407	0.100903	0.0863384	4.00952e-08		TRUE	6.40603e+06	398671	2.29411e+06		4.61753e+06	2.35682e+06	0.510407	0.0863384	0.100903	4.00952e-08
259	3086960	933062	1767010		3.07964e+06	921316	1.76219e+06		3.08311e+06	106373	1.77018e+06	0.851057	0.0447675	0.0497806	2.88076e-08		TRUE	3.08311e+06	106373	1.77018e+06		2.13683e+06	1.81857e+06	0.851057	0.0497806	0.0447675	2.88076e-08
260	1338480	368825	579255		1.33116e+06	357079	574435		1.33229e+06	29522.2	577886	0.654601	0.0332788	0.0325514	5.66744e-08		TRUE	1.33229e+06	29522.2	577886		906940	593684	0.654601	0.0325514	0.0332788	5.66744e-08
261	130141	50340.1	57569.3		122826	38594	52749		122930	8404.01	53067.5	0.610079	0.100666	0.094044	1.90407e-06		FALSE	#N/A	#N/A	#N/A		#N/A	#N/A	#N/A	#N/A	#N/A	#N/A
262	900260	253178	356248		892945	241432	351428		893637	26178.6	353743	0.591197	0.0458936	0.0425871	1.22399e-07		TRUE	893637	26178.6	353743		614707	363413	0.591197	0.0425871	0.0458936	1.22399e-07
263	938032	229741	222850		930717	217995	218030		931148	13191.5	220442	0.361526	0.0289122	0.0210584	9.49863e-08		TRUE	931148	13191.5	220442		626424	226468	0.361526	0.0210584	0.0289122	9.49863e-08
264	3712820	951996	1187720		3.7055e+06	940250	1.1829e+06		3.70784e+06	83329.9	1.19251e+06	0.485147	0.0391908	0.032999	2.78548e-08		TRUE	3.70784e+06	83329.9	1.19251e+06		2.52522e+06	1.2251e+06	0.485147	0.032999	0.0391908	2.78548e-08
265	326385	95692.5	129430		319070	83946.4	124610		319315	7158.52	125437	0.592618	0.0353742	0.03292	2.64155e-07		FALSE	#N/A	#N/A	#N/A		#N/A	#N/A	#N/A	#N/A	#N/A	#N/A
266	84876.6	59211.6	212042		77561.4	47465.5	207222		77967	5463.2	207424	3.75097	0.0415294	0.0961654	4.99297e-07		FALSE	#N/A	#N/A	#N/A		#N/A	#N/A	#N/A	#N/A	#N/A	#N/A
267	380694	96465.4	83447		373379	84719.3	78626.7		373534	3723.7	79594.4	0.327442	0.0214889	0.0149112	1.85116e-07		FALSE	#N/A	#N/A	#N/A		#N/A	#N/A	#N/A	#N/A	#N/A	#N/A
268	1693210	423733	414111		1.68589e+06	411987	409291		1.6867e+06	39114.1	413661	0.369558	0.0462928	0.0340141	8.28574e-08		TRUE	1.6867e+06	39114.1	413661		1.14994e+06	424969	0.369558	0.0340141	0.0462928	8.28574e-08
269	502248	132949	132977		494933	121203	128157		495186	10682.4	129440	0.394828	0.0417463	0.0317174	2.46329e-07		FALSE	#N/A	#N/A	#N/A		#N/A	#N/A	#N/A	#N/A	#N/A	#N/A
270	5888380	1268910	650842		5.88106e+06	1.25716e+06	646022		5.88236e+06	59544.9	661262	0.172705	0.0300397	0.0151378	2.26256e-08		TRUE	5.88236e+06	59544.9	661262		3.93353e+06	679338	0.172705	0.0151378	0.0300397	2.26256e-08
271	287932	89284.4	78627		280617	77538.3	73806.7		280763	14724.5	74534.1	0.383571	0.0992188	0.0737597	1.03999e-06		FALSE	#N/A	#N/A	#N/A		#N/A	#N/A	#N/A	#N/A	#N/A	#N/A
272	1874370	512586	669488		1.86705e+06	500840	664668		1.86836e+06	60017.5	669508	0.532989	0.0528206	0.046508	7.09156e-08		TRUE	1.86836e+06	60017.5	669508		1.29048e+06	687810	0.532989	0.046508	0.0528206	7.09156e-08
273	1296600	325808	356872		1.28928e+06	314062	352052		1.28998e+06	23758	355394	0.418076	0.0347697	0.0272046	7.65946e-08		TRUE	1.28998e+06	23758	355394		873308	365109	0.418076	0.0272046	0.0347697	7.65946e-08
274	1847610	539371	928164		1.84029e+06	527625	923344		1.84211e+06	57746.2	928116	0.750236	0.0434873	0.0454367	4.99214e-08		TRUE	1.84211e+06	57746.2	928116		1.27092e+06	953488	0.750236	0.0454367	0.0434873	4.99214e-08
275	255513	78536.8	128626		248198	66790.7	123806		248441	3514.4	124449	0.764973	0.0198469	0.0210277	1.68003e-07		FALSE	#N/A	#N/A	#N/A		#N/A	#N/A	#N/A	#N/A	#N/A	#N/A
276	1265780	410719	837659		1.25846e+06	398973	832839		1.2601e+06	51085.4	836103	0.975029	0.0487904	0.0579884	7.16659e-08		TRUE	1.2601e+06	51085.4	836103		880958	858960	0.975029	0.0579884	0.0487904	7.16659e-08
277	1020720	233386	173663		1.0134e+06	221640	168843		1.01374e+06	7683.42	171469	0.260853	0.0183594	0.0113776	6.53315e-08		TRUE	1.01374e+06	7683.42	171469		675309	176156	0.260853	0.0113776	0.0183594	6.53315e-08
278	245698	75332.3	126880		238383	63586.2	122060		238623	2396.71	122678	0.789928	0.0139382	0.0150219	1.21009e-07		FALSE	#N/A	#N/A	#N/A		#N/A	#N/A	#N/A	#N/A	#N/A	#N/A
279	1005420	225794	118584		998105	214048	113764		998332	10250.1	116350	0.179011	0.0299218	0.0153507	1.30426e-07		TRUE	998332	10250.1	116350		667728	119531	0.179011	0.0153507	0.0299218	1.30426e-07
280	4373070	1091050	1251740		4.36575e+06	1.0793e+06	1.24692e+06		4.36822e+06	89052.7	1.25824e+06	0.435838	0.0376038	0.030026	2.39476e-08		TRUE	4.36822e+06	89052.7	1.25824e+06		2.96586e+06	1.29263e+06	0.435838	0.030026	0.0376038	2.39476e-08
281	1607630	488988	893174		1.60031e+06	477242	888354		1.60206e+06	57370.8	892504	0.824219	0.0471418	0.0515716	5.93038e-08		TRUE	1.60206e+06	57370.8	892504		1.11245e+06	916902	0.824219	0.0515716	0.0471418	5.93038e-08
282	6714060	1679540	1696960		6.70674e+06	1.66779e+06	1.69214e+06		6.71009e+06	176019	1.70952e+06	0.3822	0.051302	0.0383055	2.26797e-08		TRUE	6.71009e+06	176019	1.70952e+06		4.59513e+06	1.75626e+06	0.3822	0.0383055	0.051302	2.26797e-08
283	1861820	465680	507133		1.8545e+06	453934	502313		1.8555e+06	36899.2	507120	0.413844	0.0376665	0.029311	5.79598e-08		TRUE	1.8555e+06	36899.2	507120		1.25889e+06	520983	0.413844	0.029311	0.0376665	5.79598e-08
284	59131.5	32886.3	64120.3		51816.2	21140.2	59300		51932.5	3517.72	59434.5	1.61878	0.061276	0.0932606	1.68447e-06		FALSE	#N/A	#N/A	#N/A		#N/A	#N/A	#N/A	#N/A	#N/A	#N/A
285	55327.6	40134.1	87548.3		48012.3	28388	82728		48174.4	8395	82852.8	2.1215	0.122624	0.209239	3.1087e-06		FALSE	#N/A	#N/A	#N/A		#N/A	#N/A	#N/A	#N/A	#N/A	#N/A
286	759382	162218	62163.8		752067	150472	57343.5		752183	654.049	59292.2	0.122803	0.00309571	0.00131858	2.16755e-08		TRUE	752183	654.049	59292.2		496024	60913.1	0.122803	0.00131858	0.00309571	2.16755e-08
287	336391	88720.9	68026.5		329076	76974.8	63206.2		329201	6393.07	64059.1	0.294853	0.0436025	0.0286431	4.48072e-07		FALSE	#N/A	#N/A	#N/A		#N/A	#N/A	#N/A	#N/A	#N/A	#N/A
288	310671	122462	223352		303356	110716	218532		303785	24512.5	219319	1.00328	0.0913517	0.109149	5.43785e-07		FALSE	#N/A	#N/A	#N/A		#N/A	#N/A	#N/A	#N/A	#N/A	#N/A
289	197717	77586.8	150709		190402	65840.7	145889		190688	10584	146383	1.10441	0.0616612	0.0777281	5.60423e-07		FALSE	#N/A	#N/A	#N/A		#N/A	#N/A	#N/A	#N/A	#N/A	#N/A
290	160531	55244.9	46347.9		153216	43498.8	41527.6		153298	9040.54	41924.8	0.391557	0.109584	0.0821876	2.07907e-06		FALSE	#N/A	#N/A	#N/A		#N/A	#N/A	#N/A	#N/A	#N/A	#N/A
291	776560	265429	571371		769245	253683	566551		770357	33454	568547	1.08006	0.0494867	0.0618611	1.12894e-07		TRUE	770357	33454	568547		540793	584089	1.08006	0.0618611	0.0494867	1.12894e-07
292	294169	70918.7	48773		286854	59172.6	43952.7		286941	-883.344	44696.1	0.244128	-0.00781211	-0.00469641	-1.018e-07		FALSE	#N/A	#N/A	#N/A		#N/A	#N/A	#N/A	#N/A	#N/A	#N/A
293	1792990	456927	376117		1.78567e+06	445181	371297		1.78641e+06	58445.8	375925	0.312731	0.0701813	0.0473271	1.28633e-07		TRUE	1.78641e+06	58445.8	375925		1.23493e+06	386201	0.312731	0.0473271	0.0701813	1.28633e-07
294	7561800	1754720	1478740		7.55448e+06	1.74297e+06	1.47392e+06		7.55741e+06	119630	1.4935e+06	0.30104	0.0353296	0.0234717	1.56654e-08		TRUE	7.55741e+06	119630	1.4935e+06		5.09676e+06	1.53433e+06	0.30104	0.0234717	0.0353296	1.56654e-08
295	1234450	472057	1292380		1.22713e+06	460311	1.28756e+06		1.22966e+06	58374.2	1.29075e+06	1.52733	0.0452727	0.0672359	5.43596e-08		TRUE	1.22966e+06	58374.2	1.29075e+06		868199	1.32603e+06	1.52733	0.0672359	0.0452727	5.43596e-08
296	1310640	400526	676044		1.30332e+06	388780	671224		1.30464e+06	53723.2	674604	0.759143	0.0561214	0.0588469	9.02198e-08		TRUE	1.30464e+06	53723.2	674604		912931	693045	0.759143	0.0588469	0.0561214	9.02198e-08
297	1578230	449849	684028		1.57091e+06	438103	679208		1.57225e+06	51378.1	683281	0.645881	0.0487792	0.0472735	7.06867e-08		TRUE	1.57225e+06	51378.1	683281		1.08683e+06	701960	0.645881	0.0472735	0.0487792	7.06867e-08
298	913235	210329	147919		905920	198583	143099		906204	8352.86	145446	0.246915	0.0229023	0.0138028	9.36671e-08		TRUE	906204	8352.86	145446		605158	149422	0.246915	0.0138028	0.0229023	9.36671e-08
299	5514940	1262280	897710		5.50762e+06	1.25053e+06	892890		5.5094e+06	90991	907163	0.250571	0.0403689	0.0244642	2.69085e-08		TRUE	5.5094e+06	90991	907163		3.71935e+06	931962	0.250571	0.0244642	0.0403689	2.69085e-08
300	131825	52409.1	96728.6		124510	40663	91908.3		124690	4989.57	92231.3	1.08777	0.0456234	0.0572806	6.41259e-07		FALSE	#N/A	#N/A	#N/A		#N/A	#N/A	#N/A	#N/A	#N/A	#N/A
301	122347	38800.7	48943.5		115032	27054.6	44123.2		115119	-523.446	44421.4	0.606125	-0.00733655	-0.0069523	-1.51291e-07		FALSE	#N/A	#N/A	#N/A		#N/A	#N/A	#N/A	#N/A	#N/A	#N/A
302	1465860	354791	253581		1.45854e+06	343045	248761		1.45904e+06	34348.8	252541	0.260686	0.0559318	0.0345131	1.37782e-07		TRUE	1.45904e+06	34348.8	252541		995237	259444	0.260686	0.0345131	0.0559318	1.37782e-07
303	354554	128468	224544		347239	116722	219724		347670	22060.8	220624	0.902909	0.0772415	0.0878816	4.2509e-07		FALSE	#N/A	#N/A	#N/A		#N/A	#N/A	#N/A	#N/A	#N/A	#N/A
304	1888450	510156	633389		1.88113e+06	498410	628569		1.88237e+06	59685.5	633446	0.500828	0.0538125	0.0459341	7.39835e-08		TRUE	1.88237e+06	59685.5	633446		1.29937e+06	650762	0.500828	0.0459341	0.0538125	7.39835e-08
305	101420	55243.7	101960		94104.8	43497.6	97139.7		94295.2	12885.3	97384	1.3342	0.126123	0.171837	2.07395e-06		FALSE	#N/A	#N/A	#N/A		#N/A	#N/A	#N/A	#N/A	#N/A	#N/A
306	1652040	339041	116769		1.64472e+06	327295	111949		1.64495e+06	1427.32	116210	0.110059	0.00326313	0.0013158	1.10358e-08		TRUE	1.64495e+06	1427.32	116210		1.08475e+06	119387	0.110059	0.0013158	0.00326313	1.10358e-08
307	5568760	1378660	1460000		5.56144e+06	1.36691e+06	1.45518e+06		5.56432e+06	123028	1.4696e+06	0.398613	0.0425549	0.0324821	2.22369e-08		TRUE	5.56432e+06	123028	1.4696e+06		3.78756e+06	1.50977e+06	0.398613	0.0324821	0.0425549	2.22369e-08
308	2937460	612380	234127		2.93014e+06	600634	229307		2.93061e+06	16148.3	236899	0.125053	0.0193274	0.00829745	3.43785e-08		TRUE	2.93061e+06	16148.3	236899		1.94618e+06	243375	0.125053	0.00829745	0.0193274	3.43785e-08
309	273553	93327.3	141098		266238	81581.2	136278		266506	13247.6	136968	0.745449	0.0676769	0.0701816	5.36405e-07		FALSE	#N/A	#N/A	#N/A		#N/A	#N/A	#N/A	#N/A	#N/A	#N/A
310	4341540	900936	336563		4.33422e+06	889190	331743		4.3349e+06	25609.7	342973	0.122323	0.0209414	0.00889081	2.54593e-08		TRUE	4.3349e+06	25609.7	342973		2.88047e+06	352349	0.122323	0.00889081	0.0209414	2.54593e-08
311	1899390	518720	753642		1.89207e+06	506974	748822		1.89355e+06	50319.5	753727	0.596849	0.0415715	0.0387859	5.21106e-08		TRUE	1.89355e+06	50319.5	753727		1.29737e+06	774332	0.596849	0.0387859	0.0415715	5.21106e-08
312	231847	69541.8	58541.5		224532	57795.7	53721.2		224638	8239.64	54303.2	0.357199	0.0732709	0.052757	9.98345e-07		FALSE	#N/A	#N/A	#N/A		#N/A	#N/A	#N/A	#N/A	#N/A	#N/A
313	801444	226863	327012		794129	215117	322192		794763	22410.9	324251	0.610298	0.0435372	0.0410589	1.28535e-07		TRUE	794763	22410.9	324251		545823	333115	0.610298	0.0410589	0.0435372	1.28535e-07
314	368431	118236	201146		361116	106490	196326		361502	12290	197262	0.809433	0.04526	0.049088	2.54729e-07		FALSE	#N/A	#N/A	#N/A		#N/A	#N/A	#N/A	#N/A	#N/A	#N/A
315	150432	104603	389124		143117	92856.9	384304		143869	15098.5	384676	3.59765	0.0610565	0.13745	4.03229e-07		FALSE	#N/A	#N/A	#N/A		#N/A	#N/A	#N/A	#N/A	#N/A	#N/A
316	127469	48552.6	49286.1		120154	36806.5	44465.8		120241	8214.43	44777.3	0.526316	0.108311	0.0939839	2.255e-06		FALSE	#N/A	#N/A	#N/A		#N/A	#N/A	#N/A	#N/A	#N/A	#N/A
317	330276	97585.6	136877		322961	85839.5	132057		323221	7333.41	132894	0.620016	0.034989	0.0333035	2.52338e-07		FALSE	#N/A	#N/A	#N/A		#N/A	#N/A	#N/A	#N/A	#N/A	#N/A
318	752086	191420	175920		744771	179674	171100		745109	16232.3	173030	0.350651	0.0447227	0.0320198	1.86088e-07		TRUE	745109	16232.3	173030		506944	177760	0.350651	0.0320198	0.0447227	1.86088e-07
319	1057620	246483	191578		1.0503e+06	234737	186758		1.05068e+06	11437.8	189480	0.276746	0.0254963	0.0162611	8.49167e-08		TRUE	1.05068e+06	11437.8	189480		703388	194659	0.276746	0.0162611	0.0254963	8.49167e-08
320	147638	51215.6	39316.3		140323	39469.5	34496		140391	8377.4	34859.7	0.355159	0.11633	0.0830798	2.53004e-06		FALSE	#N/A	#N/A	#N/A		#N/A	#N/A	#N/A	#N/A	#N/A	#N/A
321	1015490	412758	1167670		1.00817e+06	401012	1.16285e+06		1.01045e+06	56940.4	1.16547e+06	1.65743	0.0510514	0.0788209	7.14635e-08		TRUE	1.01045e+06	56940.4	1.16547e+06		722402	1.19733e+06	1.65743	0.0788209	0.0510514	7.14635e-08
322	798668	264272	496345		791353	252526	491525		792318	38010.8	493577	0.905785	0.0593751	0.0678991	1.43659e-07		TRUE	792318	38010.8	493577		559813	507070	0.905785	0.0678991	0.0593751	1.43659e-07
323	135392	58004.8	70740		128077	46258.7	65919.7		128206	13338.3	66251.9	0.69614	0.137739	0.136423	2.321e-06		FALSE	#N/A	#N/A	#N/A		#N/A	#N/A	#N/A	#N/A	#N/A	#N/A
324	1701040	446689	551785		1.69372e+06	434943	546965		1.6948e+06	42430.6	551356	0.488895	0.0433545	0.0366226	6.71133e-08		TRUE	1.6948e+06	42430.6	551356		1.15859e+06	566428	0.488895	0.0366226	0.0433545	6.71133e-08
325	1092570	245934	169289		1.08525e+06	234188	164469		1.08558e+06	7217.79	167281	0.237973	0.0168815	0.00999477	5.87456e-08		TRUE	1.08558e+06	7217.79	167281		722157	171854	0.237973	0.00999477	0.0168815	5.87456e-08
326	248087	76690.1	102123		240772	64944	97302.7		240963	6567.95	97927	0.608759	0.0421855	0.039743	4.11394e-07		FALSE	#N/A	#N/A	#N/A		#N/A	#N/A	#N/A	#N/A	#N/A	#N/A
327	6649190	1673950	2018740		6.64187e+06	1.6622e+06	2.01392e+06		6.64585e+06	140258	2.03114e+06	0.461952	0.0377787	0.0310507	1.53574e-08		TRUE	6.64585e+06	140258	2.03114e+06		4.51706e+06	2.08666e+06	0.461952	0.0310507	0.0377787	1.53574e-08
328	4628250	970927	422008		4.62093e+06	959181	417188		4.62177e+06	30099.3	429162	0.143432	0.0213026	0.00979194	2.24289e-08		TRUE	4.62177e+06	30099.3	429162		3.07389e+06	440893	0.143432	0.00979194	0.0213026	2.24289e-08
329	1371870	322136	268726		1.36455e+06	310390	263906		1.36508e+06	17474.6	267442	0.299791	0.0287376	0.019067	7.07456e-08		TRUE	1.36508e+06	17474.6	267442		916483	274753	0.299791	0.019067	0.0287376	7.07456e-08
[truncated: 9,671 more rows]
[truncated: 5 more columns]
